# Supplementary material for: Deep learning image segmentation reveals patterns of UV reflectance evolution in passerine birds
Source: Nat Commun. 2022 Aug 29;13:5068. doi: 10.1038/s41467-022-32586-5 (PMC9424304; doi:10.1038/s41467-022-32586-5)
Supplement: Supplementary file 4 — Source Data [file 41467_2022_32586_MOESM4_ESM.zip]

Archive with 3 entries (2 files):
- source_data_file/
- source_data_file/fig_3_UV_trees.txt
- source_data_file/source_data_file.xlsx
