# Supplementary material for: Deep learning image segmentation reveals patterns of UV reflectance evolution in passerine birds
Source: Nat Commun. 2022 Aug 29;13:5068. doi: 10.1038/s41467-022-32586-5 (PMC9424304; doi:10.1038/s41467-022-32586-5)
Supplement: Supplementary file 4 — Source Data [file 41467_2022_32586_MOESM4_ESM.zip › source_data_file/fig_3_UV_trees.txt]

#NEXUS
[R-package PHYTOOLS, Thu Jul 21 16:35:47 2022]
BEGIN TAXA;
	DIMENSIONS NTAX = 4519;
	TAXLABELS
		Abroscopus_albogularis
		Abroscopus_schisticeps
		Abroscopus_superciliaris
		Acanthagenys_rufogularis
		Acanthidops_bairdii
		Acanthisitta_chloris
		Acanthiza_apicalis
		Acanthiza_chrysorrhoa
		Acanthiza_ewingii
		Acanthiza_inornata
		Acanthiza_lineata
		Acanthiza_nana
		Acanthiza_robustirostris
		Acanthiza_uropygialis
		Acanthorhynchus_superciliosus
		Acanthorhynchus_tenuirostris
		Achaetops_pycnopygius
		Acridotheres_albocinctus
		Acridotheres_cinereus
		Acridotheres_cristatellus
		Acridotheres_fuscus
		Acridotheres_ginginianus
		Acridotheres_grandis
		Acridotheres_tristis
		Acrocephalus_aedon
		Acrocephalus_agricola
		Acrocephalus_arundinaceus
		Acrocephalus_australis
		Acrocephalus_baeticatus
		Acrocephalus_bistrigiceps
		Acrocephalus_brevipennis
		Acrocephalus_caffer
		Acrocephalus_concinens
		Acrocephalus_dumetorum
		Acrocephalus_gracilirostris
		Acrocephalus_griseldis
		Acrocephalus_melanopogon
		Acrocephalus_newtoni
		Acrocephalus_paludicola
		Acrocephalus_palustris
		Acrocephalus_rufescens
		Acrocephalus_schoenobaenus
		Acrocephalus_scirpaceus
		Acrocephalus_sechellensis
		Acrocephalus_stentoreus
		Acrocephalus_syrinx
		Acrocephalus_tangorum
		Acropternis_orthonyx
		Actinodura_egertoni
		Actinodura_morrisoniana
		Actinodura_nipalensis
		Actinodura_ramsayi
		Actinodura_souliei
		Actinodura_waldeni
		Aegithalos_caudatus
		Aegithalos_concinnus
		Aegithalos_fuliginosus
		Aegithalos_iouschistos
		Aegithalos_leucogenys
		Aegithina_lafresnayei
		Aegithina_nigrolutea
		Aegithina_tiphia
		Aegithina_viridissima
		Aethopyga_bella
		Aethopyga_boltoni
		Aethopyga_christinae
		Aethopyga_duyvenbodei
		Aethopyga_eximia
		Aethopyga_flagrans
		Aethopyga_gouldiae
		Aethopyga_ignicauda
		Aethopyga_mystacalis
		Aethopyga_nipalensis
		Aethopyga_primigenia
		Aethopyga_pulcherrima
		Aethopyga_saturata
		Aethopyga_shelleyi
		Aethopyga_siparaja
		Agelaioides_badius
		Agelaius_phoeniceus
		Agelaius_tricolor
		Agelaius_xanthomus
		Agelasticus_cyanopus
		Agelasticus_thilius
		Agriornis_lividus
		Agriornis_micropterus
		Agriornis_montanus
		Agriornis_murinus
		Ailuroedus_buccoides
		Ailuroedus_melanotis
		Aimophila_aestivalis
		Aimophila_botterii
		Aimophila_carpalis
		Aimophila_cassinii
		Aimophila_humeralis
		Aimophila_mystacalis
		Aimophila_quinquestriata
		Aimophila_rufescens
		Aimophila_ruficauda
		Aimophila_ruficeps
		Aimophila_sumichrasti
		Alaemon_alaudipes
		Alaemon_hamertoni
		Alauda_arvensis
		Alauda_gulgula
		Alauda_japonica
		Alcippe_brunnea
		Alcippe_brunneicauda
		Alcippe_castaneceps
		Alcippe_chrysotis
		Alcippe_cinerea
		Alcippe_cinereiceps
		Alcippe_dubia
		Alcippe_formosana
		Alcippe_grotei
		Alcippe_klossi
		Alcippe_ludlowi
		Alcippe_manipurensis
		Alcippe_morrisonia
		Alcippe_nipalensis
		Alcippe_peracensis
		Alcippe_poioicephala
		Alcippe_pyrrhoptera
		Alcippe_ruficapilla
		Alcippe_rufogularis
		Alcippe_striaticollis
		Alcippe_vinipectus
		Aleadryas_rufinucha
		Alectrurus_risora
		Alectrurus_tricolor
		Alethe_diademata
		Alethe_fuelleborni
		Alethe_poliocephala
		Alethe_poliophrys
		Alophoixus_affinis
		Alophoixus_bres
		Alophoixus_finschii
		Alophoixus_flaveolus
		Alophoixus_ochraceus
		Alophoixus_pallidus
		Alophoixus_phaeocephalus
		Alopochelidon_fucata
		Amadina_erythrocephala
		Amadina_fasciata
		Amandava_amandava
		Amandava_formosa
		Amandava_subflava
		Amblycercus_holosericeus
		Amblyornis_macgregoriae
		Amblyornis_subalaris
		Amblyospiza_albifrons
		Amblyramphus_holosericeus
		Ammodramus_aurifrons
		Ammodramus_bairdii
		Ammodramus_caudacutus
		Ammodramus_henslowii
		Ammodramus_humeralis
		Ammodramus_leconteii
		Ammodramus_maritimus
		Ammodramus_nelsoni
		Ammodramus_savannarum
		Ammomanes_cinctura
		Ammomanes_deserti
		Ammomanes_grayi
		Ammomanes_phoenicura
		Ampeliceps_coronatus
		Ampelioides_tschudii
		Ampelion_rubrocristatus
		Ampelion_rufaxilla
		Amphilais_seebohmi
		Amphispiza_belli
		Amphispiza_bilineata
		Amytornis_housei
		Amytornis_purnelli
		Amytornis_striatus
		Amytornis_woodwardi
		Anabacerthia_striaticollis
		Anabacerthia_variegaticeps
		Anabazenops_fuscus
		Anairetes_fernandezianus
		Anairetes_flavirostris
		Anairetes_nigrocristatus
		Anairetes_parulus
		Anairetes_reguloides
		Anaplectes_rubriceps
		Ancistrops_strigilatus
		Andropadus_ansorgei
		Andropadus_curvirostris
		Andropadus_gracilirostris
		Andropadus_gracilis
		Andropadus_importunus
		Andropadus_latirostris
		Andropadus_masukuensis
		Andropadus_milanjensis
		Andropadus_montanus
		Andropadus_nigriceps
		Andropadus_tephrolaemus
		Andropadus_virens
		Anisognathus_igniventris
		Anisognathus_lacrymosus
		Anisognathus_melanogenys
		Anisognathus_notabilis
		Anisognathus_somptuosus
		Anomalospiza_imberbis
		Anthochaera_carunculata
		Anthochaera_chrysoptera
		Anthochaera_lunulata
		Anthochaera_paradoxa
		Anthornis_melanura
		Anthoscopus_caroli
		Anthoscopus_flavifrons
		Anthoscopus_minutus
		Anthoscopus_musculus
		Anthoscopus_punctifrons
		Anthreptes_anchietae
		Anthreptes_aurantium
		Anthreptes_collaris
		Anthreptes_fraseri
		Anthreptes_gabonicus
		Anthreptes_longuemarei
		Anthreptes_malacensis
		Anthreptes_metallicus
		Anthreptes_neglectus
		Anthreptes_orientalis
		Anthreptes_pallidigaster
		Anthreptes_platurus
		Anthreptes_rectirostris
		Anthreptes_reichenowi
		Anthreptes_rhodolaemus
		Anthreptes_rubritorques
		Anthreptes_simplex
		Anthreptes_singalensis
		Anthus_antarcticus
		Anthus_berthelotii
		Anthus_bogotensis
		Anthus_brachyurus
		Anthus_caffer
		Anthus_campestris
		Anthus_cervinus
		Anthus_chloris
		Anthus_correndera
		Anthus_crenatus
		Anthus_furcatus
		Anthus_godlewskii
		Anthus_gustavi
		Anthus_gutturalis
		Anthus_hellmayri
		Anthus_hodgsoni
		Anthus_leucophrys
		Anthus_lineiventris
		Anthus_lutescens
		Anthus_melindae
		Anthus_nilghiriensis
		Anthus_novaeseelandiae
		Anthus_petrosus
		Anthus_pratensis
		Anthus_richardi
		Anthus_roseatus
		Anthus_rubescens
		Anthus_rufulus
		Anthus_similis
		Anthus_sokokensis
		Anthus_spinoletta
		Anthus_spragueii
		Anthus_sylvanus
		Anthus_trivialis
		Anthus_vaalensis
		Antilophia_galeata
		Anumbius_annumbi
		Apalis_alticola
		Apalis_argentea
		Apalis_bamendae
		Apalis_binotata
		Apalis_chapini
		Apalis_chariessa
		Apalis_chirindensis
		Apalis_cinerea
		Apalis_flavida
		Apalis_flavigularis
		Apalis_fuscigularis
		Apalis_jacksoni
		Apalis_karamojae
		Apalis_lynesi
		Apalis_melanocephala
		Apalis_nigriceps
		Apalis_personata
		Apalis_porphyrolaema
		Apalis_rufogularis
		Apalis_sharpii
		Apalis_thoracica
		Apalopteron_familiare
		Aphanotriccus_capitalis
		Aphelocephala_leucopsis
		Aphelocephala_nigricincta
		Aphelocoma_californica
		Aphelocoma_coerulescens
		Aphelocoma_insularis
		Aphelocoma_ultramarina
		Aphelocoma_unicolor
		Aphrastura_spinicauda
		Aplonis_atrifusca
		Aplonis_brunneicapillus
		Aplonis_cantoroides
		Aplonis_cinerascens
		Aplonis_crassa
		Aplonis_dichroa
		Aplonis_grandis
		Aplonis_insularis
		Aplonis_magna
		Aplonis_metallica
		Aplonis_minor
		Aplonis_mysolensis
		Aplonis_opaca
		Aplonis_panayensis
		Aplonis_striata
		Aplonis_tabuensis
		Aplonis_zelandica
		Arachnothera_affinis
		Arachnothera_chrysogenys
		Arachnothera_clarae
		Arachnothera_crassirostris
		Arachnothera_everetti
		Arachnothera_flavigaster
		Arachnothera_juliae
		Arachnothera_longirostra
		Arachnothera_magna
		Arachnothera_robusta
		Archboldia_papuensis
		Arremon_abeillei
		Arremon_aurantiirostris
		Arremon_brunneinucha
		Arremon_castaneiceps
		Arremon_crassirostris
		Arremon_flavirostris
		Arremon_schlegeli
		Arremon_semitorquatus
		Arremon_taciturnus
		Arremon_torquatus
		Arremon_virenticeps
		Arremonops_chloronotus
		Arremonops_conirostris
		Arremonops_rufivirgatus
		Arses_insularis
		Arses_kaupi
		Arses_telescophthalmus
		Artamella_viridis
		Artamus_cinereus
		Artamus_cyanopterus
		Artamus_fuscus
		Artamus_insignis
		Artamus_leucorynchus
		Artamus_maximus
		Artamus_mentalis
		Artamus_minor
		Artamus_monachus
		Artamus_personatus
		Artamus_superciliosus
		Artisornis_metopias
		Artisornis_moreaui
		Arundinicola_leucocephala
		Ashbyia_lovensis
		Asthenes_anthoides
		Asthenes_baeri
		Asthenes_dorbignyi
		Asthenes_flammulata
		Asthenes_huancavelicae
		Asthenes_hudsoni
		Asthenes_humicola
		Asthenes_humilis
		Asthenes_modesta
		Asthenes_ottonis
		Asthenes_pyrrholeuca
		Astrapia_mayeri
		Astrapia_nigra
		Astrapia_splendidissima
		Astrapia_stephaniae
		Atlapetes_albinucha
		Atlapetes_albofrenatus
		Atlapetes_citrinellus
		Atlapetes_forbesi
		Atlapetes_fulviceps
		Atlapetes_latinuchus
		Atlapetes_leucopterus
		Atlapetes_melanolaemus
		Atlapetes_nationi
		Atlapetes_pallidinucha
		Atlapetes_personatus
		Atlapetes_pileatus
		Atlapetes_schistaceus
		Atlapetes_seebohmi
		Atlapetes_semirufus
		Atlapetes_tricolor
		Atticora_fasciata
		Atticora_melanoleuca
		Attila_cinnamomeus
		Attila_rufus
		Attila_spadiceus
		Automolus_infuscatus
		Automolus_leucophthalmus
		Automolus_ochrolaemus
		Babax_lanceolatus
		Babax_waddelli
		Baeolophus_atricristatus
		Baeolophus_bicolor
		Baeolophus_inornatus
		Baeolophus_ridgwayi
		Baeolophus_wollweberi
		Baeopogon_clamans
		Baeopogon_indicator
		Bangsia_arcaei
		Basileuterus_belli
		Basileuterus_chlorophrys
		Basileuterus_coronatus
		Basileuterus_culicivorus
		Basileuterus_flaveolus
		Basileuterus_fraseri
		Basileuterus_hypoleucus
		Basileuterus_leucophrys
		Basileuterus_melanogenys
		Basileuterus_nigrocristatus
		Basileuterus_rufifrons
		Basileuterus_trifasciatus
		Basileuterus_tristriatus
		Basilornis_mirandus
		Batara_cinerea
		Bathmocercus_cerviniventris
		Bathmocercus_rufus
		Bathmocercus_winifredae
		Batis_capensis
		Batis_crypta
		Batis_diops
		Batis_fratrum
		Batis_margaritae
		Batis_minima
		Batis_minor
		Batis_minulla
		Batis_mixta
		Batis_molitor
		Batis_occulta
		Batis_orientalis
		Batis_perkeo
		Batis_poensis
		Batis_pririt
		Batis_senegalensis
		Batis_soror
		Berlepschia_rikeri
		Bernieria_cinereiceps
		Bernieria_madagascariensis
		Bernieria_zosterops
		Bias_musicus
		Bleda_canicapillus
		Bleda_eximius
		Bleda_notatus
		Bleda_syndactylus
		Bombycilla_cedrorum
		Bombycilla_garrulus
		Bombycilla_japonica
		Bowdleria_punctata
		Brachycope_anomala
		Brachypteryx_hyperythra
		Brachypteryx_leucophrys
		Brachypteryx_montana
		Brachypteryx_stellata
		Bradornis_infuscatus
		Bradornis_mariquensis
		Bradornis_microrhynchus
		Bradornis_pallidus
		Bradypterus_accentor
		Bradypterus_alfredi
		Bradypterus_baboecala
		Bradypterus_bangwaensis
		Bradypterus_barratti
		Bradypterus_carpalis
		Bradypterus_cinnamomeus
		Bradypterus_davidi
		Bradypterus_lopezi
		Bradypterus_luteoventris
		Bradypterus_major
		Bradypterus_palliseri
		Bradypterus_tacsanowskius
		Bradypterus_thoracicus
		Bubalornis_albirostris
		Bubalornis_niger
		Bucanetes_githagineus
		Buettikoferella_bivittata
		Buphagus_africanus
		Buphagus_erythrorhynchus
		Buthraupis_eximia
		Buthraupis_montana
		Cacicus_cela
		Cacicus_chrysonotus
		Cacicus_chrysopterus
		Cacicus_haemorrhous
		Cacicus_leucoramphus
		Cacicus_melanicterus
		Cacicus_microrhynchus
		Cacicus_solitarius
		Cacicus_uropygialis
		Calamanthus_fuliginosus
		Calamospiza_melanocorys
		Calandrella_acutirostris
		Calandrella_brachydactyla
		Calandrella_cheleensis
		Calandrella_cinerea
		Calandrella_raytal
		Calandrella_rufescens
		Calandrella_somalica
		Calcarius_lapponicus
		Calcarius_mccownii
		Calcarius_ornatus
		Calcarius_pictus
		Calicalicus_madagascariensis
		Callacanthis_burtoni
		Calocitta_colliei
		Calocitta_formosa
		Calyptocichla_serina
		Calyptomena_hosii
		Calyptomena_viridis
		Calyptomena_whiteheadi
		Calyptophilus_frugivorus
		Calyptura_cristata
		Camarhynchus_pallidus
		Camarhynchus_parvulus
		Camarhynchus_psittacula
		Camaroptera_brachyura
		Camaroptera_chloronota
		Camaroptera_fasciolata
		Camaroptera_simplex
		Camaroptera_superciliaris
		Camaroptera_undosa
		Campephaga_flava
		Campephaga_lobata
		Campephaga_oriolina
		Campephaga_petiti
		Campephaga_phoenicea
		Campephaga_quiscalina
		Campochaera_sloetii
		Camptostoma_imberbe
		Camptostoma_obsoletum
		Campylorhamphus_falcularius
		Campylorhamphus_pusillus
		Campylorhynchus_brunneicapillus
		Campylorhynchus_fasciatus
		Campylorhynchus_gularis
		Campylorhynchus_jocosus
		Campylorhynchus_megalopterus
		Campylorhynchus_rufinucha
		Campylorhynchus_turdinus
		Campylorhynchus_zonatus
		Cardellina_rubrifrons
		Cardinalis_cardinalis
		Cardinalis_phoeniceus
		Cardinalis_sinuatus
		Carduelis_ambigua
		Carduelis_atrata
		Carduelis_atriceps
		Carduelis_barbata
		Carduelis_cannabina
		Carduelis_carduelis
		Carduelis_chloris
		Carduelis_citrinella
		Carduelis_corsicana
		Carduelis_dominicensis
		Carduelis_flammea
		Carduelis_flavirostris
		Carduelis_johannis
		Carduelis_lawrencei
		Carduelis_magellanica
		Carduelis_monguilloti
		Carduelis_notata
		Carduelis_pinus
		Carduelis_psaltria
		Carduelis_sinica
		Carduelis_spinescens
		Carduelis_spinoides
		Carduelis_spinus
		Carduelis_tristis
		Carduelis_uropygialis
		Carduelis_xanthogastra
		Carduelis_yarrellii
		Carduelis_yemenensis
		Carpodacus_cassinii
		Carpodacus_edwardsii
		Carpodacus_eos
		Carpodacus_erythrinus
		Carpodacus_mexicanus
		Carpodacus_nipalensis
		Carpodacus_pulcherrimus
		Carpodacus_purpureus
		Carpodacus_rhodochlamys
		Carpodacus_rodochroa
		Carpodacus_rodopeplus
		Carpodacus_roseus
		Carpodacus_rubescens
		Carpodacus_rubicilla
		Carpodacus_rubicilloides
		Carpodacus_synoicus
		Carpodacus_thura
		Carpodacus_trifasciatus
		Carpodacus_vinaceus
		Carpodectes_antoniae
		Carpodectes_hopkei
		Carpodectes_nitidus
		Carpornis_cucullata
		Carpornis_melanocephala
		Caryothraustes_canadensis
		Caryothraustes_poliogaster
		Casiornis_rufus
		Catamblyrhynchus_diadema
		Catamenia_analis
		Catamenia_homochroa
		Catamenia_inornata
		Catharus_aurantiirostris
		Catharus_bicknelli
		Catharus_dryas
		Catharus_frantzii
		Catharus_fuscater
		Catharus_fuscescens
		Catharus_gracilirostris
		Catharus_guttatus
		Catharus_mexicanus
		Catharus_minimus
		Catharus_occidentalis
		Catharus_ustulatus
		Catherpes_mexicanus
		Cephalopterus_glabricollis
		Cephalopterus_ornatus
		Cephalopterus_penduliger
		Cephalopyrus_flammiceps
		Cercomacra_carbonaria
		Cercomacra_cinerascens
		Cercomacra_melanaria
		Cercomacra_nigrescens
		Cercomacra_nigricans
		Cercomacra_tyrannina
		Cercomela_dubia
		Cercomela_familiaris
		Cercomela_fusca
		Cercomela_melanura
		Cercomela_schlegelii
		Cercomela_scotocerca
		Cercomela_sinuata
		Cercomela_sordida
		Cercomela_tractrac
		Cercotrichas_podobe
		Certhia_americana
		Certhia_brachydactyla
		Certhia_discolor
		Certhia_familiaris
		Certhia_himalayana
		Certhia_nipalensis
		Certhiaxis_cinnamomeus
		Certhidea_olivacea
		Certhilauda_albescens
		Certhilauda_barlowi
		Certhilauda_burra
		Certhilauda_chuana
		Certhilauda_curvirostris
		Certhilauda_erythrochlamys
		Certhilauda_semitorquata
		Certhilauda_subcoronata
		Certhionyx_niger
		Certhionyx_pectoralis
		Certhionyx_variegatus
		Cettia_acanthizoides
		Cettia_brunnescens
		Cettia_brunnifrons
		Cettia_canturians
		Cettia_cetti
		Cettia_diphone
		Cettia_flavolivacea
		Cettia_fortipes
		Cettia_major
		Cettia_pallidipes
		Cettia_seebohmi
		Chaetops_aurantius
		Chaetorhynchus_papuensis
		Chaetornis_striata
		Chaimarrornis_leucocephalus
		Chamaea_fasciata
		Chamaeza_campanisona
		Chamaeza_nobilis
		Charitospiza_eucosma
		Chasiempis_sandwichensis
		Chelidorhynx_hypoxantha
		Cheramoeca_leucosterna
		Chersomanes_albofasciata
		Chersophilus_duponti
		Chiroxiphia_boliviana
		Chiroxiphia_caudata
		Chiroxiphia_lanceolata
		Chiroxiphia_linearis
		Chiroxiphia_pareola
		Chlamydera_cerviniventris
		Chlamydera_lauterbachi
		Chlamydera_maculata
		Chlamydera_nuchalis
		Chlamydochaera_jefferyi
		Chlorocharis_emiliae
		Chlorochrysa_calliparaea
		Chlorochrysa_phoenicotis
		Chlorocichla_falkensteini
		Chlorocichla_flavicollis
		Chlorocichla_flaviventris
		Chlorocichla_laetissima
		Chlorocichla_simplex
		Chloropeta_natalensis
		Chloropeta_similis
		Chlorophanes_spiza
		Chlorophonia_callophrys
		Chlorophonia_cyanea
		Chlorophonia_occipitalis
		Chlorophonia_pyrrhophrys
		Chloropsis_aurifrons
		Chloropsis_cochinchinensis
		Chloropsis_cyanopogon
		Chloropsis_flavipennis
		Chloropsis_hardwickii
		Chloropsis_jerdoni
		Chloropsis_kinabaluensis
		Chloropsis_media
		Chloropsis_palawanensis
		Chloropsis_sonnerati
		Chlorornis_riefferii
		Chlorospingus_canigularis
		Chlorospingus_flavigularis
		Chlorospingus_ophthalmicus
		Chlorospingus_pileatus
		Chlorospingus_semifuscus
		Chlorothraupis_carmioli
		Chondestes_grammacus
		Chrysomma_altirostre
		Chrysomma_poecilotis
		Chrysomma_sinense
		Chrysomus_icterocephalus
		Chrysomus_ruficapillus
		Chrysothlypis_chrysomelas
		Chrysothlypis_salmoni
		Chthonicola_sagittatus
		Cichladusa_arquata
		Cichladusa_guttata
		Cichladusa_ruficauda
		Cichlopsis_leucogenys
		Cicinnurus_magnificus
		Cicinnurus_regius
		Cicinnurus_respublica
		Cinclidium_diana
		Cinclidium_frontale
		Cinclidium_leucurum
		Cinclocerthia_gutturalis
		Cinclocerthia_ruficauda
		Cinclodes_albidiventris
		Cinclodes_albiventris
		Cinclodes_antarcticus
		Cinclodes_atacamensis
		Cinclodes_excelsior
		Cinclodes_fuscus
		Cinclodes_oustaleti
		Cinclodes_patagonicus
		Cinclodes_taczanowskii
		Cincloramphus_cruralis
		Cincloramphus_mathewsi
		Cinclosoma_ajax
		Cinclosoma_castaneothorax
		Cinclosoma_castanotum
		Cinclosoma_cinnamomeum
		Cinclosoma_punctatum
		Cinclus_cinclus
		Cinclus_leucocephalus
		Cinclus_mexicanus
		Cinclus_pallasii
		Cinclus_schulzi
		Cinnycerthia_olivascens
		Cinnyricinclus_femoralis
		Cinnyricinclus_leucogaster
		Cinnyricinclus_sharpii
		Cissa_chinensis
		Cissa_hypoleuca
		Cissa_thalassina
		Cissopis_leverianus
		Cisticola_aberdare
		Cisticola_aberrans
		Cisticola_angusticauda
		Cisticola_anonymus
		Cisticola_aridulus
		Cisticola_ayresii
		Cisticola_bodessa
		Cisticola_brachypterus
		Cisticola_brunnescens
		Cisticola_bulliens
		Cisticola_cantans
		Cisticola_carruthersi
		Cisticola_cherina
		Cisticola_chiniana
		Cisticola_chubbi
		Cisticola_cinereolus
		Cisticola_dambo
		Cisticola_discolor
		Cisticola_erythrops
		Cisticola_exilis
		Cisticola_eximius
		Cisticola_fulvicapilla
		Cisticola_galactotes
		Cisticola_guinea
		Cisticola_haesitatus
		Cisticola_hunteri
		Cisticola_juncidis
		Cisticola_lais
		Cisticola_lateralis
		Cisticola_nanus
		Cisticola_natalensis
		Cisticola_njombe
		Cisticola_pipiens
		Cisticola_robustus
		Cisticola_ruficeps
		Cisticola_rufilatus
		Cisticola_rufus
		Cisticola_subruficapilla
		Cisticola_textrix
		Cisticola_tinniens
		Cisticola_troglodytes
		Cisticola_woosnami
		Cistothorus_palustris
		Cistothorus_platensis
		Cleptornis_marchei
		Climacteris_affinis
		Climacteris_erythrops
		Climacteris_melanurus
		Climacteris_picumnus
		Climacteris_rufus
		Clypicterus_oseryi
		Clytorhynchus_hamlini
		Clytorhynchus_nigrogularis
		Clytorhynchus_pachycephaloides
		Clytorhynchus_vitiensis
		Clytospiza_monteiri
		Cnemarchus_erythropygius
		Cnemophilus_loriae
		Cnemophilus_macgregorii
		Cnemoscopus_rubrirostris
		Cnemotriccus_fuscatus
		Coccothraustes_abeillei
		Coccothraustes_coccothraustes
		Coccothraustes_vespertinus
		Coccycolius_iris
		Cochoa_azurea
		Cochoa_purpurea
		Cochoa_viridis
		Coereba_flaveola
		Colluricincla_boweri
		Colluricincla_harmonica
		Colluricincla_megarhyncha
		Colluricincla_tenebrosa
		Colluricincla_woodwardi
		Colonia_colonus
		Colorhamphus_parvirostris
		Compsothraupis_loricata
		Conirostrum_albifrons
		Conirostrum_bicolor
		Conirostrum_cinereum
		Conirostrum_rufum
		Conirostrum_sitticolor
		Conirostrum_speciosum
		Conopias_parvus
		Conopias_trivirgatus
		Conopophaga_ardesiaca
		Conopophaga_aurita
		Conopophaga_castaneiceps
		Conopophaga_lineata
		Conopophaga_melanops
		Conopophaga_peruviana
		Conopophila_albogularis
		Conopophila_rufogularis
		Conostoma_oemodium
		Contopus_caribaeus
		Contopus_cinereus
		Contopus_cooperi
		Contopus_fumigatus
		Contopus_hispaniolensis
		Contopus_lugubris
		Contopus_nigrescens
		Contopus_pertinax
		Contopus_punensis
		Contopus_sordidulus
		Contopus_virens
		Copsychus_albospecularis
		Copsychus_luzoniensis
		Copsychus_malabaricus
		Copsychus_niger
		Copsychus_saularis
		Coracina_analis
		Coracina_atriceps
		Coracina_azurea
		Coracina_boyeri
		Coracina_caeruleogrisea
		Coracina_caesia
		Coracina_caledonica
		Coracina_cinerea
		Coracina_coerulescens
		Coracina_dispar
		Coracina_fimbriata
		Coracina_graueri
		Coracina_holopolia
		Coracina_incerta
		Coracina_javensis
		Coracina_larvata
		Coracina_leucopygia
		Coracina_lineata
		Coracina_longicauda
		Coracina_macei
		Coracina_maxima
		Coracina_melanoptera
		Coracina_melas
		Coracina_melaschistos
		Coracina_mindanensis
		Coracina_montana
		Coracina_morio
		Coracina_novaehollandiae
		Coracina_ostenta
		Coracina_papuensis
		Coracina_pectoralis
		Coracina_personata
		Coracina_polioptera
		Coracina_schisticeps
		Coracina_striata
		Coracina_tenuirostris
		Coracina_typica
		Corapipo_altera
		Corapipo_gutturalis
		Corcorax_melanorhamphos
		Cormobates_leucophaea
		Corvinella_corvina
		Corvus_albicollis
		Corvus_albus
		Corvus_bennetti
		Corvus_brachyrhynchos
		Corvus_capensis
		Corvus_caurinus
		Corvus_corax
		Corvus_corone
		Corvus_coronoides
		Corvus_crassirostris
		Corvus_cryptoleucus
		Corvus_dauuricus
		Corvus_edithae
		Corvus_frugilegus
		Corvus_fuscicapillus
		Corvus_imparatus
		Corvus_macrorhynchos
		Corvus_mellori
		Corvus_minutus
		Corvus_monedula
		Corvus_moneduloides
		Corvus_nasicus
		Corvus_orru
		Corvus_ossifragus
		Corvus_palmarum
		Corvus_rhipidurus
		Corvus_ruficollis
		Corvus_sinaloae
		Corvus_splendens
		Corvus_tasmanicus
		Corvus_torquatus
		Corvus_tristis
		Corvus_validus
		Corvus_woodfordi
		Corydon_sumatranus
		Coryphistera_alaudina
		Coryphospingus_cucullatus
		Coryphospingus_pileatus
		Corythopis_delalandi
		Cosmopsarus_regius
		Cosmopsarus_unicolor
		Cossypha_albicapilla
		Cossypha_anomala
		Cossypha_archeri
		Cossypha_caffra
		Cossypha_cyanocampter
		Cossypha_dichroa
		Cossypha_heuglini
		Cossypha_humeralis
		Cossypha_isabellae
		Cossypha_natalensis
		Cossypha_niveicapilla
		Cossypha_polioptera
		Cossypha_semirufa
		Cossyphicula_roberti
		Cotinga_cotinga
		Cotinga_maynana
		Cracticus_cassicus
		Cracticus_quoyi
		Cracticus_torquatus
		Cranioleuca_albicapilla
		Cranioleuca_antisiensis
		Cranioleuca_demissa
		Cranioleuca_erythrops
		Cranioleuca_gutturata
		Cranioleuca_pallida
		Cranioleuca_pyrrhophia
		Cranioleuca_sulphurifera
		Cranioleuca_vulpecula
		Crateroscelis_murina
		Crateroscelis_nigrorufa
		Crateroscelis_robusta
		Creatophora_cinerea
		Creurgops_verticalis
		Criniger_barbatus
		Criniger_calurus
		Criniger_chloronotus
		Criniger_ndussumensis
		Criniger_olivaceus
		Crocias_albonotatus
		Crossleyia_xanthophrys
		Crypsirina_cucullata
		Crypsirina_temia
		Cryptospiza_jacksoni
		Cryptospiza_reichenovii
		Cryptospiza_salvadorii
		Culicicapa_ceylonensis
		Culicivora_caudacuta
		Curaeus_curaeus
		Cutia_legalleni
		Cutia_nipalensis
		Cyanerpes_caeruleus
		Cyanerpes_cyaneus
		Cyanerpes_lucidus
		Cyanerpes_nitidus
		Cyanicterus_cyanicterus
		Cyanocitta_cristata
		Cyanocitta_stelleri
		Cyanocompsa_brissonii
		Cyanocompsa_cyanoides
		Cyanocompsa_parellina
		Cyanocorax_affinis
		Cyanocorax_beecheii
		Cyanocorax_caeruleus
		Cyanocorax_cayanus
		Cyanocorax_chrysops
		Cyanocorax_cristatellus
		Cyanocorax_cyanomelas
		Cyanocorax_luxuosus
		Cyanocorax_melanocyaneus
		Cyanocorax_morio
		Cyanocorax_mystacalis
		Cyanocorax_sanblasianus
		Cyanocorax_violaceus
		Cyanocorax_yncas
		Cyanocorax_yucatanicus
		Cyanolanius_madagascarinus
		Cyanoloxia_glaucocaerulea
		Cyanolyca_argentigula
		Cyanolyca_cucullata
		Cyanolyca_pumilo
		Cyanolyca_turcosa
		Cyanolyca_viridicyanus
		Cyanopica_cyanus
		Cyanoptila_cyanomelana
		Cyclarhis_gujanensis
		Cyclarhis_nigrirostris
		Cymbilaimus_lineatus
		Cymbirhynchus_macrorhynchos
		Cyornis_banyumas
		Cyornis_caerulatus
		Cyornis_concretus
		Cyornis_hainanus
		Cyornis_hoevelli
		Cyornis_hyacinthinus
		Cyornis_lemprieri
		Cyornis_magnirostris
		Cyornis_omissus
		Cyornis_pallipes
		Cyornis_poliogenys
		Cyornis_rubeculoides
		Cyornis_rufigastra
		Cyornis_superbus
		Cyornis_tickelliae
		Cyornis_turcosus
		Cyornis_unicolor
		Cyphorhinus_phaeocephalus
		Cypsnagra_hirundinacea
		Dacnis_cayana
		Dacnis_egregia
		Dacnis_flaviventer
		Dacnis_nigripes
		Dacnis_venusta
		Dacnis_viguieri
		Daphoenositta_chrysoptera
		Dasycrotapha_speciosa
		Delichon_dasypus
		Delichon_nipalense
		Delichon_urbicum
		Delothraupis_castaneoventris
		Dendrocincla_anabatina
		Dendrocincla_fuliginosa
		Dendrocincla_homochroa
		Dendrocincla_turdina
		Dendrocitta_bayleyi
		Dendrocitta_formosae
		Dendrocitta_frontalis
		Dendrocitta_leucogastra
		Dendrocitta_occipitalis
		Dendrocitta_vagabunda
		Dendrocolaptes_certhia
		Dendrocolaptes_picumnus
		Dendrocolaptes_platyrostris
		Dendroica_caerulescens
		Dendroica_castanea
		Dendroica_cerulea
		Dendroica_chrysoparia
		Dendroica_coronata
		Dendroica_delicata
		Dendroica_discolor
		Dendroica_dominica
		Dendroica_fusca
		Dendroica_graciae
		Dendroica_magnolia
		Dendroica_nigrescens
		Dendroica_occidentalis
		Dendroica_palmarum
		Dendroica_pensylvanica
		Dendroica_pharetra
		Dendroica_pinus
		Dendroica_plumbea
		Dendroica_striata
		Dendroica_tigrina
		Dendroica_townsendi
		Dendroica_virens
		Dendroica_vitellina
		Dendronanthus_indicus
		Dicaeum_aeneum
		Dicaeum_agile
		Dicaeum_annae
		Dicaeum_australe
		Dicaeum_bicolor
		Dicaeum_celebicum
		Dicaeum_chrysorrheum
		Dicaeum_concolor
		Dicaeum_cruentatum
		Dicaeum_erythrorhynchos
		Dicaeum_erythrothorax
		Dicaeum_eximium
		Dicaeum_geelvinkianum
		Dicaeum_haematostictum
		Dicaeum_hirundinaceum
		Dicaeum_hypoleucum
		Dicaeum_igniferum
		Dicaeum_ignipectus
		Dicaeum_maugei
		Dicaeum_melanoxanthum
		Dicaeum_monticolum
		Dicaeum_nehrkorni
		Dicaeum_pygmaeum
		Dicaeum_sanguinolentum
		Dicaeum_trigonostigma
		Dicaeum_tristrami
		Dicaeum_trochileum
		Dicaeum_vincens
		Dicaeum_vulneratum
		Dicrurus_adsimilis
		Dicrurus_aeneus
		Dicrurus_aldabranus
		Dicrurus_andamanensis
		Dicrurus_annectans
		Dicrurus_atripennis
		Dicrurus_balicassius
		Dicrurus_bracteatus
		Dicrurus_caerulescens
		Dicrurus_densus
		Dicrurus_forficatus
		Dicrurus_fuscipennis
		Dicrurus_hottentottus
		Dicrurus_leucophaeus
		Dicrurus_ludwigii
		Dicrurus_macrocercus
		Dicrurus_megarhynchus
		Dicrurus_modestus
		Dicrurus_paradiseus
		Dicrurus_remifer
		Dicrurus_sumatranus
		Dicrurus_waldenii
		Diglossa_albilatera
		Diglossa_baritula
		Diglossa_brunneiventris
		Diglossa_caerulescens
		Diglossa_cyanea
		Diglossa_duidae
		Diglossa_gloriosa
		Diglossa_humeralis
		Diglossa_indigotica
		Diglossa_lafresnayii
		Diglossa_major
		Diglossa_plumbea
		Diglossa_venezuelensis
		Dinemellia_dinemelli
		Dioptrornis_brunneus
		Dioptrornis_chocolatinus
		Dioptrornis_fischeri
		Diuca_diuca
		Diuca_speculifera
		Dives_atroviolaceus
		Dives_dives
		Dives_warszewiczi
		Dolichonyx_oryzivorus
		Donacobius_atricapilla
		Donacospiza_albifrons
		Dromaeocercus_brunneus
		Drymocichla_incana
		Drymodes_brunneopygia
		Drymophila_caudata
		Drymophila_ferruginea
		Drymophila_genei
		Drymophila_ochropyga
		Drymophila_squamata
		Drymornis_bridgesii
		Dryoscopus_angolensis
		Dryoscopus_cubla
		Dryoscopus_gambensis
		Dryoscopus_pringlii
		Dryoscopus_sabini
		Dryoscopus_senegalensis
		Dubusia_taeniata
		Dulus_dominicus
		Dumetella_carolinensis
		Dumetia_hyperythra
		Dysithamnus_leucostictus
		Dysithamnus_mentalis
		Dysithamnus_stictothorax
		Dysithamnus_striaticeps
		Dysithamnus_xanthopterus
		Elaenia_albiceps
		Elaenia_chiriquensis
		Elaenia_cristata
		Elaenia_dayi
		Elaenia_fallax
		Elaenia_flavogaster
		Elaenia_frantzii
		Elaenia_martinica
		Elaenia_mesoleuca
		Elaenia_obscura
		Elaenia_pallatangae
		Elaenia_parvirostris
		Elaenia_ruficeps
		Eleoscytalopus_indigoticus
		Elminia_albicauda
		Elminia_albiventris
		Elminia_albonotata
		Elminia_longicauda
		Elminia_nigromitrata
		Emberiza_affinis
		Emberiza_aureola
		Emberiza_bruniceps
		Emberiza_buchanani
		Emberiza_cabanisi
		Emberiza_caesia
		Emberiza_capensis
		Emberiza_chrysophrys
		Emberiza_cia
		Emberiza_cineracea
		Emberiza_cioides
		Emberiza_citrinella
		Emberiza_elegans
		Emberiza_flaviventris
		Emberiza_fucata
		Emberiza_hortulana
		Emberiza_impetuani
		Emberiza_leucocephalos
		Emberiza_melanocephala
		Emberiza_pallasi
		Emberiza_poliopleura
		Emberiza_pusilla
		Emberiza_rustica
		Emberiza_rutila
		Emberiza_schoeniclus
		Emberiza_socotrana
		Emberiza_spodocephala
		Emberiza_stewarti
		Emberiza_striolata
		Emberiza_sulphurata
		Emberiza_tahapisi
		Emberiza_tristrami
		Emberiza_variabilis
		Emberiza_vincenti
		Emberiza_yessoensis
		Emberizoides_herbicola
		Embernagra_platensis
		Emblema_pictum
		Eminia_lepida
		Empidonax_affinis
		Empidonax_albigularis
		Empidonax_atriceps
		Empidonax_difficilis
		Empidonax_flavescens
		Empidonax_flaviventris
		Empidonax_fulvifrons
		Empidonax_hammondii
		Empidonax_minimus
		Empidonax_oberholseri
		Empidonax_occidentalis
		Empidonax_traillii
		Empidonax_virescens
		Empidonomus_aurantioatrocristatus
		Empidonomus_varius
		Empidornis_semipartitus
		Enicurus_immaculatus
		Enicurus_leschenaulti
		Enicurus_maculatus
		Enicurus_ruficapillus
		Enicurus_schistaceus
		Enicurus_scouleri
		Enicurus_velatus
		Enodes_erythrophris
		Entomyzon_cyanotis
		Eophona_migratoria
		Eopsaltria_australis
		Eopsaltria_flaviventris
		Eopsaltria_georgiana
		Eopsaltria_griseogularis
		Eopsaltria_pulverulenta
		Epimachus_albertisi
		Epimachus_fastuosus
		Epimachus_meyeri
		Epinecrophylla_erythrura
		Epinecrophylla_fulviventris
		Epinecrophylla_haematonota
		Epinecrophylla_ornata
		Epinecrophylla_spodionota
		Epthianura_albifrons
		Epthianura_aurifrons
		Epthianura_tricolor
		Eremalauda_dunni
		Eremalauda_starki
		Eremiornis_carteri
		Eremomela_atricollis
		Eremomela_badiceps
		Eremomela_canescens
		Eremomela_flavicrissalis
		Eremomela_gregalis
		Eremomela_icteropygialis
		Eremomela_pusilla
		Eremomela_salvadorii
		Eremomela_scotops
		Eremomela_usticollis
		Eremophila_alpestris
		Eremophila_bilopha
		Eremopsaltria_mongolicus
		Eremopterix_australis
		Eremopterix_griseus
		Eremopterix_leucopareia
		Eremopterix_leucotis
		Eremopterix_nigriceps
		Eremopterix_signatus
		Eremopterix_verticalis
		Ergaticus_ruber
		Ergaticus_versicolor
		Erithacus_akahige
		Erithacus_komadori
		Erithacus_rubecula
		Erpornis_zantholeuca
		Erythrocercus_holochlorus
		Erythrocercus_livingstonei
		Erythrocercus_mccallii
		Erythropygia_barbata
		Erythropygia_coryphaeus
		Erythropygia_galactotes
		Erythropygia_hartlaubi
		Erythropygia_leucophrys
		Erythropygia_paena
		Erythropygia_quadrivirgata
		Erythropygia_signata
		Erythrura_cyaneovirens
		Erythrura_gouldiae
		Erythrura_hyperythra
		Erythrura_papuana
		Erythrura_pealii
		Erythrura_prasina
		Erythrura_psittacea
		Erythrura_regia
		Erythrura_trichroa
		Erythrura_tricolor
		Estrilda_astrild
		Estrilda_atricapilla
		Estrilda_caerulescens
		Estrilda_charmosyna
		Estrilda_erythronotos
		Estrilda_melanotis
		Estrilda_melpoda
		Estrilda_nonnula
		Estrilda_paludicola
		Estrilda_perreini
		Estrilda_poliopareia
		Estrilda_quartinia
		Estrilda_rhodopyga
		Estrilda_rufibarba
		Estrilda_thomensis
		Estrilda_troglodytes
		Eucometis_penicillata
		Eugralla_paradoxa
		Eulacestoma_nigropectus
		Eumyias_albicaudatus
		Eumyias_indigo
		Eumyias_panayensis
		Eumyias_sordidus
		Eumyias_thalassinus
		Euneornis_campestris
		Eupetes_macrocerus
		Euphagus_carolinus
		Euphagus_cyanocephalus
		Euphonia_affinis
		Euphonia_anneae
		Euphonia_cayennensis
		Euphonia_chalybea
		Euphonia_chlorotica
		Euphonia_chrysopasta
		Euphonia_concinna
		Euphonia_cyanocephala
		Euphonia_elegantissima
		Euphonia_finschi
		Euphonia_fulvicrissa
		Euphonia_gouldi
		Euphonia_hirundinacea
		Euphonia_jamaica
		Euphonia_laniirostris
		Euphonia_luteicapilla
		Euphonia_minuta
		Euphonia_musica
		Euphonia_pectoralis
		Euphonia_plumbea
		Euphonia_rufiventris
		Euphonia_saturata
		Euphonia_trinitatis
		Euphonia_violacea
		Euphonia_xanthogaster
		Euplectes_afer
		Euplectes_albonotatus
		Euplectes_ardens
		Euplectes_aureus
		Euplectes_axillaris
		Euplectes_capensis
		Euplectes_franciscanus
		Euplectes_gierowii
		Euplectes_hartlaubi
		Euplectes_hordeaceus
		Euplectes_jacksoni
		Euplectes_macroura
		Euplectes_nigroventris
		Euplectes_orix
		Euplectes_progne
		Euplectes_psammocromius
		Eurocephalus_anguitimens
		Eurocephalus_rueppelli
		Euryceros_prevostii
		Eurylaimus_javanicus
		Eurylaimus_ochromalus
		Eurylaimus_samarensis
		Eurylaimus_steerii
		Euryptila_subcinnamomea
		Euscarthmus_meloryphus
		Euschistospiza_cinereovinacea
		Euschistospiza_dybowskii
		Euthlypis_lachrymosa
		Falculea_palliata
		Falcunculus_frontatus
		Ficedula_albicilla
		Ficedula_albicollis
		Ficedula_basilanica
		Ficedula_buruensis
		Ficedula_dumetoria
		Ficedula_hodgsonii
		Ficedula_hyperythra
		Ficedula_hypoleuca
		Ficedula_monileger
		Ficedula_mugimaki
		Ficedula_narcissina
		Ficedula_nigrorufa
		Ficedula_parva
		Ficedula_platenae
		Ficedula_sapphira
		Ficedula_semitorquata
		Ficedula_solitaris
		Ficedula_strophiata
		Ficedula_subrubra
		Ficedula_superciliaris
		Ficedula_timorensis
		Ficedula_tricolor
		Ficedula_westermanni
		Ficedula_zanthopygia
		Fluvicola_albiventer
		Fluvicola_pica
		Formicarius_colma
		Formicarius_moniliger
		Formicarius_nigricapillus
		Formicivora_grisea
		Formicivora_intermedia
		Formicivora_rufa
		Foudia_eminentissima
		Foudia_madagascariensis
		Foudia_omissa
		Foudia_sechellarum
		Foulehaio_carunculatus
		Fraseria_cinerascens
		Fraseria_ocreata
		Frederickena_viridis
		Fringilla_coelebs
		Fringilla_montifringilla
		Fringilla_teydea
		Furnarius_cinnamomeus
		Furnarius_cristatus
		Furnarius_minor
		Furnarius_rufus
		Galerida_cristata
		Galerida_deva
		Galerida_magnirostris
		Galerida_malabarica
		Galerida_modesta
		Galerida_theklae
		Gampsorhynchus_rufulus
		Gampsorhynchus_torquatus
		Garrulax_affinis
		Garrulax_albogularis
		Garrulax_annamensis
		Garrulax_austeni
		Garrulax_berthemyi
		Garrulax_bicolor
		Garrulax_bieti
		Garrulax_caerulatus
		Garrulax_calvus
		Garrulax_canorus
		Garrulax_castanotis
		Garrulax_chinensis
		Garrulax_chrysopterus
		Garrulax_cineraceus
		Garrulax_cinereifrons
		Garrulax_davidi
		Garrulax_delesserti
		Garrulax_elliotii
		Garrulax_erythrocephalus
		Garrulax_formosus
		Garrulax_galbanus
		Garrulax_gularis
		Garrulax_henrici
		Garrulax_imbricatus
		Garrulax_leucolophus
		Garrulax_lineatus
		Garrulax_lugubris
		Garrulax_lunulatus
		Garrulax_maesi
		Garrulax_maximus
		Garrulax_melanostigma
		Garrulax_merulinus
		Garrulax_milleti
		Garrulax_milnei
		Garrulax_mitratus
		Garrulax_monileger
		Garrulax_morrisonianus
		Garrulax_nuchalis
		Garrulax_ocellatus
		Garrulax_palliatus
		Garrulax_pectoralis
		Garrulax_peninsulae
		Garrulax_perspicillatus
		Garrulax_poecilorhynchus
		Garrulax_ruficeps
		Garrulax_ruficollis
		Garrulax_rufifrons
		Garrulax_rufogularis
		Garrulax_sannio
		Garrulax_squamatus
		Garrulax_strepitans
		Garrulax_striatus
		Garrulax_subunicolor
		Garrulax_taewanus
		Garrulax_variegatus
		Garrulax_vassali
		Garrulax_virgatus
		Garrulax_yersini
		Garrulus_glandarius
		Garrulus_lanceolatus
		Garrulus_lidthi
		Geositta_crassirostris
		Geositta_cunicularia
		Geositta_isabellina
		Geositta_maritima
		Geositta_peruviana
		Geositta_punensis
		Geositta_saxicolina
		Geositta_tenuirostris
		Geospiza_conirostris
		Geospiza_difficilis
		Geospiza_fortis
		Geospiza_fuliginosa
		Geospiza_magnirostris
		Geospiza_scandens
		Geothlypis_aequinoctialis
		Geothlypis_auricularis
		Geothlypis_beldingi
		Geothlypis_nelsoni
		Geothlypis_poliocephala
		Geothlypis_rostrata
		Geothlypis_semiflava
		Geothlypis_trichas
		Geothlypis_velata
		Gerygone_albofrontata
		Gerygone_chloronota
		Gerygone_chrysogaster
		Gerygone_fusca
		Gerygone_inornata
		Gerygone_magnirostris
		Gerygone_modesta
		Gerygone_mouki
		Gerygone_olivacea
		Gerygone_palpebrosa
		Gerygone_sulphurea
		Gerygone_tenebrosa
		Glycichaera_fallax
		Glyphorynchus_spirurus
		Gnorimopsar_chopi
		Gracula_ptilogenys
		Gracula_religiosa
		Grafisia_torquata
		Grallaria_andicolus
		Grallaria_guatimalensis
		Grallaria_quitensis
		Grallaria_ruficapilla
		Grallaria_rufula
		Grallaria_squamigera
		Grallaria_varia
		Grallaricula_cucullata
		Grallaricula_ferrugineipectus
		Grallaricula_flavirostris
		Grallaricula_nana
		Grallina_bruijni
		Grallina_cyanoleuca
		Graminicola_bengalensis
		Granatellus_pelzelni
		Granatellus_venustus
		Grandala_coelicolor
		Grantiella_picta
		Graueria_vittata
		Guadalcanaria_inexpectata
		Gubernatrix_cristata
		Gubernetes_yetapa
		Gymnocichla_nudiceps
		Gymnoderus_foetidus
		Gymnomystax_mexicanus
		Gymnomyza_aubryana
		Gymnopithys_leucaspis
		Gymnopithys_rufigula
		Gymnorhinus_cyanocephalus
		Gypsophila_crispifrons
		Habia_cristata
		Habia_fuscicauda
		Habia_gutturalis
		Habia_rubica
		Haematoderus_militaris
		Haematospiza_sipahi
		Haplospiza_unicolor
		Heleia_crassirostris
		Heleia_muelleri
		Heliolais_erythropterus
		Hellmayrea_gularis
		Helmitheros_vermivorum
		Hemignathus_flavus
		Hemignathus_kauaiensis
		Hemignathus_parvus
		Hemignathus_virens
		Hemipus_hirundinaceus
		Hemipus_picatus
		Hemispingus_atropileus
		Hemispingus_auricularis
		Hemispingus_frontalis
		Hemispingus_goeringi
		Hemispingus_melanotis
		Hemispingus_superciliaris
		Hemithraupis_flavicollis
		Hemithraupis_guira
		Hemithraupis_ruficapilla
		Hemitriccus_granadensis
		Hemitriccus_margaritaceiventer
		Hemitriccus_striaticollis
		Hemixos_castanonotus
		Hemixos_flavala
		Henicorhina_leucophrys
		Henicorhina_leucosticta
		Herpsilochmus_longirostris
		Herpsilochmus_roraimae
		Herpsilochmus_rufimarginatus
		Heterocercus_aurantiivertex
		Heterocercus_flavivertex
		Heteromirafra_archeri
		Heteromirafra_ruddi
		Heteromunia_pectoralis
		Heteromyias_albispecularis
		Heterophasia_annectens
		Heterophasia_auricularis
		Heterophasia_capistrata
		Heterophasia_desgodinsi
		Heterophasia_gracilis
		Heterophasia_melanoleuca
		Heterophasia_picaoides
		Heterophasia_pulchella
		Heterospingus_xanthopygius
		Himatione_sanguinea
		Hippolais_caligata
		Hippolais_icterina
		Hippolais_languida
		Hippolais_olivetorum
		Hippolais_opaca
		Hippolais_pallida
		Hippolais_polyglotta
		Hippolais_rama
		Hirundinea_ferruginea
		Hirundo_abyssinica
		Hirundo_aethiopica
		Hirundo_albigularis
		Hirundo_angolensis
		Hirundo_ariel
		Hirundo_atrocaerulea
		Hirundo_concolor
		Hirundo_cucullata
		Hirundo_daurica
		Hirundo_dimidiata
		Hirundo_domicola
		Hirundo_fluvicola
		Hirundo_fuliginosa
		Hirundo_fuligula
		Hirundo_leucosoma
		Hirundo_lucida
		Hirundo_megaensis
		Hirundo_neoxena
		Hirundo_nigricans
		Hirundo_nigrita
		Hirundo_obsoleta
		Hirundo_preussi
		Hirundo_rufigula
		Hirundo_rupestris
		Hirundo_rustica
		Hirundo_semirufa
		Hirundo_senegalensis
		Hirundo_smithii
		Hirundo_spilodera
		Hirundo_striolata
		Hirundo_tahitica
		Histurgops_ruficaudus
		Hodgsonius_phaenicuroides
		Horizorhinus_dohrni
		Humblotia_flavirostris
		Hylacola_cauta
		Hylia_prasina
		Hyliota_australis
		Hyliota_flavigaster
		Hyliota_usambara
		Hyliota_violacea
		Hylocichla_mustelina
		Hylocitrea_bonensis
		Hyloctistes_subulatus
		Hyloctistes_virgatus
		Hylopezus_macularius
		Hylopezus_perspicillatus
		Hylophilus_aurantiifrons
		Hylophilus_decurtatus
		Hylophilus_flavipes
		Hylophilus_muscicapinus
		Hylophilus_ochraceiceps
		Hylophilus_pectoralis
		Hylophilus_poicilotis
		Hylophilus_sclateri
		Hylophilus_thoracicus
		Hylophylax_naevioides
		Hylophylax_naevius
		Hylophylax_punctulatus
		Hymenops_perspicillatus
		Hypargos_margaritatus
		Hypargos_niveoguttatus
		Hypergerus_atriceps
		Hypocnemis_cantator
		Hypocnemis_flavescens
		Hypocnemis_hypoxantha
		Hypocnemis_peruviana
		Hypocnemoides_melanopogon
		Hypocolius_ampelinus
		Hypocryptadius_cinnamomeus
		Hypoedaleus_guttatus
		Hypogramma_hypogrammicum
		Hypopyrrhus_pyrohypogaster
		Hypositta_corallirostris
		Hypothymis_azurea
		Hypothymis_coelestis
		Hypsipetes_crassirostris
		Hypsipetes_leucocephalus
		Hypsipetes_madagascariensis
		Hypsipetes_mcclellandii
		Hypsipetes_nicobariensis
		Hypsipetes_parvirostris
		Hypsipetes_thompsoni
		Hypsipetes_virescens
		Icteria_virens
		Icterus_abeillei
		Icterus_auricapillus
		Icterus_bullockii
		Icterus_cayanensis
		Icterus_chrysater
		Icterus_cucullatus
		Icterus_dominicensis
		Icterus_galbula
		Icterus_graceannae
		Icterus_graduacauda
		Icterus_gularis
		Icterus_icterus
		Icterus_jamacaii
		Icterus_laudabilis
		Icterus_leucopteryx
		Icterus_mesomelas
		Icterus_nigrogularis
		Icterus_parisorum
		Icterus_prosthemelas
		Icterus_pustulatus
		Icterus_spurius
		Icterus_wagleri
		Ifrita_kowaldi
		Ilicura_militaris
		Illadopsis_albipectus
		Illadopsis_cleaveri
		Illadopsis_fulvescens
		Illadopsis_puveli
		Illadopsis_pyrrhoptera
		Illadopsis_rufescens
		Illadopsis_rufipennis
		Incana_incana
		Incaspiza_laeta
		Incaspiza_personata
		Incaspiza_pulchra
		Iodopleura_fusca
		Iodopleura_isabellae
		Iodopleura_pipra
		Iole_indica
		Iole_olivacea
		Iole_propinqua
		Iole_virescens
		Irania_gutturalis
		Irena_cyanogastra
		Irena_puella
		Iridosornis_analis
		Iridosornis_porphyrocephalus
		Ixonotus_guttatus
		Ixos_amaurotis
		Ixos_everetti
		Ixos_malaccensis
		Ixos_palawanensis
		Ixos_philippinus
		Ixos_rufigularis
		Jabouilleia_danjoui
		Junco_hyemalis
		Junco_insularis
		Junco_phaeonotus
		Junco_vulcani
		Kakamega_poliothorax
		Kenopia_striata
		Knipolegus_aterrimus
		Knipolegus_cyanirostris
		Knipolegus_lophotes
		Knipolegus_nigerrimus
		Knipolegus_poecilurus
		Knipolegus_striaticeps
		Kupeornis_gilberti
		Lagonosticta_landanae
		Lagonosticta_larvata
		Lagonosticta_nitidula
		Lagonosticta_rara
		Lagonosticta_rhodopareia
		Lagonosticta_rubricata
		Lagonosticta_rufopicta
		Lagonosticta_senegala
		Lagonosticta_virata
		Lalage_atrovirens
		Lalage_aurea
		Lalage_leucomela
		Lalage_leucopyga
		Lalage_leucopygialis
		Lalage_maculosa
		Lalage_melanoleuca
		Lalage_moesta
		Lalage_nigra
		Lalage_sueurii
		Lalage_tricolor
		Lamprolia_victoriae
		Lampropsar_tanagrinus
		Lamprospiza_melanoleuca
		Lamprotornis_acuticaudus
		Lamprotornis_australis
		Lamprotornis_caudatus
		Lamprotornis_chalcurus
		Lamprotornis_chalybaeus
		Lamprotornis_chloropterus
		Lamprotornis_corruscus
		Lamprotornis_cupreocauda
		Lamprotornis_elisabeth
		Lamprotornis_hildebrandti
		Lamprotornis_mevesii
		Lamprotornis_nitens
		Lamprotornis_ornatus
		Lamprotornis_pulcher
		Lamprotornis_purpureiceps
		Lamprotornis_purpureus
		Lamprotornis_purpuroptera
		Lamprotornis_shelleyi
		Lamprotornis_splendidus
		Lamprotornis_superbus
		Laniarius_brauni
		Laniarius_fuelleborni
		Laniarius_funebris
		Laniarius_leucorhynchus
		Laniarius_poensis
		Laniisoma_elegans
		Lanio_aurantius
		Lanio_fulvus
		Lanio_versicolor
		Laniocera_hypopyrra
		Laniocera_rufescens
		Lanioturdus_torquatus
		Lanius_bucephalus
		Lanius_cabanisi
		Lanius_collaris
		Lanius_collurio
		Lanius_collurioides
		Lanius_cristatus
		Lanius_dorsalis
		Lanius_excubitor
		Lanius_excubitoroides
		Lanius_gubernator
		Lanius_isabellinus
		Lanius_ludovicianus
		Lanius_mackinnoni
		Lanius_meridionalis
		Lanius_minor
		Lanius_nubicus
		Lanius_schach
		Lanius_senator
		Lanius_somalicus
		Lanius_souzae
		Lanius_sphenocercus
		Lanius_tephronotus
		Lanius_tigrinus
		Lanius_validirostris
		Lanius_vittatus
		Lathrotriccus_euleri
		Legatus_leucophaius
		Leiothrix_argentauris
		Leiothrix_lutea
		Lepidocolaptes_affinis
		Lepidocolaptes_angustirostris
		Lepidocolaptes_lacrymiger
		Lepidocolaptes_leucogaster
		Lepidocolaptes_souleyetii
		Lepidocolaptes_squamatus
		Lepidothrix_coronata
		Lepidothrix_iris
		Lepidothrix_isidorei
		Lepidothrix_nattereri
		Lepidothrix_suavissima
		Leptasthenura_aegithaloides
		Leptasthenura_andicola
		Leptasthenura_fuliginiceps
		Leptasthenura_pileata
		Leptasthenura_platensis
		Leptasthenura_setaria
		Leptasthenura_striata
		Leptopoecile_elegans
		Leptopoecile_sophiae
		Leptopogon_amaurocephalus
		Leptopogon_rufipectus
		Leptopogon_superciliaris
		Leptopterus_chabert
		Lessonia_oreas
		Lessonia_rufa
		Leucosticte_arctoa
		Leucosticte_atrata
		Leucosticte_australis
		Leucosticte_brandti
		Leucosticte_nemoricola
		Leucosticte_tephrocotis
		Lichenostomus_chrysops
		Lichenostomus_cratitius
		Lichenostomus_fasciogularis
		Lichenostomus_flavescens
		Lichenostomus_flavicollis
		Lichenostomus_flavus
		Lichenostomus_frenatus
		Lichenostomus_fuscus
		Lichenostomus_keartlandi
		Lichenostomus_leucotis
		Lichenostomus_melanops
		Lichenostomus_obscurus
		Lichenostomus_ornatus
		Lichenostomus_penicillatus
		Lichenostomus_plumulus
[truncated: 7,149 more rows]
[truncated: 1 more columns]
