# Supplementary material for: Deep learning image segmentation reveals patterns of UV reflectance evolution in passerine birds
Source: Nat Commun. 2022 Aug 29;13:5068. doi: 10.1038/s41467-022-32586-5 (PMC9424304; doi:10.1038/s41467-022-32586-5)
Supplement: Supplementary file 4 — Source Data [file 41467_2022_32586_MOESM4_ESM.zip › source_data_file/source_data_file.xlsx]

## Sheet: fig_1_dl_vs_classic
file.vis	Method	view	variable	value
Abeillia_abeillei_1_M_Belly_Vis_G199134.jpg	DeepLab	belly	IOU	89.567
Acanthidops_bairdii_1_M_Belly_Vis_G078273.jpg	DeepLab	belly	IOU	90.9488
Accipiter_albogularis_1_F_Belly_Vis_G220309.jpg	DeepLab	belly	IOU	85.7015
Aegithalos_caudatus_1_M_Belly_Vis_G090192.jpg	DeepLab	belly	IOU	92.4996
Aegotheles_bennettii_1_M_Belly_Vis_Y094376.jpg	DeepLab	belly	IOU	91.6249
Agelasticus_cyanopus_1_M_Belly_Vis_G056070.jpg	DeepLab	belly	IOU	91.7794
Alauda_arvensis_1_M_Belly_Vis_G087107.jpg	DeepLab	belly	IOU	95.1796
Alcippe_brunnea_1_M_Belly_Vis_G144127.jpg	DeepLab	belly	IOU	93.181
Alopochelidon_fucata_1_M_Belly_Vis_G079349.jpg	DeepLab	belly	IOU	93.6561
Amadina_erythrocephala_1_M_Belly_Vis_G158856.jpg	DeepLab	belly	IOU	84.2957
Amalocichla_incerta_1_U_Belly_Vis_G172907.jpg	DeepLab	belly	IOU	93.3458
Amaurocichla_bocagei_1_U_Belly_Vis_Y078941.jpg	DeepLab	belly	IOU	92.9801
Amaurornis_akool_1_M_Belly_Vis_G203058.jpg	DeepLab	belly	IOU	96.1041
Amblyospiza_albifrons_1_M_Belly_Vis_G163399.jpg	DeepLab	belly	IOU	91.6488
Ammodramus_aurifrons_1_M_Belly_Vis_G075384.jpg	DeepLab	belly	IOU	93.8578
Amphilais_seebohmi_1_M_Belly_Vis_G106680.jpg	DeepLab	belly	IOU	90.927
Androdon_aequatorialis_1_M_Belly_Vis_G198090.jpg	DeepLab	belly	IOU	88.6815
Anous_minutus_1_M_Belly_Vis_Y102141.jpg	DeepLab	belly	IOU	91.7952
Anthochaera_carunculata_1_M_Belly_Vis_Y070921.jpg	DeepLab	belly	IOU	94.387
Anurolimnas_castaneiceps_1_M_Belly_Vis_Y077639.jpg	DeepLab	belly	IOU	95.1158
Apaloderma_aequatoriale_1_M_Belly_Vis_Y072576.jpg	DeepLab	belly	IOU	93.8461
Aphelocephala_leucopsis_1_M_Belly_Vis_G126739.jpg	DeepLab	belly	IOU	91.5276
Aphriza_virgata_1_M_Belly_Vis_Y081071.jpg	DeepLab	belly	IOU	91.8354
Aplonis_atrifusca_1_M_Belly_Vis_G110204.jpg	DeepLab	belly	IOU	92.8445
Aptenodytes_forsteri_1_M_Belly_Vis_Y099292.jpg	DeepLab	belly	IOU	93.1266
Arachnothera_affinis_1_M_Belly_Vis_G167585.jpg	DeepLab	belly	IOU	84.3811
Aramides_axillaris_1_F_Belly_Vis_G202720.jpg	DeepLab	belly	IOU	95.4331
Ardea_goliath_1_M_Belly_Vis_Y099579.jpg	DeepLab	belly	IOU	90.3314
Arremon_abeillei_1_M_Belly_Vis_G076702.jpg	DeepLab	belly	IOU	92.9257
Artamus_cinereus_1_M_Belly_Vis_G172212.jpg	DeepLab	belly	IOU	93.2615
Astrapia_mayeri_4_F_Belly_Vis_Y066634.jpg	DeepLab	belly	IOU	89.4818
Aviceda_cuculoides_1_M_Belly_Vis_G217676.jpg	DeepLab	belly	IOU	94.8302
Biatas_nigropectus_1_M_Belly_Vis_G150982.jpg	DeepLab	belly	IOU	94.0109
Boissonneaua_flavescens_1_M_Belly_Vis_Y082185.jpg	DeepLab	belly	IOU	95.0025
Brachypteryx_hyperythra_1_M_Belly_Vis_G184321.jpg	DeepLab	belly	IOU	92.1211
Bradornis_infuscatus_1_M_Belly_Vis_G128031.jpg	DeepLab	belly	IOU	94.2072
Buettikoferella_bivittata_1_M_Belly_Vis_G122592.jpg	DeepLab	belly	IOU	88.9538
Butastur_indicus_1_M_Belly_Vis_G221278.jpg	DeepLab	belly	IOU	93.2784
Calandrella_acutirostris_1_M_Belly_Vis_G086356.jpg	DeepLab	belly	IOU	94.0988
Caliechthrus_leucolophus_1_M_Belly_Vis_G205169.jpg	DeepLab	belly	IOU	92.7489
Calorhamphus_fuliginosus_1_M_Belly_Vis_G185405.jpg	DeepLab	belly	IOU	92.8731
Calothorax_lucifer_1_M_Belly_Vis_Y083899.jpg	DeepLab	belly	IOU	89.7223
Calyptocichla_serina_1_M_Belly_Vis_G098683.jpg	DeepLab	belly	IOU	88.7028
Camarhynchus_pallidus_1_M_Belly_Vis_G084274.jpg	DeepLab	belly	IOU	96.4118
Cardellina_rubrifrons_1_M_Belly_Vis_G063380.jpg	DeepLab	belly	IOU	93.7056
Caryothraustes_canadensis_1_M_Belly_Vis_G060555.jpg	DeepLab	belly	IOU	94.4616
Catharacta_antarctica_1_M_Belly_Vis_Y099140.jpg	DeepLab	belly	IOU	92.9224
Cephalopterus_glabricollis_1_M_Belly_Vis_G040740.jpg	DeepLab	belly	IOU	83.5755
Cercotrichas_podobe_1_M_Belly_Vis_G132714.jpg	DeepLab	belly	IOU	92.4878
Ceryle_rudis_1_M_Belly_Vis_G180879.jpg	DeepLab	belly	IOU	94.6765
Chaetocercus_astreans_1_F_Belly_Vis_Y084443.jpg	DeepLab	belly	IOU	85.6938
Chaetops_aurantius_1_M_Belly_Vis_G184679.jpg	DeepLab	belly	IOU	91.8079
Chalcostigma_herrani_1_M_Belly_Vis_Y083107.jpg	DeepLab	belly	IOU	86.2267
Chamaeza_campanisona_1_M_Belly_Vis_G176069.jpg	DeepLab	belly	IOU	91.1885
Charadrius_alexandrinus_1_M_Belly_Vis_G194995.jpg	DeepLab	belly	IOU	93.1953
Chasiempis_sandwichensis_1_M_Belly_Vis_Y064765.jpg	DeepLab	belly	IOU	94.5232
Chersomanes_albofasciata_1_M_Belly_Vis_G085522.jpg	DeepLab	belly	IOU	94.5625
Chloroceryle_aenea_1_M_Belly_Vis_G181023.jpg	DeepLab	belly	IOU	91.4791
Chlorochrysa_calliparaea_1_M_Belly_Vis_G068446.jpg	DeepLab	belly	IOU	89.738
Chlorophanes_spiza_1_M_Belly_Vis_G070817.jpg	DeepLab	belly	IOU	86.478
Chlorospingus_canigularis_1_M_Belly_Vis_G065161.jpg	DeepLab	belly	IOU	93.3415
Chordeiles_acutipennis_1_M_Belly_Vis_G209136.jpg	DeepLab	belly	IOU	95.5288
Chrysocolaptes_festivus_1_M_Belly_Vis_G191578.jpg	DeepLab	belly	IOU	94.25
Chrysolophus_amherstiae_1_M_Belly_Vis_Y100657.jpg	DeepLab	belly	IOU	88.0777
Chrysomma_altirostre_1_M_Belly_Vis_G142121.jpg	DeepLab	belly	IOU	90.6228
Chrysomus_icterocephalus_1_M_Belly_Vis_G056208.jpg	DeepLab	belly	IOU	89.9447
Chrysothlypis_chrysomelas_1_M_Belly_Vis_G065619.jpg	DeepLab	belly	IOU	94.9446
Chrysuronia_oenone_1_M_Belly_Vis_G200475.jpg	DeepLab	belly	IOU	89.2324
Cichlopsis_leucogenys_1_M_Belly_Vis_G182286.jpg	DeepLab	belly	IOU	93.1471
Cleptornis_marchei_1_M_Belly_Vis_G170997.jpg	DeepLab	belly	IOU	91.1411
Clytolaema_rubricauda_1_M_Belly_Vis_G202004.jpg	DeepLab	belly	IOU	93.2119
Cnemophilus_loriae_1_M_Belly_Vis_Y057771.jpg	DeepLab	belly	IOU	91.0896
Coccyzus_americanus_1_M_Belly_Vis_G206729.jpg	DeepLab	belly	IOU	94.8837
Coenocorypha_aucklandica_1_M_Belly_Vis_Y080819.jpg	DeepLab	belly	IOU	96.1695
Conopophaga_ardesiaca_1_M_Belly_Vis_G044567.jpg	DeepLab	belly	IOU	93.6808
Conostoma_oemodium_1_M_Belly_Vis_G145250.jpg	DeepLab	belly	IOU	93.3658
Coracias_abyssinicus_1_M_Belly_Vis_Y071879.jpg	DeepLab	belly	IOU	87.8312
Coryphistera_alaudina_1_M_Belly_Vis_G104060.jpg	DeepLab	belly	IOU	90.8899
Cosmopsarus_regius_1_M_Belly_Vis_G137886.jpg	DeepLab	belly	IOU	92.5563
Cotinga_amabilis_1_F_Belly_Vis_G040084.jpg	DeepLab	belly	IOU	95.63
Creatophora_cinerea_1_M_Belly_Vis_G136569.jpg	DeepLab	belly	IOU	93.3496
Crinifer_piscator_1_M_Belly_Vis_G207936.jpg	DeepLab	belly	IOU	92.7851
Crossleyia_xanthophrys_1_M_Belly_Vis_G124019.jpg	DeepLab	belly	IOU	91.834
Cryptophaps_poecilorrhoa_1_M_Belly_Vis_Y090350.jpg	DeepLab	belly	IOU	92.1182
Cuculus_canorus_1_M_Belly_Vis_G204478.jpg	DeepLab	belly	IOU	95.4884
Cyanerpes_caeruleus_1_M_Belly_Vis_G070901.jpg	DeepLab	belly	IOU	90.6908
Cyanoptila_cyanomelana_1_M_Belly_Vis_G130036.jpg	DeepLab	belly	IOU	93.2576
Cynanthus_latirostris_1_M_Belly_Vis_G199895.jpg	DeepLab	belly	IOU	87.9791
Cypsiurus_balasiensis_1_M_Belly_Vis_G193663.jpg	DeepLab	belly	IOU	87.3794
Dacelo_gaudichaud_1_M_Belly_Vis_G179707.jpg	DeepLab	belly	IOU	93.6094
Delichon_dasypus_1_M_Belly_Vis_G080971.jpg	DeepLab	belly	IOU	88.9528
Dendrocincla_anabatina_1_M_Belly_Vis_G058661.jpg	DeepLab	belly	IOU	92.0185
Dendrocitta_bayleyi_1_M_Belly_Vis_Y053551.jpg	DeepLab	belly	IOU	92.6318
Dendroplex_kienerii_1_U_Belly_Vis_G058853.jpg	DeepLab	belly	IOU	94.6822
Dinopium_benghalense_1_M_Belly_Vis_G191506.jpg	DeepLab	belly	IOU	92.4045
Dioptrornis_brunneus_1_M_Belly_Vis_G128173.jpg	DeepLab	belly	IOU	91.9292
Diuca_diuca_1_M_Belly_Vis_G078466.jpg	DeepLab	belly	IOU	91.2217
Dryocopus_galeatus_1_M_Belly_Vis_Y079168.jpg	DeepLab	belly	IOU	94.3724
Elaenia_albiceps_1_M_Belly_Vis_G046232.jpg	DeepLab	belly	IOU	90.8084
Elanoides_forficatus_1_M_Belly_Vis_G217985.jpg	DeepLab	belly	IOU	95.2699
Entomyzon_cyanotis_1_M_Belly_Vis_Y070233.jpg	DeepLab	belly	IOU	94.7807
Eopsaltria_australis_1_M_Belly_Vis_G173459.jpg	DeepLab	belly	IOU	91.8194
Erithacus_akahige_1_M_Belly_Vis_G131365.jpg	DeepLab	belly	IOU	94.3693
Erythrocercus_holochlorus_1_M_Belly_Vis_Y064066.jpg	DeepLab	belly	IOU	88.7722
Erythrogonys_cinctus_1_M_Belly_Vis_G195548.jpg	DeepLab	belly	IOU	93.4601
Erythropygia_barbata_1_M_Belly_Vis_G132477.jpg	DeepLab	belly	IOU	92.9198
Eudynamys_melanorhynchus_1_M_Belly_Vis_G207277.jpg	DeepLab	belly	IOU	90.9564
Eugerygone_rubra_1_M_Belly_Vis_G173109.jpg	DeepLab	belly	IOU	92.037
Euneornis_campestris_1_M_Belly_Vis_G083932.jpg	DeepLab	belly	IOU	91.3913
Eupetes_macrocerus_1_M_Belly_Vis_Y057433.jpg	DeepLab	belly	IOU	93.2135
Eurynorhynchus_pygmeus_1_M_Belly_Vis_Y085118.jpg	DeepLab	belly	IOU	92.8926
Euryptila_subcinnamomea_1_M_Belly_Vis_G150580.jpg	DeepLab	belly	IOU	91.7303
Eurystomus_azureus_1_M_Belly_Vis_Y071324.jpg	DeepLab	belly	IOU	93.4245
Fratercula_arctica_1_M_Belly_Vis_Y086883.jpg	DeepLab	belly	IOU	95.6987
Fringilla_coelebs_1_M_Belly_Vis_G092160.jpg	DeepLab	belly	IOU	94.6852
Gallinago_andina_1_M_Belly_Vis_Y085346.jpg	DeepLab	belly	IOU	92.3345
Gallirallus_australis_1_M_Belly_Vis_Y080203.jpg	DeepLab	belly	IOU	93.0808
Garrulax_affinis_1_M_Belly_Vis_G139279.jpg	DeepLab	belly	IOU	90.2706
Geocolaptes_olivaceus_1_M_Belly_Vis_G189397.jpg	DeepLab	belly	IOU	92.0976
Geopelia_cuneata_1_M_Belly_Vis_Y088280.jpg	DeepLab	belly	IOU	94.258
Geophaps_plumifera_1_M_Belly_Vis_Y089948.jpg	DeepLab	belly	IOU	89.4396
Geothlypis_aequinoctialis_1_M_Belly_Vis_G063069.jpg	DeepLab	belly	IOU	91.7162
Gracula_ptilogenys_1_M_Belly_Vis_G137607.jpg	DeepLab	belly	IOU	94.8761
Grafisia_torquata_1_M_Belly_Vis_G110024.jpg	DeepLab	belly	IOU	93.3158
Grandala_coelicolor_1_M_Belly_Vis_G133698.jpg	DeepLab	belly	IOU	94.3154
Graueria_vittata_1_M_Belly_Vis_G105589.jpg	DeepLab	belly	IOU	92.6453
Grus_antigone_1_U_Belly_Vis_Y100186.jpg	DeepLab	belly	IOU	83.3725
Gubernatrix_cristata_1_M_Belly_Vis_G077532.jpg	DeepLab	belly	IOU	94.9606
Gymnobucco_bonapartei_1_M_Belly_Vis_G185514.jpg	DeepLab	belly	IOU	93.8042
Gymnoderus_foetidus_1_M_Belly_Vis_G040475.jpg	DeepLab	belly	IOU	91.9182
Gymnorhinus_cyanocephalus_1_M_Belly_Vis_G127205.jpg	DeepLab	belly	IOU	94.0338
Gypohierax_angolensis_1_M_Belly_Vis_G218751.jpg	DeepLab	belly	IOU	90.1448
Habroptila_wallacii_1_M_Belly_Vis_G203796.jpg	DeepLab	belly	IOU	96.2992
Haematospiza_sipahi_1_M_Belly_Vis_G095673.jpg	DeepLab	belly	IOU	94.412
Haliaeetus_albicilla_1_M_Belly_Vis_G218656.jpg	DeepLab	belly	IOU	93.8948
Haliastur_indus_1_M_Belly_Vis_G218486.jpg	DeepLab	belly	IOU	91.537
Haplospiza_rustica_1_U_Belly_Vis_G078249.jpg	DeepLab	belly	IOU	89.4793
Harpyopsis_novaeguineae_1_M_Belly_Vis_G222393.jpg	DeepLab	belly	IOU	89.1882
Heleia_crassirostris_1_M_Belly_Vis_G171165.jpg	DeepLab	belly	IOU	95.5508
Heliangelus_amethysticollis_1_M_Belly_Vis_Y082311.jpg	DeepLab	belly	IOU	91.8124
Heliornis_fulica_1_M_Belly_Vis_G215420.jpg	DeepLab	belly	IOU	95.2466
Hellmayrea_gularis_1_M_Belly_Vis_G102993.jpg	DeepLab	belly	IOU	87.819
Hemignathus_flavus_1_M_Belly_Vis_G096494.jpg	DeepLab	belly	IOU	95.2814
Hemiphaga_novaeseelandiae_1_M_Belly_Vis_Y090338.jpg	DeepLab	belly	IOU	94.5145
Hemispingus_atropileus_1_M_Belly_Vis_G065215.jpg	DeepLab	belly	IOU	94.0955
Henicorhina_leucophrys_1_M_Belly_Vis_G037317.jpg	DeepLab	belly	IOU	93.6923
Heterocercus_aurantiivertex_1_M_Belly_Vis_G047833.jpg	DeepLab	belly	IOU	92.5555
Heteroscelus_brevipes_1_M_Belly_Vis_Y080747.jpg	DeepLab	belly	IOU	95.9605
Himantornis_haematopus_1_M_Belly_Vis_Y079473.jpg	DeepLab	belly	IOU	95.4379
Hirundapus_caudacutus_1_M_Belly_Vis_G193092.jpg	DeepLab	belly	IOU	88.0192
Horizorhinus_dohrni_1_M_Belly_Vis_G135917.jpg	DeepLab	belly	IOU	92.546
Hydropsalis_climacocerca_1_M_Belly_Vis_G210565.jpg	DeepLab	belly	IOU	89.9135
Hypergerus_atriceps_1_M_Belly_Vis_G107280.jpg	DeepLab	belly	IOU	93.399
Hypnelus_ruficollis_1_F_Belly_Vis_G178388.jpg	DeepLab	belly	IOU	92.1915
Hypoedaleus_guttatus_1_M_Belly_Vis_G121955.jpg	DeepLab	belly	IOU	94.1063
Hypositta_corallirostris_1_M_Belly_Vis_G159802.jpg	DeepLab	belly	IOU	94.4851
Ibidorhyncha_struthersii_1_M_Belly_Vis_G215384.jpg	DeepLab	belly	IOU	93.403
Ictinia_mississippiensis_1_M_Belly_Vis_G218323.jpg	DeepLab	belly	IOU	91.4996
Illadopsis_albipectus_1_M_Belly_Vis_G120449.jpg	DeepLab	belly	IOU	95.1187
Incaspiza_laeta_1_M_Belly_Vis_G078595.jpg	DeepLab	belly	IOU	94.8543
Inezia_caudata_1_F_Belly_Vis_G053348.jpg	DeepLab	belly	IOU	90.8302
Kakamega_poliothorax_1_M_Belly_Vis_G140330.jpg	DeepLab	belly	IOU	93.3918
Kaupifalco_monogrammicus_1_M_Belly_Vis_G219743.jpg	DeepLab	belly	IOU	96.6976
Knipolegus_aterrimus_1_M_Belly_Vis_G050983.jpg	DeepLab	belly	IOU	92.6902
Lamprolaima_rhami_1_M_Belly_Vis_G201895.jpg	DeepLab	belly	IOU	92.2481
Laniisoma_buckleyi_1_M_Belly_Vis_G040439.jpg	DeepLab	belly	IOU	93.8538
Lanio_aurantius_1_M_Belly_Vis_G065966.jpg	DeepLab	belly	IOU	91.5907
Lanius_bucephalus_1_M_Belly_Vis_Y058572.jpg	DeepLab	belly	IOU	94.4103
Lepidothrix_coeruleocapilla_1_M_Belly_Vis_G041570.jpg	DeepLab	belly	IOU	93.1433
Leptopterus_chabert_1_M_Belly_Vis_G159628.jpg	DeepLab	belly	IOU	87.7549
Lioptilus_nigricapillus_1_M_Belly_Vis_G144416.jpg	DeepLab	belly	IOU	94.5827
Lophornis_adorabilis_1_M_Belly_Vis_G199436.jpg	DeepLab	belly	IOU	87.083
Loxigilla_barbadensis_1_M_Belly_Vis_G084950.jpg	DeepLab	belly	IOU	94.6875
Lybius_bidentatus_1_M_Belly_Vis_G186583.jpg	DeepLab	belly	IOU	93.3221
Macheiramphus_alcinus_1_M_Belly_Vis_G218021.jpg	DeepLab	belly	IOU	93.3666
Macroagelaius_imthurni_1_M_Belly_Vis_G056806.jpg	DeepLab	belly	IOU	93.6181
Malcorus_pectoralis_1_M_Belly_Vis_G149490.jpg	DeepLab	belly	IOU	84.2052
Megaceryle_alcyon_1_M_Belly_Vis_G180843.jpg	DeepLab	belly	IOU	95.5589
Megalaima_armillaris_1_M_Belly_Vis_G185221.jpg	DeepLab	belly	IOU	92.8683
Megazosterops_palauensis_1_M_Belly_Vis_G171297.jpg	DeepLab	belly	IOU	93.9369
Melanochlora_sultanea_1_M_Belly_Vis_G092124.jpg	DeepLab	belly	IOU	92.6774
Melithreptus_affinis_1_M_Belly_Vis_Y068783.jpg	DeepLab	belly	IOU	94.5927
Mellisuga_helenae_1_M_Belly_Vis_Y084163.jpg	DeepLab	belly	IOU	87.4085
Melophus_lathami_1_M_Belly_Vis_G073076.jpg	DeepLab	belly	IOU	92.1519
Merops_albicollis_1_M_Belly_Vis_G177771.jpg	DeepLab	belly	IOU	85.415
Merulaxis_ater_1_M_Belly_Vis_G043925.jpg	DeepLab	belly	IOU	92.7415
Microcerculus_bambla_1_M_Belly_Vis_G037492.jpg	DeepLab	belly	IOU	94.374
Milvago_chimachima_1_M_Belly_Vis_Y095636.jpg	DeepLab	belly	IOU	92.9097
Mino_anais_1_M_Belly_Vis_G137431.jpg	DeepLab	belly	IOU	93.3277
Mirafra_affinis_1_M_Belly_Vis_G087313.jpg	DeepLab	belly	IOU	93.3469
Momotus_aequatorialis_1_M_Belly_Vis_Y072023.jpg	DeepLab	belly	IOU	87.6552
Morphnus_guianensis_1_M_Belly_Vis_G222369.jpg	DeepLab	belly	IOU	94.1928
Muscipipra_vetula_1_M_Belly_Vis_G051348.jpg	DeepLab	belly	IOU	93.8137
Muscisaxicola_albifrons_1_M_Belly_Vis_G050635.jpg	DeepLab	belly	IOU	90.9464
Myiarchus_antillarum_1_M_Belly_Vis_G052265.jpg	DeepLab	belly	IOU	92.7638
Myioborus_albifacies_1_M_Belly_Vis_G063632.jpg	DeepLab	belly	IOU	89.6537
Myiozetetes_cayanensis_1_M_Belly_Vis_G053015.jpg	DeepLab	belly	IOU	93.8464
Myrmothera_campanisona_1_M_Belly_Vis_G124520.jpg	DeepLab	belly	IOU	92.7905
Myrmotherula_assimilis_1_M_Belly_Vis_Y078077.jpg	DeepLab	belly	IOU	92.7693
Myrtis_fanny_1_M_Belly_Vis_Y084297.jpg	DeepLab	belly	IOU	88.0168
Napothera_brevicaudata_1_M_Belly_Vis_G140849.jpg	DeepLab	belly	IOU	93.3974
Neafrapus_boehmi_1_M_Belly_Vis_G193056.jpg	DeepLab	belly	IOU	84.697
Neodrepanis_coruscans_1_M_Belly_Vis_G043634.jpg	DeepLab	belly	IOU	89.1971
Neomorphus_geoffroyi_1_U_Belly_Vis_G208660.jpg	DeepLab	belly	IOU	89.4984
Neophron_percnopterus_1_M_Belly_Vis_G218763.jpg	DeepLab	belly	IOU	92.9032
Nesoctites_micromegas_1_M_Belly_Vis_G188022.jpg	DeepLab	belly	IOU	94.405
Nesopsar_nigerrimus_1_M_Belly_Vis_G055920.jpg	DeepLab	belly	IOU	91.0431
Nicator_chloris_1_M_Belly_Vis_G099724.jpg	DeepLab	belly	IOU	92.7212
Ninox_affinis_1_M_Belly_Vis_Y092177.jpg	DeepLab	belly	IOU	93.0311
Nucifraga_caryocatactes_1_M_Belly_Vis_Y053803.jpg	DeepLab	belly	IOU	94.6974
Ocreatus_underwoodii_1_M_Belly_Vis_Y082679.jpg	DeepLab	belly	IOU	74.8788
Oculocincta_squamifrons_1_M_Belly_Vis_G171129.jpg	DeepLab	belly	IOU	91.8316
Ocyalus_latirostris_1_M_Belly_Vis_G054931.jpg	DeepLab	belly	IOU	89.6218
Odontorchilus_branickii_1_F_Belly_Vis_G072226.jpg	DeepLab	belly	IOU	88.1708
Oedistoma_pygmaeum_1_M_Belly_Vis_G159316.jpg	DeepLab	belly	IOU	87.602
Oenanthe_albonigra_1_M_Belly_Vis_G134378.jpg	DeepLab	belly	IOU	91.877
Oreoica_gutturalis_1_M_Belly_Vis_G124127.jpg	DeepLab	belly	IOU	93.3116
Oreolais_pulchra_1_M_Belly_Vis_G149723.jpg	DeepLab	belly	IOU	89.2276
Oreostruthus_fuliginosus_1_M_Belly_Vis_G157359.jpg	DeepLab	belly	IOU	95.8167
Origma_solitaria_1_M_Belly_Vis_G125521.jpg	DeepLab	belly	IOU	87.595
Oriolia_bernieri_1_M_Belly_Vis_G159704.jpg	DeepLab	belly	IOU	92.3244
Orthogonys_chloricterus_1_M_Belly_Vis_G065840.jpg	DeepLab	belly	IOU	87.6982
Orthonyx_novaeguineae_1_U_Belly_Vis_G124121.jpg	DeepLab	belly	IOU	93.9401
Orthotomus_atrogularis_1_M_Belly_Vis_G108894.jpg	DeepLab	belly	IOU	92.6709
Ortyxelos_meiffrenii_1_M_Belly_Vis_G216217.jpg	DeepLab	belly	IOU	93.9574
Oryzoborus_angolensis_1_M_Belly_Vis_G083562.jpg	DeepLab	belly	IOU	88.1539
Otidiphaps_nobilis_1_M_Belly_Vis_Y090284.jpg	DeepLab	belly	IOU	93.1584
Otis_tarda_1_M_Belly_Vis_Y100361.jpg	DeepLab	belly	IOU	84.7044
Pachyramphus_aglaiae_1_M_Belly_Vis_G038915.jpg	DeepLab	belly	IOU	92.9064
Pandion_haliaetus_1_M_Belly_Vis_G217637.jpg	DeepLab	belly	IOU	90.8474
Panterpe_insignis_1_M_Belly_Vis_G200103.jpg	DeepLab	belly	IOU	92.5727
Panurus_biarmicus_1_M_Belly_Vis_G145214.jpg	DeepLab	belly	IOU	92.746
Paramythia_montium_1_M_Belly_Vis_G159370.jpg	DeepLab	belly	IOU	91.8943
Pardirallus_maculatus_1_M_Belly_Vis_G203679.jpg	DeepLab	belly	IOU	96.4616
Paroaria_capitata_1_M_Belly_Vis_G077634.jpg	DeepLab	belly	IOU	94.6743
Parophasma_galinieri_1_M_Belly_Vis_G144500.jpg	DeepLab	belly	IOU	90.3606
Paroreomyza_montana_1_M_Belly_Vis_G096620.jpg	DeepLab	belly	IOU	95.2071
Pavo_cristatus_1_M_Belly_Vis_Y100770.jpg	DeepLab	belly	IOU	75.2815
Pellorneum_albiventre_1_M_Belly_Vis_G139819.jpg	DeepLab	belly	IOU	93.4194
Peltops_blainvillii_1_M_Belly_Vis_Y057096.jpg	DeepLab	belly	IOU	91.4728
Periporphyrus_erythromelas_1_M_Belly_Vis_G060645.jpg	DeepLab	belly	IOU	93.5149
Phaenostictus_mcleannani_1_M_Belly_Vis_G153043.jpg	DeepLab	belly	IOU	93.4828
Phaetusa_simplex_1_M_Belly_Vis_Y102368.jpg	DeepLab	belly	IOU	91.5514
Phaps_chalcoptera_1_M_Belly_Vis_Y088079.jpg	DeepLab	belly	IOU	96.5599
Philydor_atricapillus_1_M_Belly_Vis_G104791.jpg	DeepLab	belly	IOU	90.2346
Phragmacia_substriata_1_M_Belly_Vis_G149448.jpg	DeepLab	belly	IOU	93.8005
Phyllanthus_atripennis_1_M_Belly_Vis_G144536.jpg	DeepLab	belly	IOU	92.8805
Phyllomyias_burmeisteri_1_M_Belly_Vis_G045358.jpg	DeepLab	belly	IOU	93.0966
Piezorhina_cinerea_1_M_Belly_Vis_G078511.jpg	DeepLab	belly	IOU	94.446
Pinarocorys_erythropygia_1_M_Belly_Vis_G085249.jpg	DeepLab	belly	IOU	92.878
Pinarornis_plumosus_1_M_Belly_Vis_G135551.jpg	DeepLab	belly	IOU	93.4856
Pitangus_lictor_1_M_Belly_Vis_G053159.jpg	DeepLab	belly	IOU	93.0976
Pittasoma_michleri_1_M_Belly_Vis_G124478.jpg	DeepLab	belly	IOU	94.1982
Platysmurus_leucopterus_1_M_Belly_Vis_G069677.jpg	DeepLab	belly	IOU	91.9294
Plectrophenax_hyperboreus_1_F_Belly_Vis_G074579.jpg	DeepLab	belly	IOU	95.9213
Ploceus_albinucha_1_M_Belly_Vis_G161896.jpg	DeepLab	belly	IOU	94.0424
Pnoepyga_albiventer_1_M_Belly_Vis_G140946.jpg	DeepLab	belly	IOU	94.3498
Podager_nacunda_1_M_Belly_Vis_G208829.jpg	DeepLab	belly	IOU	95.0754
Poecilodryas_albonotata_1_M_Belly_Vis_G173681.jpg	DeepLab	belly	IOU	91.5713
Poeoptera_kenricki_1_M_Belly_Vis_G109951.jpg	DeepLab	belly	IOU	93.8939
Pogoniulus_atroflavus_1_M_Belly_Vis_G185838.jpg	DeepLab	belly	IOU	91.8727
Polioxolmis_rufipennis_1_M_Belly_Vis_G050380.jpg	DeepLab	belly	IOU	95.3502
Poospiza_alticola_1_M_Belly_Vis_G078643.jpg	DeepLab	belly	IOU	94.4738
Porphyrolaema_porphyrolaema_1_M_Belly_Vis_G040060.jpg	DeepLab	belly	IOU	93.9669
Premnoplex_brunnescens_1_M_Belly_Vis_G104150.jpg	DeepLab	belly	IOU	92.0495
Premnornis_guttuligera_1_M_Belly_Vis_G104138.jpg	DeepLab	belly	IOU	90.5726
Priotelus_roseigaster_1_F_Belly_Vis_Y072696.jpg	DeepLab	belly	IOU	92.5473
Progne_chalybea_1_M_Belly_Vis_G079076.jpg	DeepLab	belly	IOU	86.4326
Protonotaria_citrea_1_M_Belly_Vis_G062553.jpg	DeepLab	belly	IOU	90.9073
Pseudelaenia_leucospodia_1_M_Belly_Vis_G046112.jpg	DeepLab	belly	IOU	93.6563
Pseudoalcippe_abyssinica_1_M_Belly_Vis_G140294.jpg	DeepLab	belly	IOU	88.5634
Pseudoscops_clamator_1_M_Belly_Vis_Y093408.jpg	DeepLab	belly	IOU	93.5376
Pseudotriccus_pelzelni_1_M_Belly_Vis_G044874.jpg	DeepLab	belly	IOU	91.7307
Psophocichla_litsitsirupa_1_M_Belly_Vis_G182767.jpg	DeepLab	belly	IOU	94.8401
Ptiloprora_erythropleura_1_M_Belly_Vis_Y069330.jpg	DeepLab	belly	IOU	91.4471
Ptychoramphus_aleuticus_1_M_Belly_Vis_Y086697.jpg	DeepLab	belly	IOU	94.8856
Ptyrticus_turdinus_1_M_Belly_Vis_G140366.jpg	DeepLab	belly	IOU	93.9932
Querula_purpurata_1_M_Belly_Vis_G040367.jpg	DeepLab	belly	IOU	91.2092
Rallus_aquaticus_1_M_Belly_Vis_Y078053.jpg	DeepLab	belly	IOU	89.0513
Ramphocaenus_melanurus_1_M_Belly_Vis_G037618.jpg	DeepLab	belly	IOU	87.1291
Ramphotrigon_ruficauda_1_M_Belly_Vis_G052313.jpg	DeepLab	belly	IOU	88.4501
Randia_pseudozosterops_1_M_Belly_Vis_G117461.jpg	DeepLab	belly	IOU	91.7779
Rhamphocoris_clotbey_1_M_Belly_Vis_G086028.jpg	DeepLab	belly	IOU	93.4954
Rhinomyias_additus_1_F_Belly_Vis_G128401.jpg	DeepLab	belly	IOU	91.031
Rhinoplax_vigil_1_F_Belly_Vis_Y100551.jpg	DeepLab	belly	IOU	84.4412
Rhinopomastus_aterrimus_1_M_Belly_Vis_Y076935.jpg	DeepLab	belly	IOU	94.4593
Rhodopis_vesper_1_M_Belly_Vis_Y083665.jpg	DeepLab	belly	IOU	92.9383
Rhopocichla_atriceps_1_M_Belly_Vis_G141851.jpg	DeepLab	belly	IOU	94.0343
Rhopophilus_pekinensis_1_M_Belly_Vis_G148637.jpg	DeepLab	belly	IOU	93.4511
Rimator_albostriatus_1_F_Belly_Vis_G146327.jpg	DeepLab	belly	IOU	91.9891
Riparia_cincta_1_M_Belly_Vis_G079606.jpg	DeepLab	belly	IOU	92.7916
Rissa_brevirostris_1_M_Belly_Vis_Y098813.jpg	DeepLab	belly	IOU	94.0651
Rougetius_rougetii_1_M_Belly_Vis_Y085577.jpg	DeepLab	belly	IOU	95.1809
Ruwenzorornis_johnstoni_1_M_Belly_Vis_G207680.jpg	DeepLab	belly	IOU	92.7348
Sagittarius_serpentarius_1_M_Belly_Vis_Y100027.jpg	DeepLab	belly	IOU	84.6192
Sakesphorus_bernardi_1_M_Belly_Vis_G150940.jpg	DeepLab	belly	IOU	89.3784
Sapayoa_aenigma_1_U_Belly_Vis_G043682.jpg	DeepLab	belly	IOU	94.5416
Sarothrura_affinis_1_M_Belly_Vis_Y077295.jpg	DeepLab	belly	IOU	94.4123
Schoeniophylax_phryganophilus_1_M_Belly_Vis_G102390.jpg	DeepLab	belly	IOU	89.4903
Sclateria_naevia_1_M_Belly_Vis_G152599.jpg	DeepLab	belly	IOU	95.6614
Scotocerca_inquieta_1_M_Belly_Vis_G148601.jpg	DeepLab	belly	IOU	86.8445
Selenidera_gouldii_1_M_Belly_Vis_Y072522.jpg	DeepLab	belly	IOU	93.3899
Semioptera_wallacii_1_M_Belly_Vis_Y055300.jpg	DeepLab	belly	IOU	87.2333
Siptornopsis_hypochondriaca_1_M_Belly_Vis_G103777.jpg	DeepLab	belly	IOU	92.2657
Snowornis_cryptolophus_1_M_Belly_Vis_G039896.jpg	DeepLab	belly	IOU	94.8418
Speculipastor_bicolor_1_M_Belly_Vis_G136358.jpg	DeepLab	belly	IOU	92.213
Sphecotheres_hypoleucus_1_M_Belly_Vis_Y058464.jpg	DeepLab	belly	IOU	92.732
Spiziapteryx_circumcincta_1_M_Belly_Vis_Y095714.jpg	DeepLab	belly	IOU	92.9737
Spizocorys_conirostris_1_M_Belly_Vis_G086536.jpg	DeepLab	belly	IOU	94.8993
Stenostira_scita_1_M_Belly_Vis_G127385.jpg	DeepLab	belly	IOU	87.0194
Stiltia_isabella_1_M_Belly_Vis_G197103.jpg	DeepLab	belly	IOU	91.7903
Stipiturus_malachurus_1_M_Belly_Vis_G172721.jpg	DeepLab	belly	IOU	91.0848
Streptocitta_albertinae_1_M_Belly_Vis_Y054274.jpg	DeepLab	belly	IOU	92.9093
Strix_albitarsis_1_M_Belly_Vis_Y093594.jpg	DeepLab	belly	IOU	93.5143
Strophocincla_cachinnans_1_M_Belly_Vis_G138980.jpg	DeepLab	belly	IOU	94.3014
Syma_megarhyncha_1_M_Belly_Vis_G180747.jpg	DeepLab	belly	IOU	92.1941
Tachuris_rubrigastra_1_M_Belly_Vis_G047097.jpg	DeepLab	belly	IOU	89.2625
Tanysiptera_carolinae_1_M_Belly_Vis_G181423.jpg	DeepLab	belly	IOU	90.3837
Tapera_naevia_1_M_Belly_Vis_G206858.jpg	DeepLab	belly	IOU	91.7603
Taphrospilus_hypostictus_1_M_Belly_Vis_G200714.jpg	DeepLab	belly	IOU	89.669
Taraba_major_1_M_Belly_Vis_G150904.jpg	DeepLab	belly	IOU	94.5872
Tarsiger_chrysaeus_1_M_Belly_Vis_G131635.jpg	DeepLab	belly	IOU	92.3256
Thescelocichla_leucopleura_1_M_Belly_Vis_G099007.jpg	DeepLab	belly	IOU	94.0576
Thryorchilus_browni_1_M_Belly_Vis_G037239.jpg	DeepLab	belly	IOU	94.0721
Tilmatura_dupontii_1_M_Belly_Vis_Y083857.jpg	DeepLab	belly	IOU	90.5598
Timalia_pileata_1_M_Belly_Vis_G142049.jpg	DeepLab	belly	IOU	93.259
Tolmomyias_assimilis_1_M_Belly_Vis_G047711.jpg	DeepLab	belly	IOU	91.7061
Toxorhamphus_iliolophus_1_M_Belly_Vis_G159280.jpg	DeepLab	belly	IOU	95.3797
Tricholaema_diademata_1_M_Belly_Vis_G186088.jpg	DeepLab	belly	IOU	90.6512
Trigonoceps_occipitalis_1_M_Belly_Vis_G218889.jpg	DeepLab	belly	IOU	91.2457
Trochocercus_cyanomelas_1_M_Belly_Vis_Y064357.jpg	DeepLab	belly	IOU	84.4022
Tumbezia_salvini_1_M_Belly_Vis_Y078107.jpg	DeepLab	belly	IOU	91.4075
Turacoena_manadensis_1_M_Belly_Vis_G211524.jpg	DeepLab	belly	IOU	94.127
Turdinus_atrigularis_1_M_Belly_Vis_G140753.jpg	DeepLab	belly	IOU	90.7623
Vermivora_celata_1_M_Belly_Vis_G061364.jpg	DeepLab	belly	IOU	91.8732
Vireolanius_eximius_1_U_Belly_Vis_G053699.jpg	DeepLab	belly	IOU	91.6555
Wilsonia_canadensis_1_M_Belly_Vis_G063344.jpg	DeepLab	belly	IOU	88.9945
Xiphidiopicus_percussus_1_M_Belly_Vis_G188964.jpg	DeepLab	belly	IOU	92.3812
Xipholena_atropurpurea_1_M_Belly_Vis_G040265.jpg	DeepLab	belly	IOU	94.7932
Zavattariornis_stresemanni_1_M_Belly_Vis_Y053695.jpg	DeepLab	belly	IOU	93.6746
Abeillia_abeillei_1_M_Side_Vis_G199132.jpg	DeepLab	side	IOU	90.9331
Acanthidops_bairdii_1_M_Side_Vis_G078271.jpg	DeepLab	side	IOU	95.7254
Accipiter_albogularis_1_F_Side_Vis_G220307.jpg	DeepLab	side	IOU	93.0192
Aegithalos_caudatus_1_M_Side_Vis_G090190.jpg	DeepLab	side	IOU	90.5794
Aegotheles_bennettii_1_M_Side_Vis_Y094374.jpg	DeepLab	side	IOU	94.3449
Agelasticus_cyanopus_1_M_Side_Vis_G056068.jpg	DeepLab	side	IOU	93.4116
Alauda_arvensis_1_M_Side_Vis_G087105.jpg	DeepLab	side	IOU	95.3136
Alcippe_brunnea_1_M_Side_Vis_G144125.jpg	DeepLab	side	IOU	91.5508
Alopochelidon_fucata_1_M_Side_Vis_G079347.jpg	DeepLab	side	IOU	93.621
Amadina_erythrocephala_1_M_Side_Vis_G158854.jpg	DeepLab	side	IOU	86.6039
Amalocichla_incerta_1_U_Side_Vis_G172905.jpg	DeepLab	side	IOU	94.72
Amaurocichla_bocagei_1_U_Side_Vis_Y078939.jpg	DeepLab	side	IOU	93.7744
Amaurornis_akool_1_M_Side_Vis_G203056.jpg	DeepLab	side	IOU	95.919
Amblyospiza_albifrons_1_M_Side_Vis_G163397.jpg	DeepLab	side	IOU	94.2561
Ammodramus_aurifrons_1_M_Side_Vis_G075382.jpg	DeepLab	side	IOU	94.0455
Amphilais_seebohmi_1_M_Side_Vis_G106678.jpg	DeepLab	side	IOU	92.6443
Androdon_aequatorialis_1_M_Side_Vis_G198088.jpg	DeepLab	side	IOU	93.8279
Anous_minutus_1_M_Side_Vis_Y102139.jpg	DeepLab	side	IOU	91.9195
Anthochaera_carunculata_1_M_Side_Vis_Y070919.jpg	DeepLab	side	IOU	93.275
Anurolimnas_castaneiceps_1_M_Side_Vis_Y077637.jpg	DeepLab	side	IOU	96.3765
Apaloderma_aequatoriale_1_M_Side_Vis_Y072574.jpg	DeepLab	side	IOU	91.5959
Aphelocephala_leucopsis_1_M_Side_Vis_G126737.jpg	DeepLab	side	IOU	92.3766
Aphriza_virgata_1_M_Side_Vis_Y081069.jpg	DeepLab	side	IOU	95.2842
Aplonis_atrifusca_1_M_Side_Vis_G110202.jpg	DeepLab	side	IOU	94.4726
Aptenodytes_forsteri_1_M_Side_Vis_Y099290.jpg	DeepLab	side	IOU	92.9671
Arachnothera_affinis_1_M_Side_Vis_G167583.jpg	DeepLab	side	IOU	92.9762
Aramides_axillaris_1_F_Side_Vis_G202718.jpg	DeepLab	side	IOU	95.7871
Ardea_goliath_1_M_Side_Vis_Y099577.jpg	DeepLab	side	IOU	92.1526
Arremon_abeillei_1_M_Side_Vis_G076700.jpg	DeepLab	side	IOU	94.2392
Artamus_cinereus_1_M_Side_Vis_G172210.jpg	DeepLab	side	IOU	90.4131
Astrapia_mayeri_4_F_Side_Vis_Y066632.jpg	DeepLab	side	IOU	88.5043
Aviceda_cuculoides_1_M_Side_Vis_G217674.jpg	DeepLab	side	IOU	95.0699
Biatas_nigropectus_1_M_Side_Vis_G150980.jpg	DeepLab	side	IOU	92.445
Boissonneaua_flavescens_1_M_Side_Vis_Y082183.jpg	DeepLab	side	IOU	92.8578
Brachypteryx_hyperythra_1_M_Side_Vis_G184319.jpg	DeepLab	side	IOU	92.4007
Bradornis_infuscatus_1_M_Side_Vis_G128029.jpg	DeepLab	side	IOU	95.5306
Buettikoferella_bivittata_1_M_Side_Vis_G122590.jpg	DeepLab	side	IOU	92.623
Butastur_indicus_1_M_Side_Vis_G221276.jpg	DeepLab	side	IOU	94.9623
Calandrella_acutirostris_1_M_Side_Vis_G086354.jpg	DeepLab	side	IOU	94.9322
Caliechthrus_leucolophus_1_M_Side_Vis_G205167.jpg	DeepLab	side	IOU	92.6011
Calorhamphus_fuliginosus_1_M_Side_Vis_G185403.jpg	DeepLab	side	IOU	93.96
Calothorax_lucifer_1_M_Side_Vis_Y083897.jpg	DeepLab	side	IOU	93.0036
Calyptocichla_serina_1_M_Side_Vis_G098681.jpg	DeepLab	side	IOU	94.8923
Camarhynchus_pallidus_1_M_Side_Vis_G084272.jpg	DeepLab	side	IOU	94.7808
Cardellina_rubrifrons_1_M_Side_Vis_G063378.jpg	DeepLab	side	IOU	94.2115
Caryothraustes_canadensis_1_M_Side_Vis_G060553.jpg	DeepLab	side	IOU	96.1866
Catharacta_antarctica_1_M_Side_Vis_Y099138.jpg	DeepLab	side	IOU	95.2998
Cephalopterus_glabricollis_1_M_Side_Vis_G040738.jpg	DeepLab	side	IOU	90.0431
Cercotrichas_podobe_1_M_Side_Vis_G132712.jpg	DeepLab	side	IOU	93.5074
Ceryle_rudis_1_M_Side_Vis_G180877.jpg	DeepLab	side	IOU	94.1255
Chaetocercus_astreans_1_F_Side_Vis_Y084441.jpg	DeepLab	side	IOU	90.8721
Chaetops_aurantius_1_M_Side_Vis_G184677.jpg	DeepLab	side	IOU	94.2679
Chalcostigma_herrani_1_M_Side_Vis_Y083105.jpg	DeepLab	side	IOU	94.6405
Chamaeza_campanisona_1_M_Side_Vis_G176067.jpg	DeepLab	side	IOU	95.2084
Charadrius_alexandrinus_1_M_Side_Vis_G194993.jpg	DeepLab	side	IOU	96.1306
Chasiempis_sandwichensis_1_M_Side_Vis_Y064763.jpg	DeepLab	side	IOU	92.8712
Chersomanes_albofasciata_1_M_Side_Vis_G085520.jpg	DeepLab	side	IOU	96.0619
Chloroceryle_aenea_1_M_Side_Vis_G181021.jpg	DeepLab	side	IOU	94.1837
Chlorochrysa_calliparaea_1_M_Side_Vis_G068444.jpg	DeepLab	side	IOU	91.12
Chlorophanes_spiza_1_M_Side_Vis_G070815.jpg	DeepLab	side	IOU	93.0675
Chlorospingus_canigularis_1_M_Side_Vis_G065159.jpg	DeepLab	side	IOU	91.8959
Chordeiles_acutipennis_1_M_Side_Vis_G209134.jpg	DeepLab	side	IOU	94.8276
Chrysocolaptes_festivus_1_M_Side_Vis_G191576.jpg	DeepLab	side	IOU	93.4937
Chrysolophus_amherstiae_1_M_Side_Vis_Y100655.jpg	DeepLab	side	IOU	80.9123
Chrysomma_altirostre_1_M_Side_Vis_G142119.jpg	DeepLab	side	IOU	94.3838
Chrysomus_icterocephalus_1_M_Side_Vis_G056206.jpg	DeepLab	side	IOU	92.1368
Chrysothlypis_chrysomelas_1_M_Side_Vis_G065617.jpg	DeepLab	side	IOU	93.7636
Chrysuronia_oenone_1_M_Side_Vis_G200473.jpg	DeepLab	side	IOU	89.6794
Cichlopsis_leucogenys_1_M_Side_Vis_G182284.jpg	DeepLab	side	IOU	93.317
Cleptornis_marchei_1_M_Side_Vis_G170995.jpg	DeepLab	side	IOU	89.4591
Clytolaema_rubricauda_1_M_Side_Vis_G202002.jpg	DeepLab	side	IOU	95.2216
Cnemophilus_loriae_1_M_Side_Vis_Y057769.jpg	DeepLab	side	IOU	91.3652
Coccyzus_americanus_1_M_Side_Vis_G206727.jpg	DeepLab	side	IOU	92.3703
Coenocorypha_aucklandica_1_M_Side_Vis_Y080817.jpg	DeepLab	side	IOU	96.373
Conopophaga_ardesiaca_1_M_Side_Vis_G044565.jpg	DeepLab	side	IOU	94.6746
Conostoma_oemodium_1_M_Side_Vis_G145248.jpg	DeepLab	side	IOU	96.6926
Coracias_abyssinicus_1_M_Side_Vis_Y071877.jpg	DeepLab	side	IOU	88.7459
Coryphistera_alaudina_1_M_Side_Vis_G104058.jpg	DeepLab	side	IOU	92.8102
Cosmopsarus_regius_1_M_Side_Vis_G137884.jpg	DeepLab	side	IOU	92.0191
Cotinga_amabilis_1_F_Side_Vis_G040082.jpg	DeepLab	side	IOU	95.9101
Creatophora_cinerea_1_M_Side_Vis_G136567.jpg	DeepLab	side	IOU	94.5018
Crinifer_piscator_1_M_Side_Vis_G207934.jpg	DeepLab	side	IOU	91.9365
Crossleyia_xanthophrys_1_M_Side_Vis_G124017.jpg	DeepLab	side	IOU	92.9237
Cryptophaps_poecilorrhoa_1_M_Side_Vis_Y090348.jpg	DeepLab	side	IOU	92.2066
Cuculus_canorus_1_M_Side_Vis_G204476.jpg	DeepLab	side	IOU	94.1954
Cyanerpes_caeruleus_1_M_Side_Vis_G070899.jpg	DeepLab	side	IOU	93.6413
Cyanoptila_cyanomelana_1_M_Side_Vis_G130034.jpg	DeepLab	side	IOU	92.744
Cynanthus_latirostris_1_M_Side_Vis_G199893.jpg	DeepLab	side	IOU	91.5179
Cypsiurus_balasiensis_1_M_Side_Vis_G193661.jpg	DeepLab	side	IOU	93.3839
Dacelo_gaudichaud_1_M_Side_Vis_G179705.jpg	DeepLab	side	IOU	94.7773
Delichon_dasypus_1_M_Side_Vis_G080969.jpg	DeepLab	side	IOU	94.1425
Dendrocincla_anabatina_1_M_Side_Vis_G058659.jpg	DeepLab	side	IOU	93.9897
Dendrocitta_bayleyi_1_M_Side_Vis_Y053549.jpg	DeepLab	side	IOU	91.8624
Dendroplex_kienerii_1_U_Side_Vis_G058851.jpg	DeepLab	side	IOU	92.1657
Dinopium_benghalense_1_M_Side_Vis_G191504.jpg	DeepLab	side	IOU	95.3476
Dioptrornis_brunneus_1_M_Side_Vis_G128171.jpg	DeepLab	side	IOU	95.3604
Diuca_diuca_1_M_Side_Vis_G078464.jpg	DeepLab	side	IOU	95.5705
Dryocopus_galeatus_1_M_Side_Vis_Y079166.jpg	DeepLab	side	IOU	94.5412
Elaenia_albiceps_1_M_Side_Vis_G046230.jpg	DeepLab	side	IOU	93.9846
Elanoides_forficatus_1_M_Side_Vis_G217983.jpg	DeepLab	side	IOU	93.1589
Entomyzon_cyanotis_1_M_Side_Vis_Y070231.jpg	DeepLab	side	IOU	93.5539
Eopsaltria_australis_1_M_Side_Vis_G173457.jpg	DeepLab	side	IOU	92.7781
Erithacus_akahige_1_M_Side_Vis_G131363.jpg	DeepLab	side	IOU	95.6983
Erythrocercus_holochlorus_1_M_Side_Vis_Y064064.jpg	DeepLab	side	IOU	88.4515
Erythrogonys_cinctus_1_M_Side_Vis_G195546.jpg	DeepLab	side	IOU	93.7705
Erythropygia_barbata_1_M_Side_Vis_G132475.jpg	DeepLab	side	IOU	94.6346
Eudynamys_melanorhynchus_1_M_Side_Vis_G207275.jpg	DeepLab	side	IOU	90.3724
Eugerygone_rubra_1_M_Side_Vis_G173107.jpg	DeepLab	side	IOU	90.7905
Euneornis_campestris_1_M_Side_Vis_G083930.jpg	DeepLab	side	IOU	91.5987
Eupetes_macrocerus_1_M_Side_Vis_Y057431.jpg	DeepLab	side	IOU	94.2401
Eurynorhynchus_pygmeus_1_M_Side_Vis_Y085116.jpg	DeepLab	side	IOU	95.7444
Euryptila_subcinnamomea_1_M_Side_Vis_G150578.jpg	DeepLab	side	IOU	90.2962
Eurystomus_azureus_1_M_Side_Vis_Y071322.jpg	DeepLab	side	IOU	94.9618
Fratercula_arctica_1_M_Side_Vis_Y086881.jpg	DeepLab	side	IOU	93.928
Fringilla_coelebs_1_M_Side_Vis_G092158.jpg	DeepLab	side	IOU	95.0215
Gallinago_andina_1_M_Side_Vis_Y085344.jpg	DeepLab	side	IOU	96.7475
Gallirallus_australis_1_M_Side_Vis_Y080201.jpg	DeepLab	side	IOU	90.6502
Garrulax_affinis_1_M_Side_Vis_G139277.jpg	DeepLab	side	IOU	93.6581
Geocolaptes_olivaceus_1_M_Side_Vis_G189395.jpg	DeepLab	side	IOU	94.6343
Geopelia_cuneata_1_M_Side_Vis_Y088278.jpg	DeepLab	side	IOU	94.2047
Geophaps_plumifera_1_M_Side_Vis_Y089946.jpg	DeepLab	side	IOU	95.8634
Geothlypis_aequinoctialis_1_M_Side_Vis_G063067.jpg	DeepLab	side	IOU	94.1792
Gracula_ptilogenys_1_M_Side_Vis_G137605.jpg	DeepLab	side	IOU	95.5083
Grafisia_torquata_1_M_Side_Vis_G110022.jpg	DeepLab	side	IOU	92.4062
Grandala_coelicolor_1_M_Side_Vis_G133696.jpg	DeepLab	side	IOU	95.7256
Graueria_vittata_1_M_Side_Vis_G105587.jpg	DeepLab	side	IOU	94.5896
Grus_antigone_1_U_Side_Vis_Y100184.jpg	DeepLab	side	IOU	94.7775
Gubernatrix_cristata_1_M_Side_Vis_G077530.jpg	DeepLab	side	IOU	94.5525
Gymnobucco_bonapartei_1_M_Side_Vis_G185512.jpg	DeepLab	side	IOU	91.0163
Gymnoderus_foetidus_1_M_Side_Vis_G040473.jpg	DeepLab	side	IOU	93.2874
Gymnorhinus_cyanocephalus_1_M_Side_Vis_G127203.jpg	DeepLab	side	IOU	93.2508
Gypohierax_angolensis_1_M_Side_Vis_G218749.jpg	DeepLab	side	IOU	95.1225
Habroptila_wallacii_1_M_Side_Vis_G203794.jpg	DeepLab	side	IOU	95.4929
Haematospiza_sipahi_1_M_Side_Vis_G095671.jpg	DeepLab	side	IOU	93.529
Haliaeetus_albicilla_1_M_Side_Vis_G218654.jpg	DeepLab	side	IOU	93.8311
Haliastur_indus_1_M_Side_Vis_G218484.jpg	DeepLab	side	IOU	91.1774
Haplospiza_rustica_1_U_Side_Vis_G078247.jpg	DeepLab	side	IOU	89.1262
Harpyopsis_novaeguineae_1_M_Side_Vis_G222391.jpg	DeepLab	side	IOU	90.8433
Heleia_crassirostris_1_M_Side_Vis_G171163.jpg	DeepLab	side	IOU	93.1791
Heliangelus_amethysticollis_1_M_Side_Vis_Y082309.jpg	DeepLab	side	IOU	91.4835
Heliornis_fulica_1_M_Side_Vis_G215418.jpg	DeepLab	side	IOU	94.0608
Hellmayrea_gularis_1_M_Side_Vis_G102991.jpg	DeepLab	side	IOU	91.9878
Hemignathus_flavus_1_M_Side_Vis_G096492.jpg	DeepLab	side	IOU	92.7111
Hemiphaga_novaeseelandiae_1_M_Side_Vis_Y090336.jpg	DeepLab	side	IOU	95.8335
Hemispingus_atropileus_1_M_Side_Vis_G065213.jpg	DeepLab	side	IOU	93.8478
Henicorhina_leucophrys_1_M_Side_Vis_G037315.jpg	DeepLab	side	IOU	93.5962
Heterocercus_aurantiivertex_1_M_Side_Vis_G047831.jpg	DeepLab	side	IOU	92.0796
Heteroscelus_brevipes_1_M_Side_Vis_Y080745.jpg	DeepLab	side	IOU	96.4628
Himantornis_haematopus_1_M_Side_Vis_Y079471.jpg	DeepLab	side	IOU	97.0052
Hirundapus_caudacutus_1_M_Side_Vis_G193090.jpg	DeepLab	side	IOU	96.3941
Horizorhinus_dohrni_1_M_Side_Vis_G135915.jpg	DeepLab	side	IOU	94.5024
Hydropsalis_climacocerca_1_M_Side_Vis_G210563.jpg	DeepLab	side	IOU	95.7108
Hypergerus_atriceps_1_M_Side_Vis_G107278.jpg	DeepLab	side	IOU	94.5914
Hypnelus_ruficollis_1_F_Side_Vis_G178386.jpg	DeepLab	side	IOU	92.5464
Hypoedaleus_guttatus_1_M_Side_Vis_G121953.jpg	DeepLab	side	IOU	95.5195
Hypositta_corallirostris_1_M_Side_Vis_G159800.jpg	DeepLab	side	IOU	89.9272
Ibidorhyncha_struthersii_1_M_Side_Vis_G215382.jpg	DeepLab	side	IOU	95.9149
Ictinia_mississippiensis_1_M_Side_Vis_G218321.jpg	DeepLab	side	IOU	94.0058
Illadopsis_albipectus_1_M_Side_Vis_G120447.jpg	DeepLab	side	IOU	93.9486
Incaspiza_laeta_1_M_Side_Vis_G078593.jpg	DeepLab	side	IOU	94.6165
Inezia_caudata_1_F_Side_Vis_G053346.jpg	DeepLab	side	IOU	91.8932
Kakamega_poliothorax_1_M_Side_Vis_G140328.jpg	DeepLab	side	IOU	95.963
Kaupifalco_monogrammicus_1_M_Side_Vis_G219739.jpg	DeepLab	side	IOU	93.8899
Knipolegus_aterrimus_1_M_Side_Vis_G050981.jpg	DeepLab	side	IOU	91.7596
Lamprolaima_rhami_1_M_Side_Vis_G201893.jpg	DeepLab	side	IOU	91.6827
Laniisoma_buckleyi_1_M_Side_Vis_G040437.jpg	DeepLab	side	IOU	95.5547
Lanio_aurantius_1_M_Side_Vis_G065964.jpg	DeepLab	side	IOU	95.0096
Lanius_bucephalus_1_M_Side_Vis_Y058570.jpg	DeepLab	side	IOU	94.4751
Lepidothrix_coeruleocapilla_1_M_Side_Vis_G041568.jpg	DeepLab	side	IOU	84.5307
Leptopterus_chabert_1_M_Side_Vis_G159626.jpg	DeepLab	side	IOU	93.1258
Lioptilus_nigricapillus_1_M_Side_Vis_G144414.jpg	DeepLab	side	IOU	92.1824
Lophornis_adorabilis_1_M_Side_Vis_G199434.jpg	DeepLab	side	IOU	90.2107
Loxigilla_barbadensis_1_M_Side_Vis_G084948.jpg	DeepLab	side	IOU	96.3221
Lybius_bidentatus_1_M_Side_Vis_G186581.jpg	DeepLab	side	IOU	95.2375
Macheiramphus_alcinus_1_M_Side_Vis_G218019.jpg	DeepLab	side	IOU	93.0922
Macroagelaius_imthurni_1_M_Side_Vis_G056804.jpg	DeepLab	side	IOU	94.0591
Malcorus_pectoralis_1_M_Side_Vis_G149488.jpg	DeepLab	side	IOU	91.0588
Megaceryle_alcyon_1_M_Side_Vis_G180841.jpg	DeepLab	side	IOU	96.1267
Megalaima_armillaris_1_M_Side_Vis_G185219.jpg	DeepLab	side	IOU	94.1081
Megazosterops_palauensis_1_M_Side_Vis_G171295.jpg	DeepLab	side	IOU	94.0234
Melanochlora_sultanea_1_M_Side_Vis_G092122.jpg	DeepLab	side	IOU	94.2157
Melithreptus_affinis_1_M_Side_Vis_Y068781.jpg	DeepLab	side	IOU	94.2221
Mellisuga_helenae_1_M_Side_Vis_Y084161.jpg	DeepLab	side	IOU	87.6037
Melophus_lathami_1_M_Side_Vis_G073074.jpg	DeepLab	side	IOU	93.9507
Merops_albicollis_1_M_Side_Vis_G177769.jpg	DeepLab	side	IOU	88.4241
Merulaxis_ater_1_M_Side_Vis_G043923.jpg	DeepLab	side	IOU	94.1409
Microcerculus_bambla_1_M_Side_Vis_G037490.jpg	DeepLab	side	IOU	92.7812
Milvago_chimachima_1_M_Side_Vis_Y095634.jpg	DeepLab	side	IOU	95.8507
Mino_anais_1_M_Side_Vis_G137429.jpg	DeepLab	side	IOU	96.2267
Mirafra_affinis_1_M_Side_Vis_G087311.jpg	DeepLab	side	IOU	94.1778
Momotus_aequatorialis_1_M_Side_Vis_Y072021.jpg	DeepLab	side	IOU	90.5061
Morphnus_guianensis_1_M_Side_Vis_G222367.jpg	DeepLab	side	IOU	93.2653
Muscipipra_vetula_1_M_Side_Vis_G051346.jpg	DeepLab	side	IOU	95.5012
Muscisaxicola_albifrons_1_M_Side_Vis_G050633.jpg	DeepLab	side	IOU	94.1514
Myiarchus_antillarum_1_M_Side_Vis_G052263.jpg	DeepLab	side	IOU	94.5178
Myioborus_albifacies_1_M_Side_Vis_G063630.jpg	DeepLab	side	IOU	90.7825
Myiozetetes_cayanensis_1_M_Side_Vis_G053013.jpg	DeepLab	side	IOU	95.3926
Myrmothera_campanisona_1_M_Side_Vis_G124518.jpg	DeepLab	side	IOU	93.9545
Myrmotherula_assimilis_1_M_Side_Vis_Y078075.jpg	DeepLab	side	IOU	93.6944
Myrtis_fanny_1_M_Side_Vis_Y084295.jpg	DeepLab	side	IOU	90.3637
Napothera_brevicaudata_1_M_Side_Vis_G140847.jpg	DeepLab	side	IOU	93.9548
Neafrapus_boehmi_1_M_Side_Vis_G193054.jpg	DeepLab	side	IOU	91.7817
Neodrepanis_coruscans_1_M_Side_Vis_G043632.jpg	DeepLab	side	IOU	89.9743
Neomorphus_geoffroyi_1_U_Side_Vis_G208658.jpg	DeepLab	side	IOU	93.6154
Neophron_percnopterus_1_M_Side_Vis_G218761.jpg	DeepLab	side	IOU	92.4392
Nesoctites_micromegas_1_M_Side_Vis_G188020.jpg	DeepLab	side	IOU	95.0692
Nesopsar_nigerrimus_1_M_Side_Vis_G055918.jpg	DeepLab	side	IOU	92.1198
Nicator_chloris_1_M_Side_Vis_G099722.jpg	DeepLab	side	IOU	93.3639
Ninox_affinis_1_M_Side_Vis_Y092175.jpg	DeepLab	side	IOU	92.6343
Nucifraga_caryocatactes_1_M_Side_Vis_Y053801.jpg	DeepLab	side	IOU	94.5772
Ocreatus_underwoodii_1_M_Side_Vis_Y082677.jpg	DeepLab	side	IOU	79.7319
Oculocincta_squamifrons_1_M_Side_Vis_G171127.jpg	DeepLab	side	IOU	90.7006
Ocyalus_latirostris_1_M_Side_Vis_G054929.jpg	DeepLab	side	IOU	93.6642
Odontorchilus_branickii_1_F_Side_Vis_G072224.jpg	DeepLab	side	IOU	91.1854
Oedistoma_pygmaeum_1_M_Side_Vis_G159314.jpg	DeepLab	side	IOU	90.5822
Oenanthe_albonigra_1_M_Side_Vis_G134376.jpg	DeepLab	side	IOU	93.06
Oreoica_gutturalis_1_M_Side_Vis_G124125.jpg	DeepLab	side	IOU	95.8838
Oreolais_pulchra_1_M_Side_Vis_G149721.jpg	DeepLab	side	IOU	93.0367
Oreostruthus_fuliginosus_1_M_Side_Vis_G157357.jpg	DeepLab	side	IOU	95.5521
Origma_solitaria_1_M_Side_Vis_G125519.jpg	DeepLab	side	IOU	95.0389
Oriolia_bernieri_1_M_Side_Vis_G159702.jpg	DeepLab	side	IOU	92.6847
Orthogonys_chloricterus_1_M_Side_Vis_G065838.jpg	DeepLab	side	IOU	95.782
Orthonyx_novaeguineae_1_U_Side_Vis_G124119.jpg	DeepLab	side	IOU	93.4508
Orthotomus_atrogularis_1_M_Side_Vis_G108892.jpg	DeepLab	side	IOU	92.5854
Ortyxelos_meiffrenii_1_M_Side_Vis_G216215.jpg	DeepLab	side	IOU	95.0874
Oryzoborus_angolensis_1_M_Side_Vis_G083560.jpg	DeepLab	side	IOU	88.3962
Otidiphaps_nobilis_1_M_Side_Vis_Y090282.jpg	DeepLab	side	IOU	94.8775
Otis_tarda_1_M_Side_Vis_Y100359.jpg	DeepLab	side	IOU	89.6594
Pachyramphus_aglaiae_1_M_Side_Vis_G038913.jpg	DeepLab	side	IOU	94.6486
Pandion_haliaetus_1_M_Side_Vis_G217635.jpg	DeepLab	side	IOU	93.8222
Panterpe_insignis_1_M_Side_Vis_G200101.jpg	DeepLab	side	IOU	94.3357
Panurus_biarmicus_1_M_Side_Vis_G145212.jpg	DeepLab	side	IOU	90.3325
Paramythia_montium_1_M_Side_Vis_G159368.jpg	DeepLab	side	IOU	93.6368
Pardirallus_maculatus_1_M_Side_Vis_G203677.jpg	DeepLab	side	IOU	94.468
Paroaria_capitata_1_M_Side_Vis_G077632.jpg	DeepLab	side	IOU	94.583
Parophasma_galinieri_1_M_Side_Vis_G144498.jpg	DeepLab	side	IOU	93.3387
Paroreomyza_montana_1_M_Side_Vis_G096618.jpg	DeepLab	side	IOU	94.3409
Pavo_cristatus_1_M_Side_Vis_Y100768.jpg	DeepLab	side	IOU	80.0531
Pellorneum_albiventre_1_M_Side_Vis_G139817.jpg	DeepLab	side	IOU	94.6635
Peltops_blainvillii_1_M_Side_Vis_Y057094.jpg	DeepLab	side	IOU	93.5079
Periporphyrus_erythromelas_1_M_Side_Vis_G060643.jpg	DeepLab	side	IOU	91.7972
Phaenostictus_mcleannani_1_M_Side_Vis_G153041.jpg	DeepLab	side	IOU	91.5305
Phaetusa_simplex_1_M_Side_Vis_Y102366.jpg	DeepLab	side	IOU	92.6488
Phaps_chalcoptera_1_M_Side_Vis_Y088077.jpg	DeepLab	side	IOU	95.3274
Philydor_atricapillus_1_M_Side_Vis_G104789.jpg	DeepLab	side	IOU	95.2267
Phragmacia_substriata_1_M_Side_Vis_G149446.jpg	DeepLab	side	IOU	91.9885
Phyllanthus_atripennis_1_M_Side_Vis_G144534.jpg	DeepLab	side	IOU	95.0811
Phyllomyias_burmeisteri_1_M_Side_Vis_G045356.jpg	DeepLab	side	IOU	94.0517
Piezorhina_cinerea_1_M_Side_Vis_G078509.jpg	DeepLab	side	IOU	95.8698
Pinarocorys_erythropygia_1_M_Side_Vis_G085247.jpg	DeepLab	side	IOU	93.8616
Pinarornis_plumosus_1_M_Side_Vis_G135549.jpg	DeepLab	side	IOU	91.7436
Pitangus_lictor_1_M_Side_Vis_G053157.jpg	DeepLab	side	IOU	95.3735
Pittasoma_michleri_1_M_Side_Vis_G124476.jpg	DeepLab	side	IOU	93.5915
Platysmurus_leucopterus_1_M_Side_Vis_G069675.jpg	DeepLab	side	IOU	88.9619
Plectrophenax_hyperboreus_1_F_Side_Vis_G074577.jpg	DeepLab	side	IOU	92.5963
Ploceus_albinucha_1_M_Side_Vis_G161894.jpg	DeepLab	side	IOU	91.4941
Pnoepyga_albiventer_1_M_Side_Vis_G140944.jpg	DeepLab	side	IOU	93.8151
Podager_nacunda_1_M_Side_Vis_G208827.jpg	DeepLab	side	IOU	93.5731
Poecilodryas_albonotata_1_M_Side_Vis_G173679.jpg	DeepLab	side	IOU	93.1997
Poeoptera_kenricki_1_M_Side_Vis_G109949.jpg	DeepLab	side	IOU	94.5669
Pogoniulus_atroflavus_1_M_Side_Vis_G185836.jpg	DeepLab	side	IOU	91.8191
Polioxolmis_rufipennis_1_M_Side_Vis_G050378.jpg	DeepLab	side	IOU	95.2767
Poospiza_alticola_1_M_Side_Vis_G078641.jpg	DeepLab	side	IOU	91.7613
Porphyrolaema_porphyrolaema_1_M_Side_Vis_G040058.jpg	DeepLab	side	IOU	92.5451
Premnoplex_brunnescens_1_M_Side_Vis_G104148.jpg	DeepLab	side	IOU	93.0109
Premnornis_guttuligera_1_M_Side_Vis_G104136.jpg	DeepLab	side	IOU	91.9208
Priotelus_roseigaster_1_F_Side_Vis_Y072694.jpg	DeepLab	side	IOU	89.542
Progne_chalybea_1_M_Side_Vis_G079074.jpg	DeepLab	side	IOU	94.4598
Protonotaria_citrea_1_M_Side_Vis_G062551.jpg	DeepLab	side	IOU	94.5965
Pseudelaenia_leucospodia_1_M_Side_Vis_G046110.jpg	DeepLab	side	IOU	94.9315
Pseudoalcippe_abyssinica_1_M_Side_Vis_G140292.jpg	DeepLab	side	IOU	94.7693
Pseudoscops_clamator_1_M_Side_Vis_Y093406.jpg	DeepLab	side	IOU	95.8106
Pseudotriccus_pelzelni_1_M_Side_Vis_G044872.jpg	DeepLab	side	IOU	90.8184
Psophocichla_litsitsirupa_1_M_Side_Vis_G182765.jpg	DeepLab	side	IOU	95.8733
Ptiloprora_erythropleura_1_M_Side_Vis_Y069328.jpg	DeepLab	side	IOU	92.8572
Ptychoramphus_aleuticus_1_M_Side_Vis_Y086695.jpg	DeepLab	side	IOU	93.9683
Ptyrticus_turdinus_1_M_Side_Vis_G140364.jpg	DeepLab	side	IOU	96.3976
Querula_purpurata_1_M_Side_Vis_G040365.jpg	DeepLab	side	IOU	94.1627
Rallus_aquaticus_1_M_Side_Vis_Y078051.jpg	DeepLab	side	IOU	94.0494
Ramphocaenus_melanurus_1_M_Side_Vis_G037616.jpg	DeepLab	side	IOU	92.271
Ramphotrigon_ruficauda_1_M_Side_Vis_G052311.jpg	DeepLab	side	IOU	87.2443
Randia_pseudozosterops_1_M_Side_Vis_G117459.jpg	DeepLab	side	IOU	93.6468
Rhamphocoris_clotbey_1_M_Side_Vis_G086026.jpg	DeepLab	side	IOU	95.5351
Rhinomyias_additus_1_F_Side_Vis_G128399.jpg	DeepLab	side	IOU	93.927
Rhinoplax_vigil_1_F_Side_Vis_Y100549.jpg	DeepLab	side	IOU	82.234
Rhinopomastus_aterrimus_1_M_Side_Vis_Y076933.jpg	DeepLab	side	IOU	92.7681
Rhodopis_vesper_1_M_Side_Vis_Y083663.jpg	DeepLab	side	IOU	90.829
Rhopocichla_atriceps_1_M_Side_Vis_G141849.jpg	DeepLab	side	IOU	95.1628
Rhopophilus_pekinensis_1_M_Side_Vis_G148635.jpg	DeepLab	side	IOU	92.8998
Rimator_albostriatus_1_F_Side_Vis_G146325.jpg	DeepLab	side	IOU	94.8195
Riparia_cincta_1_M_Side_Vis_G079604.jpg	DeepLab	side	IOU	95.5075
Rissa_brevirostris_1_M_Side_Vis_Y098811.jpg	DeepLab	side	IOU	94.8918
Rougetius_rougetii_1_M_Side_Vis_Y085575.jpg	DeepLab	side	IOU	96.2012
Ruwenzorornis_johnstoni_1_M_Side_Vis_G207678.jpg	DeepLab	side	IOU	92.1228
Sagittarius_serpentarius_1_M_Side_Vis_Y100025.jpg	DeepLab	side	IOU	88.8674
Sakesphorus_bernardi_1_M_Side_Vis_G150938.jpg	DeepLab	side	IOU	95.5778
Sapayoa_aenigma_1_U_Side_Vis_G043680.jpg	DeepLab	side	IOU	91.0229
Sarothrura_affinis_1_M_Side_Vis_Y077293.jpg	DeepLab	side	IOU	94.2359
Schoeniophylax_phryganophilus_1_M_Side_Vis_G102388.jpg	DeepLab	side	IOU	92.3163
Sclateria_naevia_1_M_Side_Vis_G152597.jpg	DeepLab	side	IOU	94.0151
Scotocerca_inquieta_1_M_Side_Vis_G148599.jpg	DeepLab	side	IOU	92.9748
Selenidera_gouldii_1_M_Side_Vis_Y072520.jpg	DeepLab	side	IOU	93.8978
Semioptera_wallacii_1_M_Side_Vis_Y055298.jpg	DeepLab	side	IOU	86.5727
Siptornopsis_hypochondriaca_1_M_Side_Vis_G103775.jpg	DeepLab	side	IOU	93.0028
Snowornis_cryptolophus_1_M_Side_Vis_G039894.jpg	DeepLab	side	IOU	95.0301
Speculipastor_bicolor_1_M_Side_Vis_G136356.jpg	DeepLab	side	IOU	93.8817
Sphecotheres_hypoleucus_1_M_Side_Vis_Y058462.jpg	DeepLab	side	IOU	94.2834
Spiziapteryx_circumcincta_1_M_Side_Vis_Y095712.jpg	DeepLab	side	IOU	93.0053
Spizocorys_conirostris_1_M_Side_Vis_G086534.jpg	DeepLab	side	IOU	94.7304
Stenostira_scita_1_M_Side_Vis_G127383.jpg	DeepLab	side	IOU	91.518
Stiltia_isabella_1_M_Side_Vis_G197101.jpg	DeepLab	side	IOU	92.5683
Stipiturus_malachurus_1_M_Side_Vis_G172719.jpg	DeepLab	side	IOU	90.5207
Streptocitta_albertinae_1_M_Side_Vis_Y054272.jpg	DeepLab	side	IOU	90.1308
Strix_albitarsis_1_M_Side_Vis_Y093592.jpg	DeepLab	side	IOU	91.3694
Strophocincla_cachinnans_1_M_Side_Vis_G138978.jpg	DeepLab	side	IOU	93.6332
Syma_megarhyncha_1_M_Side_Vis_G180745.jpg	DeepLab	side	IOU	94.5913
Tachuris_rubrigastra_1_M_Side_Vis_G047095.jpg	DeepLab	side	IOU	92.9508
Tanysiptera_carolinae_1_M_Side_Vis_G181421.jpg	DeepLab	side	IOU	90.432
Tapera_naevia_1_M_Side_Vis_G206856.jpg	DeepLab	side	IOU	92.3396
Taphrospilus_hypostictus_1_M_Side_Vis_G200712.jpg	DeepLab	side	IOU	93.5556
Taraba_major_1_M_Side_Vis_G150902.jpg	DeepLab	side	IOU	92.0515
Tarsiger_chrysaeus_1_M_Side_Vis_G131633.jpg	DeepLab	side	IOU	94.4829
Thescelocichla_leucopleura_1_M_Side_Vis_G099005.jpg	DeepLab	side	IOU	94.1633
Thryorchilus_browni_1_M_Side_Vis_G037237.jpg	DeepLab	side	IOU	92.4402
Tilmatura_dupontii_1_M_Side_Vis_Y083855.jpg	DeepLab	side	IOU	79.7611
Timalia_pileata_1_M_Side_Vis_G142047.jpg	DeepLab	side	IOU	92.3948
Tolmomyias_assimilis_1_M_Side_Vis_G047709.jpg	DeepLab	side	IOU	93.3279
Toxorhamphus_iliolophus_1_M_Side_Vis_G159278.jpg	DeepLab	side	IOU	93.5764
Tricholaema_diademata_1_M_Side_Vis_G186086.jpg	DeepLab	side	IOU	90.5503
Trigonoceps_occipitalis_1_M_Side_Vis_G218887.jpg	DeepLab	side	IOU	92.5885
Trochocercus_cyanomelas_1_M_Side_Vis_Y064355.jpg	DeepLab	side	IOU	86.346
Tumbezia_salvini_1_M_Side_Vis_Y078105.jpg	DeepLab	side	IOU	91.7186
Turacoena_manadensis_1_M_Side_Vis_G211522.jpg	DeepLab	side	IOU	92.3942
Turdinus_atrigularis_1_M_Side_Vis_G140751.jpg	DeepLab	side	IOU	94.3175
Vermivora_celata_1_M_Side_Vis_G061362.jpg	DeepLab	side	IOU	94.7565
Vireolanius_eximius_1_U_Side_Vis_G053697.jpg	DeepLab	side	IOU	93.3761
Wilsonia_canadensis_1_M_Side_Vis_G063342.jpg	DeepLab	side	IOU	94.1821
Xiphidiopicus_percussus_1_M_Side_Vis_G188962.jpg	DeepLab	side	IOU	95.8281
Xipholena_atropurpurea_1_M_Side_Vis_G040263.jpg	DeepLab	side	IOU	94.2668
Zavattariornis_stresemanni_1_M_Side_Vis_Y053693.jpg	DeepLab	side	IOU	93.7779
Abeillia_abeillei_1_M_Back_Vis_G199130.jpg	DeepLab	back	IOU	89.286
Acanthidops_bairdii_1_M_Back_Vis_G078269.jpg	DeepLab	back	IOU	94.8857
Accipiter_albogularis_1_F_Back_Vis_G220305.jpg	DeepLab	back	IOU	95.5707
Aegithalos_caudatus_1_M_Back_Vis_G090188.jpg	DeepLab	back	IOU	91.8264
Aegotheles_bennettii_1_M_Back_Vis_Y094372.jpg	DeepLab	back	IOU	94.6573
Agelasticus_cyanopus_1_M_Back_Vis_G056066.jpg	DeepLab	back	IOU	95.8897
Alauda_arvensis_1_M_Back_Vis_G087103.jpg	DeepLab	back	IOU	95.1973
Alcippe_brunnea_1_M_Back_Vis_G144123.jpg	DeepLab	back	IOU	94.5076
Alopochelidon_fucata_1_M_Back_Vis_G079345.jpg	DeepLab	back	IOU	95.9028
Amadina_erythrocephala_1_M_Back_Vis_G158852.jpg	DeepLab	back	IOU	93.9857
Amalocichla_incerta_1_U_Back_Vis_G172903.jpg	DeepLab	back	IOU	96.0762
Amaurocichla_bocagei_1_U_Back_Vis_Y078937.jpg	DeepLab	back	IOU	94.6942
Amaurornis_akool_1_M_Back_Vis_G203054.jpg	DeepLab	back	IOU	95.7824
Amblyospiza_albifrons_1_M_Back_Vis_G163395.jpg	DeepLab	back	IOU	96.4307
Ammodramus_aurifrons_1_M_Back_Vis_G075380.jpg	DeepLab	back	IOU	95.6455
Amphilais_seebohmi_1_M_Back_Vis_G106676.jpg	DeepLab	back	IOU	88.9766
Androdon_aequatorialis_1_M_Back_Vis_G198086.jpg	DeepLab	back	IOU	90.0515
Anous_minutus_1_M_Back_Vis_Y102137.jpg	DeepLab	back	IOU	96.3311
Anthochaera_carunculata_1_M_Back_Vis_Y070917.jpg	DeepLab	back	IOU	94.9311
Anurolimnas_castaneiceps_1_M_Back_Vis_Y077635.jpg	DeepLab	back	IOU	94.5612
Apaloderma_aequatoriale_1_M_Back_Vis_Y072572.jpg	DeepLab	back	IOU	95.8125
Aphelocephala_leucopsis_1_M_Back_Vis_G126735.jpg	DeepLab	back	IOU	96.0069
Aphriza_virgata_1_M_Back_Vis_Y081067.jpg	DeepLab	back	IOU	97.6588
Aplonis_atrifusca_1_M_Back_Vis_G110200.jpg	DeepLab	back	IOU	96.345
Aptenodytes_forsteri_1_M_Back_Vis_Y099288.jpg	DeepLab	back	IOU	92.569
Arachnothera_affinis_1_M_Back_Vis_G167581.jpg	DeepLab	back	IOU	94.9685
Aramides_axillaris_1_F_Back_Vis_G202716.jpg	DeepLab	back	IOU	96.311
Ardea_goliath_1_M_Back_Vis_Y099575.jpg	DeepLab	back	IOU	92.8934
Arremon_abeillei_1_M_Back_Vis_G076698.jpg	DeepLab	back	IOU	94.9789
Artamus_cinereus_1_M_Back_Vis_G172208.jpg	DeepLab	back	IOU	96.4328
Astrapia_mayeri_4_F_Back_Vis_Y066630.jpg	DeepLab	back	IOU	92.1559
Aviceda_cuculoides_1_M_Back_Vis_G217672.jpg	DeepLab	back	IOU	97.1117
Biatas_nigropectus_1_M_Back_Vis_G150978.jpg	DeepLab	back	IOU	96.4149
Boissonneaua_flavescens_1_M_Back_Vis_Y082181.jpg	DeepLab	back	IOU	97.2226
Brachypteryx_hyperythra_1_M_Back_Vis_G184317.jpg	DeepLab	back	IOU	93.5388
Bradornis_infuscatus_1_M_Back_Vis_G128027.jpg	DeepLab	back	IOU	97.3036
Buettikoferella_bivittata_1_M_Back_Vis_G122588.jpg	DeepLab	back	IOU	94.6575
Butastur_indicus_1_M_Back_Vis_G221274.jpg	DeepLab	back	IOU	97.7913
Calandrella_acutirostris_1_M_Back_Vis_G086352.jpg	DeepLab	back	IOU	96.5425
Caliechthrus_leucolophus_1_M_Back_Vis_G205165.jpg	DeepLab	back	IOU	95.3436
Calorhamphus_fuliginosus_1_M_Back_Vis_G185401.jpg	DeepLab	back	IOU	95.9707
Calothorax_lucifer_1_M_Back_Vis_Y083895.jpg	DeepLab	back	IOU	88.2812
Calyptocichla_serina_1_M_Back_Vis_G098679.jpg	DeepLab	back	IOU	97.0292
Camarhynchus_pallidus_1_M_Back_Vis_G084270.jpg	DeepLab	back	IOU	95.9407
Cardellina_rubrifrons_1_M_Back_Vis_G063376.jpg	DeepLab	back	IOU	92.448
Caryothraustes_canadensis_1_M_Back_Vis_G060551.jpg	DeepLab	back	IOU	96.3943
Catharacta_antarctica_1_M_Back_Vis_Y099136.jpg	DeepLab	back	IOU	96.9896
Cephalopterus_glabricollis_1_M_Back_Vis_G040736.jpg	DeepLab	back	IOU	93.3764
Cercotrichas_podobe_1_M_Back_Vis_G132710.jpg	DeepLab	back	IOU	93.8473
Ceryle_rudis_1_M_Back_Vis_G180875.jpg	DeepLab	back	IOU	95.8128
Chaetocercus_astreans_1_F_Back_Vis_Y084439.jpg	DeepLab	back	IOU	91.0011
Chaetops_aurantius_1_M_Back_Vis_G184675.jpg	DeepLab	back	IOU	95.2852
Chalcostigma_herrani_1_M_Back_Vis_Y083103.jpg	DeepLab	back	IOU	95.4383
Chamaeza_campanisona_1_M_Back_Vis_G176065.jpg	DeepLab	back	IOU	96.4724
Charadrius_alexandrinus_1_M_Back_Vis_G194991.jpg	DeepLab	back	IOU	94.1514
Chasiempis_sandwichensis_1_M_Back_Vis_Y064761.jpg	DeepLab	back	IOU	94.8751
Chersomanes_albofasciata_1_M_Back_Vis_G085518.jpg	DeepLab	back	IOU	96.1347
Chloroceryle_aenea_1_M_Back_Vis_G181019.jpg	DeepLab	back	IOU	92.3874
Chlorochrysa_calliparaea_1_M_Back_Vis_G068442.jpg	DeepLab	back	IOU	94.9654
Chlorophanes_spiza_1_M_Back_Vis_G070813.jpg	DeepLab	back	IOU	94.4625
Chlorospingus_canigularis_1_M_Back_Vis_G065157.jpg	DeepLab	back	IOU	94.2648
Chordeiles_acutipennis_1_M_Back_Vis_G209132.jpg	DeepLab	back	IOU	96.1836
Chrysocolaptes_festivus_1_M_Back_Vis_G191574.jpg	DeepLab	back	IOU	96.4524
Chrysolophus_amherstiae_1_M_Back_Vis_Y100653.jpg	DeepLab	back	IOU	80.8908
Chrysomma_altirostre_1_M_Back_Vis_G142117.jpg	DeepLab	back	IOU	94.9914
Chrysomus_icterocephalus_1_M_Back_Vis_G056204.jpg	DeepLab	back	IOU	95.5571
Chrysothlypis_chrysomelas_1_M_Back_Vis_G065615.jpg	DeepLab	back	IOU	94.1611
Chrysuronia_oenone_1_M_Back_Vis_G200471.jpg	DeepLab	back	IOU	93.8977
Cichlopsis_leucogenys_1_M_Back_Vis_G182282.jpg	DeepLab	back	IOU	96.331
Cleptornis_marchei_1_M_Back_Vis_G170993.jpg	DeepLab	back	IOU	96.6609
Clytolaema_rubricauda_1_M_Back_Vis_G202000.jpg	DeepLab	back	IOU	95.8432
Cnemophilus_loriae_1_M_Back_Vis_Y057767.jpg	DeepLab	back	IOU	94.9785
Coccyzus_americanus_1_M_Back_Vis_G206725.jpg	DeepLab	back	IOU	95.5498
Coenocorypha_aucklandica_1_M_Back_Vis_Y080815.jpg	DeepLab	back	IOU	96.9465
Conopophaga_ardesiaca_1_M_Back_Vis_G044563.jpg	DeepLab	back	IOU	94.3439
Conostoma_oemodium_1_M_Back_Vis_G145246.jpg	DeepLab	back	IOU	96.2998
Coracias_abyssinicus_1_M_Back_Vis_Y071875.jpg	DeepLab	back	IOU	92.4102
Coryphistera_alaudina_1_M_Back_Vis_G104056.jpg	DeepLab	back	IOU	96.1785
Cosmopsarus_regius_1_M_Back_Vis_G137882.jpg	DeepLab	back	IOU	94.9102
Cotinga_amabilis_1_F_Back_Vis_G040080.jpg	DeepLab	back	IOU	96.8774
Creatophora_cinerea_1_M_Back_Vis_G136565.jpg	DeepLab	back	IOU	97.4175
Crinifer_piscator_1_M_Back_Vis_G207932.jpg	DeepLab	back	IOU	95.1784
Crossleyia_xanthophrys_1_M_Back_Vis_G124015.jpg	DeepLab	back	IOU	94.8448
Cryptophaps_poecilorrhoa_1_M_Back_Vis_Y090346.jpg	DeepLab	back	IOU	94.9377
Cuculus_canorus_1_M_Back_Vis_G204474.jpg	DeepLab	back	IOU	96.0558
Cyanerpes_caeruleus_1_M_Back_Vis_G070897.jpg	DeepLab	back	IOU	93.1098
Cyanoptila_cyanomelana_1_M_Back_Vis_G130032.jpg	DeepLab	back	IOU	97.0041
Cynanthus_latirostris_1_M_Back_Vis_G199891.jpg	DeepLab	back	IOU	95.3965
Cypsiurus_balasiensis_1_M_Back_Vis_G193659.jpg	DeepLab	back	IOU	96.213
Dacelo_gaudichaud_1_M_Back_Vis_G179703.jpg	DeepLab	back	IOU	96.4433
Delichon_dasypus_1_M_Back_Vis_G080967.jpg	DeepLab	back	IOU	91.1998
Dendrocincla_anabatina_1_M_Back_Vis_G058657.jpg	DeepLab	back	IOU	96.3952
Dendrocitta_bayleyi_1_M_Back_Vis_Y053547.jpg	DeepLab	back	IOU	96.3695
Dendroplex_kienerii_1_U_Back_Vis_G058849.jpg	DeepLab	back	IOU	95.2474
Dinopium_benghalense_1_M_Back_Vis_G191502.jpg	DeepLab	back	IOU	94.5791
Dioptrornis_brunneus_1_M_Back_Vis_G128169.jpg	DeepLab	back	IOU	95.0464
Diuca_diuca_1_M_Back_Vis_G078462.jpg	DeepLab	back	IOU	96.0604
Dryocopus_galeatus_1_M_Back_Vis_Y079164.jpg	DeepLab	back	IOU	96.1678
Elaenia_albiceps_1_M_Back_Vis_G046228.jpg	DeepLab	back	IOU	93.1138
Elanoides_forficatus_1_M_Back_Vis_G217981.jpg	DeepLab	back	IOU	92.4797
Entomyzon_cyanotis_1_M_Back_Vis_Y070229.jpg	DeepLab	back	IOU	96.5861
Eopsaltria_australis_1_M_Back_Vis_G173455.jpg	DeepLab	back	IOU	94.9235
Erithacus_akahige_1_M_Back_Vis_G131361.jpg	DeepLab	back	IOU	96.4688
Erythrocercus_holochlorus_1_M_Back_Vis_Y064062.jpg	DeepLab	back	IOU	95.1062
Erythrogonys_cinctus_1_M_Back_Vis_G195544.jpg	DeepLab	back	IOU	97.0368
Erythropygia_barbata_1_M_Back_Vis_G132473.jpg	DeepLab	back	IOU	96.7143
Eudynamys_melanorhynchus_1_M_Back_Vis_G207273.jpg	DeepLab	back	IOU	95.8234
Eugerygone_rubra_1_M_Back_Vis_G173105.jpg	DeepLab	back	IOU	94.297
Euneornis_campestris_1_M_Back_Vis_G083928.jpg	DeepLab	back	IOU	95.6832
Eupetes_macrocerus_1_M_Back_Vis_Y057429.jpg	DeepLab	back	IOU	95.1388
Eurynorhynchus_pygmeus_1_M_Back_Vis_Y085114.jpg	DeepLab	back	IOU	96.1527
Euryptila_subcinnamomea_1_M_Back_Vis_G150576.jpg	DeepLab	back	IOU	91.9572
Eurystomus_azureus_1_M_Back_Vis_Y071320.jpg	DeepLab	back	IOU	95.6982
Fratercula_arctica_1_M_Back_Vis_Y086879.jpg	DeepLab	back	IOU	97.2848
Fringilla_coelebs_1_M_Back_Vis_G092156.jpg	DeepLab	back	IOU	96.1558
Gallinago_andina_1_M_Back_Vis_Y085342.jpg	DeepLab	back	IOU	95.6042
Gallirallus_australis_1_M_Back_Vis_Y080199.jpg	DeepLab	back	IOU	92.4425
Garrulax_affinis_1_M_Back_Vis_G139275.jpg	DeepLab	back	IOU	97.0537
Geocolaptes_olivaceus_1_M_Back_Vis_G189393.jpg	DeepLab	back	IOU	95.5246
Geopelia_cuneata_1_M_Back_Vis_Y088276.jpg	DeepLab	back	IOU	96.2946
Geophaps_plumifera_1_M_Back_Vis_Y089944.jpg	DeepLab	back	IOU	97.0487
Geothlypis_aequinoctialis_1_M_Back_Vis_G063065.jpg	DeepLab	back	IOU	96.2317
Gracula_ptilogenys_1_M_Back_Vis_G137603.jpg	DeepLab	back	IOU	96.4025
Grafisia_torquata_1_M_Back_Vis_G110020.jpg	DeepLab	back	IOU	96.0049
Grandala_coelicolor_1_M_Back_Vis_G133694.jpg	DeepLab	back	IOU	97.5724
Graueria_vittata_1_M_Back_Vis_G105585.jpg	DeepLab	back	IOU	96.2968
Grus_antigone_1_U_Back_Vis_Y100182.jpg	DeepLab	back	IOU	94.9938
Gubernatrix_cristata_1_M_Back_Vis_G077528.jpg	DeepLab	back	IOU	95.7507
Gymnobucco_bonapartei_1_M_Back_Vis_G185509.jpg	DeepLab	back	IOU	95.2604
Gymnoderus_foetidus_1_M_Back_Vis_G040471.jpg	DeepLab	back	IOU	93.0449
Gymnorhinus_cyanocephalus_1_M_Back_Vis_G127201.jpg	DeepLab	back	IOU	98.022
Gypohierax_angolensis_1_M_Back_Vis_G218747.jpg	DeepLab	back	IOU	96.3999
Habroptila_wallacii_1_M_Back_Vis_G203792.jpg	DeepLab	back	IOU	96.8105
Haematospiza_sipahi_1_M_Back_Vis_G095669.jpg	DeepLab	back	IOU	95.3019
Haliaeetus_albicilla_1_M_Back_Vis_G218652.jpg	DeepLab	back	IOU	96.7433
Haliastur_indus_1_M_Back_Vis_G218482.jpg	DeepLab	back	IOU	97.2199
Haplospiza_rustica_1_U_Back_Vis_G078245.jpg	DeepLab	back	IOU	93.5423
Harpyopsis_novaeguineae_1_M_Back_Vis_G222389.jpg	DeepLab	back	IOU	96.7617
Heleia_crassirostris_1_M_Back_Vis_G171161.jpg	DeepLab	back	IOU	96.2183
Heliangelus_amethysticollis_1_M_Back_Vis_Y082307.jpg	DeepLab	back	IOU	95.1783
Heliornis_fulica_1_M_Back_Vis_G215416.jpg	DeepLab	back	IOU	95.9059
Hellmayrea_gularis_1_M_Back_Vis_G102989.jpg	DeepLab	back	IOU	94.7678
Hemignathus_flavus_1_M_Back_Vis_G096490.jpg	DeepLab	back	IOU	92.4775
Hemiphaga_novaeseelandiae_1_M_Back_Vis_Y090334.jpg	DeepLab	back	IOU	95.9232
Hemispingus_atropileus_1_M_Back_Vis_G065211.jpg	DeepLab	back	IOU	95.0352
Henicorhina_leucophrys_1_M_Back_Vis_G037313.jpg	DeepLab	back	IOU	94.3502
Heterocercus_aurantiivertex_1_M_Back_Vis_G047829.jpg	DeepLab	back	IOU	97.0274
Heteroscelus_brevipes_1_M_Back_Vis_Y080743.jpg	DeepLab	back	IOU	97.3549
Himantornis_haematopus_1_M_Back_Vis_Y079469.jpg	DeepLab	back	IOU	97.7024
Hirundapus_caudacutus_1_M_Back_Vis_G193088.jpg	DeepLab	back	IOU	85.4814
Horizorhinus_dohrni_1_M_Back_Vis_G135913.jpg	DeepLab	back	IOU	96.2766
Hydropsalis_climacocerca_1_M_Back_Vis_G210561.jpg	DeepLab	back	IOU	94.7874
Hypergerus_atriceps_1_M_Back_Vis_G107276.jpg	DeepLab	back	IOU	95.3601
Hypnelus_ruficollis_1_F_Back_Vis_G178384.jpg	DeepLab	back	IOU	95.8634
Hypoedaleus_guttatus_1_M_Back_Vis_G121951.jpg	DeepLab	back	IOU	95.1917
Hypositta_corallirostris_1_M_Back_Vis_G159798.jpg	DeepLab	back	IOU	96.1018
Ibidorhyncha_struthersii_1_M_Back_Vis_G215380.jpg	DeepLab	back	IOU	97.6389
Ictinia_mississippiensis_1_M_Back_Vis_G218319.jpg	DeepLab	back	IOU	95.413
Illadopsis_albipectus_1_M_Back_Vis_G120445.jpg	DeepLab	back	IOU	96.1446
Incaspiza_laeta_1_M_Back_Vis_G078591.jpg	DeepLab	back	IOU	94.9954
Inezia_caudata_1_F_Back_Vis_G053344.jpg	DeepLab	back	IOU	94.9626
Kakamega_poliothorax_1_M_Back_Vis_G140326.jpg	DeepLab	back	IOU	95.6822
Kaupifalco_monogrammicus_1_M_Back_Vis_G219737.jpg	DeepLab	back	IOU	95.7223
Knipolegus_aterrimus_1_M_Back_Vis_G050979.jpg	DeepLab	back	IOU	95.5274
Lamprolaima_rhami_1_M_Back_Vis_G201891.jpg	DeepLab	back	IOU	94.0353
Laniisoma_buckleyi_1_M_Back_Vis_G040435.jpg	DeepLab	back	IOU	95.1233
Lanio_aurantius_1_M_Back_Vis_G065962.jpg	DeepLab	back	IOU	93.5832
Lanius_bucephalus_1_M_Back_Vis_Y058568.jpg	DeepLab	back	IOU	93.9848
Lepidothrix_coeruleocapilla_1_M_Back_Vis_G041566.jpg	DeepLab	back	IOU	80.815
Leptopterus_chabert_1_M_Back_Vis_G159624.jpg	DeepLab	back	IOU	92.5631
Lioptilus_nigricapillus_1_M_Back_Vis_G144412.jpg	DeepLab	back	IOU	95.2072
Lophornis_adorabilis_1_M_Back_Vis_G199432.jpg	DeepLab	back	IOU	91.7969
Loxigilla_barbadensis_1_M_Back_Vis_G084946.jpg	DeepLab	back	IOU	93.5052
Lybius_bidentatus_1_M_Back_Vis_G186579.jpg	DeepLab	back	IOU	95.7874
Macheiramphus_alcinus_1_M_Back_Vis_G218017.jpg	DeepLab	back	IOU	96.3035
Macroagelaius_imthurni_1_M_Back_Vis_G056802.jpg	DeepLab	back	IOU	95.9815
Malcorus_pectoralis_1_M_Back_Vis_G149486.jpg	DeepLab	back	IOU	89.2765
Megaceryle_alcyon_1_M_Back_Vis_G180839.jpg	DeepLab	back	IOU	97.9077
Megalaima_armillaris_1_M_Back_Vis_G185217.jpg	DeepLab	back	IOU	95.5583
Megazosterops_palauensis_1_M_Back_Vis_G171293.jpg	DeepLab	back	IOU	96.2441
Melanochlora_sultanea_1_M_Back_Vis_G092120.jpg	DeepLab	back	IOU	93.8742
Melithreptus_affinis_1_M_Back_Vis_Y068779.jpg	DeepLab	back	IOU	95.2752
Mellisuga_helenae_1_M_Back_Vis_Y084159.jpg	DeepLab	back	IOU	92.0992
Melophus_lathami_1_M_Back_Vis_G073072.jpg	DeepLab	back	IOU	95.8002
Merops_albicollis_1_M_Back_Vis_G177767.jpg	DeepLab	back	IOU	83.1618
Merulaxis_ater_1_M_Back_Vis_G043921.jpg	DeepLab	back	IOU	95.071
Microcerculus_bambla_1_M_Back_Vis_G037488.jpg	DeepLab	back	IOU	94.5636
Milvago_chimachima_1_M_Back_Vis_Y095632.jpg	DeepLab	back	IOU	96.1035
Mino_anais_1_M_Back_Vis_G137427.jpg	DeepLab	back	IOU	96.5117
Mirafra_affinis_1_M_Back_Vis_G087309.jpg	DeepLab	back	IOU	94.7691
Momotus_aequatorialis_1_M_Back_Vis_Y072019.jpg	DeepLab	back	IOU	90.6835
Morphnus_guianensis_1_M_Back_Vis_G222365.jpg	DeepLab	back	IOU	94.3785
Muscipipra_vetula_1_M_Back_Vis_G051344.jpg	DeepLab	back	IOU	96.6737
Muscisaxicola_albifrons_1_M_Back_Vis_G050631.jpg	DeepLab	back	IOU	96.626
Myiarchus_antillarum_1_M_Back_Vis_G052261.jpg	DeepLab	back	IOU	96.0996
Myioborus_albifacies_1_M_Back_Vis_G063628.jpg	DeepLab	back	IOU	93.7769
Myiozetetes_cayanensis_1_M_Back_Vis_G053011.jpg	DeepLab	back	IOU	96.6425
Myrmothera_campanisona_1_M_Back_Vis_G124516.jpg	DeepLab	back	IOU	94.7958
Myrmotherula_assimilis_1_M_Back_Vis_Y078073.jpg	DeepLab	back	IOU	94.2034
Myrtis_fanny_1_M_Back_Vis_Y084293.jpg	DeepLab	back	IOU	91.7704
Napothera_brevicaudata_1_M_Back_Vis_G140845.jpg	DeepLab	back	IOU	93.7086
Neafrapus_boehmi_1_M_Back_Vis_G193052.jpg	DeepLab	back	IOU	87.7205
Neodrepanis_coruscans_1_M_Back_Vis_G043630.jpg	DeepLab	back	IOU	78.6987
Neomorphus_geoffroyi_1_U_Back_Vis_G208656.jpg	DeepLab	back	IOU	95.199
Neophron_percnopterus_1_M_Back_Vis_G218759.jpg	DeepLab	back	IOU	94.9279
Nesoctites_micromegas_1_M_Back_Vis_G188018.jpg	DeepLab	back	IOU	95.9085
Nesopsar_nigerrimus_1_M_Back_Vis_G055916.jpg	DeepLab	back	IOU	95.9271
Nicator_chloris_1_M_Back_Vis_G099720.jpg	DeepLab	back	IOU	95.7836
Ninox_affinis_1_M_Back_Vis_Y092173.jpg	DeepLab	back	IOU	96.4526
Nucifraga_caryocatactes_1_M_Back_Vis_Y053799.jpg	DeepLab	back	IOU	95.2862
Ocreatus_underwoodii_1_M_Back_Vis_Y082675.jpg	DeepLab	back	IOU	79.502
Oculocincta_squamifrons_1_M_Back_Vis_G171125.jpg	DeepLab	back	IOU	94.7961
Ocyalus_latirostris_1_M_Back_Vis_G054927.jpg	DeepLab	back	IOU	95.4625
Odontorchilus_branickii_1_F_Back_Vis_G072222.jpg	DeepLab	back	IOU	93.7775
Oedistoma_pygmaeum_1_M_Back_Vis_G159312.jpg	DeepLab	back	IOU	94.6335
Oenanthe_albonigra_1_M_Back_Vis_G134374.jpg	DeepLab	back	IOU	93.1224
Oreoica_gutturalis_1_M_Back_Vis_G124123.jpg	DeepLab	back	IOU	96.6432
Oreolais_pulchra_1_M_Back_Vis_G149719.jpg	DeepLab	back	IOU	93.7032
Oreostruthus_fuliginosus_1_M_Back_Vis_G157355.jpg	DeepLab	back	IOU	96.2339
Origma_solitaria_1_M_Back_Vis_G125517.jpg	DeepLab	back	IOU	95.9355
Oriolia_bernieri_1_M_Back_Vis_G159700.jpg	DeepLab	back	IOU	95.5179
Orthogonys_chloricterus_1_M_Back_Vis_G065836.jpg	DeepLab	back	IOU	96.0231
Orthonyx_novaeguineae_1_U_Back_Vis_G124117.jpg	DeepLab	back	IOU	95.4472
Orthotomus_atrogularis_1_M_Back_Vis_G108890.jpg	DeepLab	back	IOU	94.9986
Ortyxelos_meiffrenii_1_M_Back_Vis_G216213.jpg	DeepLab	back	IOU	91.8376
Oryzoborus_angolensis_1_M_Back_Vis_G083558.jpg	DeepLab	back	IOU	95.84
Otidiphaps_nobilis_1_M_Back_Vis_Y090280.jpg	DeepLab	back	IOU	96.9707
Otis_tarda_1_M_Back_Vis_Y100357.jpg	DeepLab	back	IOU	93.8691
Pachyramphus_aglaiae_1_M_Back_Vis_G038911.jpg	DeepLab	back	IOU	97.7038
Pandion_haliaetus_1_M_Back_Vis_G217633.jpg	DeepLab	back	IOU	96.0718
Panterpe_insignis_1_M_Back_Vis_G200099.jpg	DeepLab	back	IOU	95.2183
Panurus_biarmicus_1_M_Back_Vis_G145210.jpg	DeepLab	back	IOU	96.1946
Paramythia_montium_1_M_Back_Vis_G159366.jpg	DeepLab	back	IOU	93.602
Pardirallus_maculatus_1_M_Back_Vis_G203675.jpg	DeepLab	back	IOU	94.3222
Paroaria_capitata_1_M_Back_Vis_G077630.jpg	DeepLab	back	IOU	95.2292
Parophasma_galinieri_1_M_Back_Vis_G144496.jpg	DeepLab	back	IOU	96.9247
Paroreomyza_montana_1_M_Back_Vis_G096616.jpg	DeepLab	back	IOU	96.2681
Pavo_cristatus_1_M_Back_Vis_Y100766.jpg	DeepLab	back	IOU	83.7987
Pellorneum_albiventre_1_M_Back_Vis_G139815.jpg	DeepLab	back	IOU	95.8107
Peltops_blainvillii_1_M_Back_Vis_Y057092.jpg	DeepLab	back	IOU	95.7043
Periporphyrus_erythromelas_1_M_Back_Vis_G060641.jpg	DeepLab	back	IOU	95.7548
Phaenostictus_mcleannani_1_M_Back_Vis_G153039.jpg	DeepLab	back	IOU	93.4126
Phaetusa_simplex_1_M_Back_Vis_Y102364.jpg	DeepLab	back	IOU	94.5756
Phaps_chalcoptera_1_M_Back_Vis_Y088075.jpg	DeepLab	back	IOU	98.4524
Philydor_atricapillus_1_M_Back_Vis_G104787.jpg	DeepLab	back	IOU	96.4957
Phragmacia_substriata_1_M_Back_Vis_G149444.jpg	DeepLab	back	IOU	95.6698
Phyllanthus_atripennis_1_M_Back_Vis_G144532.jpg	DeepLab	back	IOU	96.0354
Phyllomyias_burmeisteri_1_M_Back_Vis_G045354.jpg	DeepLab	back	IOU	96.7276
Piezorhina_cinerea_1_M_Back_Vis_G078507.jpg	DeepLab	back	IOU	95.9548
Pinarocorys_erythropygia_1_M_Back_Vis_G085245.jpg	DeepLab	back	IOU	95.5442
Pinarornis_plumosus_1_M_Back_Vis_G135547.jpg	DeepLab	back	IOU	96.5041
Pitangus_lictor_1_M_Back_Vis_G053155.jpg	DeepLab	back	IOU	95.333
Pittasoma_michleri_1_M_Back_Vis_G124474.jpg	DeepLab	back	IOU	94.3227
Platysmurus_leucopterus_1_M_Back_Vis_G069673.jpg	DeepLab	back	IOU	94.8288
Plectrophenax_hyperboreus_1_F_Back_Vis_G074575.jpg	DeepLab	back	IOU	97.3476
Ploceus_albinucha_1_M_Back_Vis_G161892.jpg	DeepLab	back	IOU	92.3358
Pnoepyga_albiventer_1_M_Back_Vis_G140942.jpg	DeepLab	back	IOU	94.3644
Podager_nacunda_1_M_Back_Vis_G208825.jpg	DeepLab	back	IOU	96.4276
Poecilodryas_albonotata_1_M_Back_Vis_G173677.jpg	DeepLab	back	IOU	96.4228
Poeoptera_kenricki_1_M_Back_Vis_G109947.jpg	DeepLab	back	IOU	95.2806
Pogoniulus_atroflavus_1_M_Back_Vis_G185834.jpg	DeepLab	back	IOU	94.6691
Polioxolmis_rufipennis_1_M_Back_Vis_G050376.jpg	DeepLab	back	IOU	96.6239
Poospiza_alticola_1_M_Back_Vis_G078639.jpg	DeepLab	back	IOU	96.8214
Porphyrolaema_porphyrolaema_1_M_Back_Vis_G040056.jpg	DeepLab	back	IOU	95.364
Premnoplex_brunnescens_1_M_Back_Vis_G104146.jpg	DeepLab	back	IOU	93.6143
Premnornis_guttuligera_1_M_Back_Vis_G104134.jpg	DeepLab	back	IOU	94.6077
Priotelus_roseigaster_1_F_Back_Vis_Y072692.jpg	DeepLab	back	IOU	96.2138
Progne_chalybea_1_M_Back_Vis_G079072.jpg	DeepLab	back	IOU	92.5519
Protonotaria_citrea_1_M_Back_Vis_G062549.jpg	DeepLab	back	IOU	95.7148
Pseudelaenia_leucospodia_1_M_Back_Vis_G046108.jpg	DeepLab	back	IOU	92.8027
Pseudoalcippe_abyssinica_1_M_Back_Vis_G140290.jpg	DeepLab	back	IOU	94.8468
Pseudoscops_clamator_1_M_Back_Vis_Y093404.jpg	DeepLab	back	IOU	97.3878
Pseudotriccus_pelzelni_1_M_Back_Vis_G044870.jpg	DeepLab	back	IOU	94.89
Psophocichla_litsitsirupa_1_M_Back_Vis_G182763.jpg	DeepLab	back	IOU	97.5605
Ptiloprora_erythropleura_1_M_Back_Vis_Y069326.jpg	DeepLab	back	IOU	95.4764
Ptychoramphus_aleuticus_1_M_Back_Vis_Y086693.jpg	DeepLab	back	IOU	96.6131
Ptyrticus_turdinus_1_M_Back_Vis_G140362.jpg	DeepLab	back	IOU	96.6984
Querula_purpurata_1_M_Back_Vis_G040363.jpg	DeepLab	back	IOU	95.4607
Rallus_aquaticus_1_M_Back_Vis_Y078049.jpg	DeepLab	back	IOU	96.6044
Ramphocaenus_melanurus_1_M_Back_Vis_G037614.jpg	DeepLab	back	IOU	91.9905
Ramphotrigon_ruficauda_1_M_Back_Vis_G052309.jpg	DeepLab	back	IOU	96.4942
Randia_pseudozosterops_1_M_Back_Vis_G117457.jpg	DeepLab	back	IOU	95.606
Rhamphocoris_clotbey_1_M_Back_Vis_G086024.jpg	DeepLab	back	IOU	96.5764
Rhinomyias_additus_1_F_Back_Vis_G128397.jpg	DeepLab	back	IOU	95.3717
Rhinoplax_vigil_1_F_Back_Vis_Y100546.jpg	DeepLab	back	IOU	84.6686
Rhinopomastus_aterrimus_1_M_Back_Vis_Y076931.jpg	DeepLab	back	IOU	93.5203
Rhodopis_vesper_1_M_Back_Vis_Y083661.jpg	DeepLab	back	IOU	95.2993
Rhopocichla_atriceps_1_M_Back_Vis_G141847.jpg	DeepLab	back	IOU	95.0625
Rhopophilus_pekinensis_1_M_Back_Vis_G148633.jpg	DeepLab	back	IOU	94.895
Rimator_albostriatus_1_F_Back_Vis_G146323.jpg	DeepLab	back	IOU	96.1338
Riparia_cincta_1_M_Back_Vis_G079602.jpg	DeepLab	back	IOU	94.7304
Rissa_brevirostris_1_M_Back_Vis_Y098809.jpg	DeepLab	back	IOU	96.3561
Rougetius_rougetii_1_M_Back_Vis_Y085573.jpg	DeepLab	back	IOU	96.5021
Ruwenzorornis_johnstoni_1_M_Back_Vis_G207676.jpg	DeepLab	back	IOU	95.255
Sagittarius_serpentarius_1_M_Back_Vis_Y100023.jpg	DeepLab	back	IOU	92.7878
Sakesphorus_bernardi_1_M_Back_Vis_G150936.jpg	DeepLab	back	IOU	94.2244
Sapayoa_aenigma_1_U_Back_Vis_G043678.jpg	DeepLab	back	IOU	95.9808
Sarothrura_affinis_1_M_Back_Vis_Y077291.jpg	DeepLab	back	IOU	91.4145
Schoeniophylax_phryganophilus_1_M_Back_Vis_G102386.jpg	DeepLab	back	IOU	93.9535
Sclateria_naevia_1_M_Back_Vis_G152595.jpg	DeepLab	back	IOU	95.4543
Scotocerca_inquieta_1_M_Back_Vis_G148597.jpg	DeepLab	back	IOU	92.7025
Selenidera_gouldii_1_M_Back_Vis_Y072518.jpg	DeepLab	back	IOU	95.4282
Semioptera_wallacii_1_M_Back_Vis_Y055296.jpg	DeepLab	back	IOU	93.8037
Siptornopsis_hypochondriaca_1_M_Back_Vis_G103773.jpg	DeepLab	back	IOU	94.8325
Snowornis_cryptolophus_1_M_Back_Vis_G039892.jpg	DeepLab	back	IOU	95.6423
Speculipastor_bicolor_1_M_Back_Vis_G136354.jpg	DeepLab	back	IOU	96.3834
Sphecotheres_hypoleucus_1_M_Back_Vis_Y058460.jpg	DeepLab	back	IOU	96.4731
Spiziapteryx_circumcincta_1_M_Back_Vis_Y095710.jpg	DeepLab	back	IOU	96.9935
Spizocorys_conirostris_1_M_Back_Vis_G086532.jpg	DeepLab	back	IOU	97.3921
Stenostira_scita_1_M_Back_Vis_G127381.jpg	DeepLab	back	IOU	91.6589
Stiltia_isabella_1_M_Back_Vis_G197099.jpg	DeepLab	back	IOU	91.6885
Stipiturus_malachurus_1_M_Back_Vis_G172717.jpg	DeepLab	back	IOU	81.4431
Streptocitta_albertinae_1_M_Back_Vis_Y054270.jpg	DeepLab	back	IOU	92.37
Strix_albitarsis_1_M_Back_Vis_Y093590.jpg	DeepLab	back	IOU	97.2761
Strophocincla_cachinnans_1_M_Back_Vis_G138976.jpg	DeepLab	back	IOU	96.5721
Syma_megarhyncha_1_M_Back_Vis_G180743.jpg	DeepLab	back	IOU	96.542
Tachuris_rubrigastra_1_M_Back_Vis_G047093.jpg	DeepLab	back	IOU	89.6494
Tanysiptera_carolinae_1_M_Back_Vis_G181419.jpg	DeepLab	back	IOU	89.4827
Tapera_naevia_1_M_Back_Vis_G206854.jpg	DeepLab	back	IOU	92.9022
Taphrospilus_hypostictus_1_M_Back_Vis_G200710.jpg	DeepLab	back	IOU	94.4077
Taraba_major_1_M_Back_Vis_G150900.jpg	DeepLab	back	IOU	92.1154
Tarsiger_chrysaeus_1_M_Back_Vis_G131631.jpg	DeepLab	back	IOU	91.9197
Thescelocichla_leucopleura_1_M_Back_Vis_G099003.jpg	DeepLab	back	IOU	95.9596
Thryorchilus_browni_1_M_Back_Vis_G037235.jpg	DeepLab	back	IOU	95.2169
Tilmatura_dupontii_1_M_Back_Vis_Y083853.jpg	DeepLab	back	IOU	92.1999
Timalia_pileata_1_M_Back_Vis_G142045.jpg	DeepLab	back	IOU	94.3392
Tolmomyias_assimilis_1_M_Back_Vis_G047707.jpg	DeepLab	back	IOU	94.0245
Toxorhamphus_iliolophus_1_M_Back_Vis_G159276.jpg	DeepLab	back	IOU	95.1453
Tricholaema_diademata_1_M_Back_Vis_G186084.jpg	DeepLab	back	IOU	95.8116
Trigonoceps_occipitalis_1_M_Back_Vis_G218885.jpg	DeepLab	back	IOU	93.9797
Trochocercus_cyanomelas_1_M_Back_Vis_Y064353.jpg	DeepLab	back	IOU	91.4959
Tumbezia_salvini_1_M_Back_Vis_Y078103.jpg	DeepLab	back	IOU	88.2357
Turacoena_manadensis_1_M_Back_Vis_G211520.jpg	DeepLab	back	IOU	94.7135
Turdinus_atrigularis_1_M_Back_Vis_G140749.jpg	DeepLab	back	IOU	95.4499
Vermivora_celata_1_M_Back_Vis_G061360.jpg	DeepLab	back	IOU	95.4657
Vireolanius_eximius_1_U_Back_Vis_G053695.jpg	DeepLab	back	IOU	95.4435
Wilsonia_canadensis_1_M_Back_Vis_G063340.jpg	DeepLab	back	IOU	94.3181
Xiphidiopicus_percussus_1_M_Back_Vis_G188960.jpg	DeepLab	back	IOU	96.348
Xipholena_atropurpurea_1_M_Back_Vis_G040261.jpg	DeepLab	back	IOU	96.4567
Zavattariornis_stresemanni_1_M_Back_Vis_Y053691.jpg	DeepLab	back	IOU	96.2946
Acanthorhynchus_superciliosus_1_M_Side_Vis_Y070207.jpg	DeepLab	side	IOU	92.285
Acrocephalus_aedon_1_M_Side_Vis_G108418.jpg	DeepLab	side	IOU	94.7177
Aethopyga_bella_1_M_Side_Vis_G167799.jpg	DeepLab	side	IOU	87.6277
Aimophila_aestivalis_1_M_Side_Vis_G075967.jpg	DeepLab	side	IOU	93.5514
Aleadryas_rufinucha_1_M_Side_Vis_G111703.jpg	DeepLab	side	IOU	92.6253
Alle_alle_1_M_Side_Vis_G207192.jpg	DeepLab	side	IOU	96.6284
Amblycercus_holosericeus_1_M_Side_Vis_G055189.jpg	DeepLab	side	IOU	94.4967
Ampeliceps_coronatus_1_M_Side_Vis_G137393.jpg	DeepLab	side	IOU	95.2972
Ancistrops_strigilatus_1_M_Side_Vis_G104446.jpg	DeepLab	side	IOU	94.3051
Andropadus_ansorgei_1_M_Side_Vis_G098429.jpg	DeepLab	side	IOU	94.809
Anomalospiza_imberbis_1_M_Side_Vis_Y056698.jpg	DeepLab	side	IOU	93.3199
Anthocephala_floriceps_1_M_Side_Vis_G201966.jpg	DeepLab	side	IOU	91.6905
Anthornis_melanura_1_M_Side_Vis_Y070346.jpg	DeepLab	side	IOU	95.4082
Anthreptes_anchietae_1_M_Side_Vis_G163661.jpg	DeepLab	side	IOU	82.8881
Anthus_antarcticus_1_M_Side_Vis_G089940.jpg	DeepLab	side	IOU	92.5989
Anumbius_annumbi_1_M_Side_Vis_G104022.jpg	DeepLab	side	IOU	95.3946
Aphelocoma_californica_1_M_Side_Vis_Y052684.jpg	DeepLab	side	IOU	91.8536
Archilochus_alexandri_1_M_Side_Vis_Y083987.jpg	DeepLab	side	IOU	92.8374
Artisornis_moreaui_1_M_Side_Vis_G105539.jpg	DeepLab	side	IOU	90.9983
Atlapetes_albinucha_1_M_Side_Vis_G076816.jpg	DeepLab	side	IOU	94.1604
Atthis_ellioti_1_M_Side_Vis_Y084257.jpg	DeepLab	side	IOU	90.214
Attila_bolivianus_1_U_Side_Vis_G051418.jpg	DeepLab	side	IOU	93.6486
Babax_koslowi_1_M_Side_Vis_Y054669.jpg	DeepLab	side	IOU	93.8421
Bangsia_arcaei_1_M_Side_Vis_G067031.jpg	DeepLab	side	IOU	92.4065
Baryphthengus_martii_1_M_Side_Vis_Y071961.jpg	DeepLab	side	IOU	91.2441
Batrachostomus_affinis_1_M_Side_Vis_Y094456.jpg	DeepLab	side	IOU	92.3367
Bleda_canicapillus_1_M_Side_Vis_G099686.jpg	DeepLab	side	IOU	95.8111
Bowdleria_punctata_1_M_Side_Vis_G122494.jpg	DeepLab	side	IOU	92.7609
Busarellus_nigricollis_1_M_Side_Vis_G221626.jpg	DeepLab	side	IOU	93.985
Cacicus_cela_1_M_Side_Vis_G054987.jpg	DeepLab	side	IOU	94.0358
Calamanthus_campestris_1_M_Side_Vis_G125978.jpg	DeepLab	side	IOU	93.2509
Calamospiza_melanocorys_1_M_Side_Vis_G074583.jpg	DeepLab	side	IOU	93.6889
Calicalicus_madagascariensis_1_M_Side_Vis_G159440.jpg	DeepLab	side	IOU	91.5223
Callacanthis_burtoni_1_M_Side_Vis_G094697.jpg	DeepLab	side	IOU	95.3409
Calochaetes_coccineus_1_M_Side_Vis_G066398.jpg	DeepLab	side	IOU	91.671
Caloenas_nicobarica_1_M_Side_Vis_Y090065.jpg	DeepLab	side	IOU	94.7171
Calyptomena_hosii_1_M_Side_Vis_G044195.jpg	DeepLab	side	IOU	93.8135
Campephilus_gayaquilensis_1_M_Side_Vis_Y075358.jpg	DeepLab	side	IOU	96.0636
Campylopterus_curvipennis_1_M_Side_Vis_G198220.jpg	DeepLab	side	IOU	91.612
Campylorhamphus_falcularius_1_M_Side_Vis_G059552.jpg	DeepLab	side	IOU	92.7919
Carpococcyx_radiatus_1_M_Side_Vis_G208066.jpg	DeepLab	side	IOU	91.9341
Carpodacus_cassinii_1_M_Side_Vis_G095062.jpg	DeepLab	side	IOU	94.6942
Catoptrophorus_semipalmatus_1_M_Side_Vis_G203960.jpg	DeepLab	side	IOU	94.7479
Cephalopyrus_flammiceps_1_M_Side_Vis_G038265.jpg	DeepLab	side	IOU	92.0539
Ceratogymna_atrata_1_M_Side_Vis_Y097131.jpg	DeepLab	side	IOU	83.3628
Certhia_americana_1_M_Side_Vis_G081476.jpg	DeepLab	side	IOU	93.0396
Certhiaxis_cinnamomeus_1_M_Side_Vis_G103318.jpg	DeepLab	side	IOU	93.2906
Chaetura_brachyura_1_M_Side_Vis_G193345.jpg	DeepLab	side	IOU	93.1144
Cheramoeca_leucosterna_1_M_Side_Vis_G079455.jpg	DeepLab	side	IOU	90.2123
Chlamydochaera_jefferyi_1_M_Side_Vis_G184246.jpg	DeepLab	side	IOU	94.657
Chlorocichla_falkensteini_1_M_Side_Vis_G098897.jpg	DeepLab	side	IOU	93.5429
Chlorophonia_callophrys_1_M_Side_Vis_G068382.jpg	DeepLab	side	IOU	96.209
Chrysococcyx_crassirostris_1_U_Side_Vis_G207126.jpg	DeepLab	side	IOU	94.0016
Cicinnurus_magnificus_1_M_Side_Vis_G121346.jpg	DeepLab	side	IOU	91.7466
Ciconia_boyciana_1_F_Side_Vis_Y100882.jpg	DeepLab	side	IOU	94.6296
Cinclodes_albidiventris_1_M_Side_Vis_G105383.jpg	DeepLab	side	IOU	95.2376
Cincloramphus_cruralis_1_M_Side_Vis_G122518.jpg	DeepLab	side	IOU	94.252
Cinnycerthia_fulva_1_U_Side_Vis_G072362.jpg	DeepLab	side	IOU	87.3859
Circus_aeruginosus_1_M_Side_Vis_G219288.jpg	DeepLab	side	IOU	95.5972
Cissopis_leverianus_1_M_Side_Vis_G064854.jpg	DeepLab	side	IOU	93.1115
Cistothorus_apolinari_1_U_Side_Vis_G072404.jpg	DeepLab	side	IOU	94.7442
Clibanornis_dendrocolaptoides_1_U_Side_Vis_G103931.jpg	DeepLab	side	IOU	92.1628
Clytoctantes_alixii_1_U_Side_Vis_G151197.jpg	DeepLab	side	IOU	93.4206
Cochoa_azurea_1_M_Side_Vis_G184629.jpg	DeepLab	side	IOU	93.0567
Coeligena_bonapartei_1_M_Side_Vis_Y081955.jpg	DeepLab	side	IOU	91.5701
Colaptes_atricollis_1_M_Side_Vis_G190664.jpg	DeepLab	side	IOU	94.3473
Colius_castanotus_1_M_Side_Vis_Y073811.jpg	DeepLab	side	IOU	91.4191
Colorhamphus_parvirostris_1_M_Side_Vis_G049857.jpg	DeepLab	side	IOU	92.9132
Columbina_cruziana_1_M_Side_Vis_Y088909.jpg	DeepLab	side	IOU	94.6491
Corapipo_altera_1_M_Side_Vis_G047849.jpg	DeepLab	side	IOU	85.7791
Coryphospingus_cucullatus_1_M_Side_Vis_G077794.jpg	DeepLab	side	IOU	94.1279
Coturnicops_exquisitus_1_M_Side_Vis_Y077403.jpg	DeepLab	side	IOU	95.1399
Creagrus_furcatus_1_M_Side_Vis_Y098751.jpg	DeepLab	side	IOU	95.2942
Crex_crex_1_M_Side_Vis_Y085539.jpg	DeepLab	side	IOU	97.1193
Criniger_barbatus_1_M_Side_Vis_G099832.jpg	DeepLab	side	IOU	95.2378
Crotophaga_major_1_M_Side_Vis_G208549.jpg	DeepLab	side	IOU	93.63
Culicicapa_ceylonensis_1_M_Side_Vis_G111140.jpg	DeepLab	side	IOU	94.9884
Cyanocorax_affinis_1_M_Side_Vis_Y053072.jpg	DeepLab	side	IOU	94.6035
Cyanolanius_madagascarinus_1_M_Side_Vis_G159666.jpg	DeepLab	side	IOU	92.3828
Cyanolyca_argentigula_1_M_Side_Vis_G127317.jpg	DeepLab	side	IOU	95.3144
Cyanophaia_bicolor_1_M_Side_Vis_G199929.jpg	DeepLab	side	IOU	90.7143
Cyclarhis_gujanensis_1_M_Side_Vis_G053571.jpg	DeepLab	side	IOU	95.24
Cymbilaimus_lineatus_1_M_Side_Vis_G150860.jpg	DeepLab	side	IOU	94.2407
Cymbirhynchus_macrorhynchos_1_M_Side_Vis_G043249.jpg	DeepLab	side	IOU	94.1862
Dacnis_cayana_1_M_Side_Vis_G070767.jpg	DeepLab	side	IOU	91.0778
Damophila_julie_1_M_Side_Vis_G200137.jpg	DeepLab	side	IOU	89.8069
Dasycrotapha_speciosa_1_M_Side_Vis_G141406.jpg	DeepLab	side	IOU	90.1096
Delothraupis_castaneoventris_1_M_Side_Vis_G067391.jpg	DeepLab	side	IOU	93.7643
Dendropicos_abyssinicus_1_M_Side_Vis_G189503.jpg	DeepLab	side	IOU	92.4466
Drymophila_caudata_1_M_Side_Vis_G152179.jpg	DeepLab	side	IOU	93.1196
Dryolimnas_cuvieri_1_M_Side_Vis_Y085467.jpg	DeepLab	side	IOU	93.359
Dubusia_taeniata_1_M_Side_Vis_G067355.jpg	DeepLab	side	IOU	91.4304
Dumetella_carolinensis_1_M_Side_Vis_G057556.jpg	DeepLab	side	IOU	94.866
Electron_carinatum_1_M_Side_Vis_Y079310.jpg	DeepLab	side	IOU	92.4425
Eleoscytalopus_indigoticus_2_M_Side_Vis_G044396.jpg	DeepLab	side	IOU	95.0835
Elminia_albicauda_1_M_Side_Vis_Y064172.jpg	DeepLab	side	IOU	88.8918
Elseyornis_melanops_1_M_Side_Vis_G195706.jpg	DeepLab	side	IOU	91.3292
Emberiza_affinis_1_M_Side_Vis_G074024.jpg	DeepLab	side	IOU	94.9017
Eminia_lepida_1_M_Side_Vis_G107314.jpg	DeepLab	side	IOU	95.1168
Empidonax_affinis_1_M_Side_Vis_G049317.jpg	DeepLab	side	IOU	90.2848
Enodes_erythrophris_1_M_Side_Vis_G138166.jpg	DeepLab	side	IOU	94.3593
Epthianura_albifrons_1_M_Side_Vis_Y070529.jpg	DeepLab	side	IOU	94.5105
Eremophila_alpestris_1_M_Side_Vis_G087214.jpg	DeepLab	side	IOU	93.4414
Eremopsaltria_mongolicus_1_M_Side_Vis_G094810.jpg	DeepLab	side	IOU	88.2849
Erythrura_coloria_1_M_Side_Vis_G157759.jpg	DeepLab	side	IOU	92.6431
Eucometis_penicillata_1_M_Side_Vis_G065868.jpg	DeepLab	side	IOU	94.9418
Eudromias_morinellus_1_M_Side_Vis_G195576.jpg	DeepLab	side	IOU	93.2832
Eugenes_fulgens_1_M_Side_Vis_Y081340.jpg	DeepLab	side	IOU	93.3012
Euptilotis_neoxenus_1_M_Side_Vis_Y072640.jpg	DeepLab	side	IOU	93.4776
Eurostopodus_archboldi_1_M_Side_Vis_G208996.jpg	DeepLab	side	IOU	94.3047
Euryceros_prevostii_1_M_Side_Vis_G159728.jpg	DeepLab	side	IOU	88.0735
Euschistospiza_cinereovinacea_1_M_Side_Vis_G156002.jpg	DeepLab	side	IOU	90.719
Florisuga_fusca_1_M_Side_Vis_G198563.jpg	DeepLab	side	IOU	94.0697
Fluvicola_albiventer_1_M_Side_Vis_G051135.jpg	DeepLab	side	IOU	93.6957
Formicarius_analis_1_M_Side_Vis_G176001.jpg	DeepLab	side	IOU	94.9117
Formicivora_grisea_1_M_Side_Vis_G152035.jpg	DeepLab	side	IOU	92.1026
Foudia_eminentissima_1_M_Side_Vis_G162889.jpg	DeepLab	side	IOU	94.9012
Foulehaio_carunculatus_1_M_Side_Vis_Y067975.jpg	DeepLab	side	IOU	91.9597
Furnarius_cinnamomeus_1_M_Side_Vis_G107128.jpg	DeepLab	side	IOU	95.8922
Galerida_cristata_1_M_Side_Vis_G086806.jpg	DeepLab	side	IOU	94.4381
Garrulus_glandarius_1_M_Side_Vis_Y053206.jpg	DeepLab	side	IOU	94.5482
Geomalia_heinrichi_1_M_Side_Vis_G181649.jpg	DeepLab	side	IOU	95.9938
Glareola_cinerea_1_M_Side_Vis_G197029.jpg	DeepLab	side	IOU	95.4043
Glaucidium_brasilianum_1_M_Side_Vis_Y091509.jpg	DeepLab	side	IOU	94.2376
Gnorimopsar_chopi_1_M_Side_Vis_G056700.jpg	DeepLab	side	IOU	93.8709
Gygis_alba_1_M_Side_Vis_Y102501.jpg	DeepLab	side	IOU	96.063
Gymnocrex_plumbeiventris_1_F_Side_Vis_G202800.jpg	DeepLab	side	IOU	94.179
Gymnomyza_aubryana_1_M_Side_Vis_Y070877.jpg	DeepLab	side	IOU	92.0793
Gymnophaps_albertisii_1_M_Side_Vis_Y090109.jpg	DeepLab	side	IOU	95.8265
Gymnopithys_leucaspis_1_M_Side_Vis_G124326.jpg	DeepLab	side	IOU	94.388
Habia_cristata_1_M_Side_Vis_G059830.jpg	DeepLab	side	IOU	95.9809
Haplophaedia_assimilis_1_M_Side_Vis_G202268.jpg	DeepLab	side	IOU	93.3434
Heliactin_bilophus_1_M_Side_Vis_Y083467.jpg	DeepLab	side	IOU	90.3009
Helicolestes_hamatus_1_F_Side_Vis_G218254.jpg	DeepLab	side	IOU	95.4268
Heliobletus_contaminatus_1_U_Side_Vis_G105206.jpg	DeepLab	side	IOU	93.0829
Hemitesia_neumanni_1_M_Side_Vis_G117759.jpg	DeepLab	side	IOU	87.3547
Henicopernis_infuscatus_1_F_Side_Vis_G217873.jpg	DeepLab	side	IOU	93.9863
Himatione_sanguinea_1_M_Side_Vis_G096792.jpg	DeepLab	side	IOU	94.7629
Hirundinea_ferruginea_1_M_Side_Vis_G048484.jpg	DeepLab	side	IOU	94.586
Hirundo_abyssinica_1_M_Side_Vis_G080438.jpg	DeepLab	side	IOU	84.2191
Histurgops_ruficaudus_1_M_Side_Vis_G154876.jpg	DeepLab	side	IOU	94.8535
Hydrophasianus_chirurgus_1_M_Side_Vis_G215345.jpg	DeepLab	side	IOU	88.7457
Hylia_prasina_1_M_Side_Vis_G117909.jpg	DeepLab	side	IOU	91.8448
Hylocharis_chrysura_1_M_Side_Vis_G200398.jpg	DeepLab	side	IOU	93.206
Hylomanes_momotula_1_M_Side_Vis_Y070691.jpg	DeepLab	side	IOU	92.8171
Hylopezus_dives_1_M_Side_Vis_G176509.jpg	DeepLab	side	IOU	93.0959
Hypargos_margaritatus_1_M_Side_Vis_G155936.jpg	DeepLab	side	IOU	94.2433
Hypocryptadius_cinnamomeus_1_M_Side_Vis_G171301.jpg	DeepLab	side	IOU	95.4739
Ibycter_americanus_1_M_Side_Vis_Y095296.jpg	DeepLab	side	IOU	93.3463
Iridosornis_analis_1_M_Side_Vis_G067301.jpg	DeepLab	side	IOU	94.8032
Ixos_amaurotis_1_M_Side_Vis_G100627.jpg	DeepLab	side	IOU	95.3632
Jacamaralcyon_tridactyla_1_M_Side_Vis_Y079298.jpg	DeepLab	side	IOU	91.2589
Jacana_jacana_1_M_Side_Vis_G215640.jpg	DeepLab	side	IOU	90.9081
Jubula_lettii_1_M_Side_Vis_Y093665.jpg	DeepLab	side	IOU	94.9231
Jynx_ruficollis_1_M_Side_Vis_G187342.jpg	DeepLab	side	IOU	92.4848
Klais_guimeti_1_M_Side_Vis_G199096.jpg	DeepLab	side	IOU	93.6147
Lacedo_pulchella_1_M_Side_Vis_G179556.jpg	DeepLab	side	IOU	93.962
Lalage_atrovirens_1_M_Side_Vis_Y061045.jpg	DeepLab	side	IOU	95.5319
Leptodon_cayanensis_1_M_Side_Vis_G217793.jpg	DeepLab	side	IOU	94.0324
Leptopoecile_elegans_1_M_Side_Vis_G090497.jpg	DeepLab	side	IOU	90.9548
Leptotila_battyi_1_F_Side_Vis_Y089158.jpg	DeepLab	side	IOU	96.0106
Lesbia_nuna_1_M_Side_Vis_Y082756.jpg	DeepLab	side	IOU	83.9789
Leucippus_chlorocercus_1_M_Side_Vis_G200700.jpg	DeepLab	side	IOU	93.1988
Leucophaeus_scoresbii_1_M_Side_Vis_G216430.jpg	DeepLab	side	IOU	95.6607
Limicola_falcinellus_1_M_Side_Vis_Y085128.jpg	DeepLab	side	IOU	96.2538
Limnodromus_griseus_1_M_Side_Vis_Y080978.jpg	DeepLab	side	IOU	95.6974
Limosa_fedoa_1_M_Side_Vis_Y079615.jpg	DeepLab	side	IOU	95.6252
Linurgus_olivaceus_1_M_Side_Vis_G093518.jpg	DeepLab	side	IOU	95.9562
Liosceles_thoracicus_1_M_Side_Vis_G043899.jpg	DeepLab	side	IOU	94.4271
Loboparadisea_sericea_1_M_Side_Vis_Y057720.jpg	DeepLab	side	IOU	95.3395
Lonchura_atricapilla_1_M_Side_Vis_G159067.jpg	DeepLab	side	IOU	88.6522
Lophostrix_cristata_1_M_Side_Vis_Y093225.jpg	DeepLab	side	IOU	94.3981
Loxia_curvirostra_1_M_Side_Vis_G095779.jpg	DeepLab	side	IOU	93.0148
Luscinia_brunnea_1_M_Side_Vis_G131525.jpg	DeepLab	side	IOU	92.7861
Machetornis_rixosa_1_M_Side_Vis_G051310.jpg	DeepLab	side	IOU	89.8651
Mackenziaena_leachii_1_M_Side_Vis_G120772.jpg	DeepLab	side	IOU	93.0976
Macronyx_ameliae_1_M_Side_Vis_G088851.jpg	DeepLab	side	IOU	93.2983
Malacopteron_affine_1_M_Side_Vis_G140028.jpg	DeepLab	side	IOU	92.7412
Malimbus_ballmanni_1_M_Side_Vis_G162477.jpg	DeepLab	side	IOU	93.8748
Mayrornis_lessoni_1_M_Side_Vis_Y064829.jpg	DeepLab	side	IOU	90.6767
Megalurulus_mariei_1_M_Side_Vis_G122614.jpg	DeepLab	side	IOU	94.7402
Megarynchus_pitangua_1_M_Side_Vis_G052749.jpg	DeepLab	side	IOU	93.2134
Megascops_albogularis_1_M_Side_Vis_Y091269.jpg	DeepLab	side	IOU	92.8553
Megatriorchis_doriae_1_M_Side_Vis_G221128.jpg	DeepLab	side	IOU	94.7889
Melanerpes_aurifrons_1_M_Side_Vis_G188743.jpg	DeepLab	side	IOU	93.1476
Melanospiza_richardsoni_1_M_Side_Vis_G083966.jpg	DeepLab	side	IOU	93.8442
Melignomon_eisentrauti_1_M_Side_Vis_Y076735.jpg	DeepLab	side	IOU	93.6472
Melilestes_megarhynchus_1_M_Side_Vis_Y067380.jpg	DeepLab	side	IOU	94.1194
Microhierax_caerulescens_1_M_Side_Vis_Y095814.jpg	DeepLab	side	IOU	92.127
Micromonacha_lanceolata_1_F_Side_Vis_G178560.jpg	DeepLab	side	IOU	92.2552
Microparra_capensis_1_M_Side_Vis_G215531.jpg	DeepLab	side	IOU	94.5235
Mimizuku_gurneyi_1_M_Side_Vis_Y092046.jpg	DeepLab	side	IOU	93.6532
Mimus_dorsalis_1_M_Side_Vis_G057862.jpg	DeepLab	side	IOU	92.8766
Minla_cyanouroptera_1_M_Side_Vis_G143697.jpg	DeepLab	side	IOU	89.6194
Mitrospingus_cassinii_1_M_Side_Vis_G065792.jpg	DeepLab	side	IOU	94.7144
Morococcyx_erythropygus_1_M_Side_Vis_G206892.jpg	DeepLab	side	IOU	94.1047
Myiomela_albiventris_1_M_Side_Vis_G135657.jpg	DeepLab	side	IOU	91.4368
Myiopagis_caniceps_1_M_Side_Vis_G046009.jpg	DeepLab	side	IOU	92.6631
Myiornis_auricularis_1_M_Side_Vis_G047390.jpg	DeepLab	side	IOU	92.3844
Myiotriccus_ornatus_1_M_Side_Vis_G048166.jpg	DeepLab	side	IOU	91.6296
Myophonus_blighi_1_M_Side_Vis_G181942.jpg	DeepLab	side	IOU	94.1498
Myornis_senilis_1_M_Side_Vis_G043994.jpg	DeepLab	side	IOU	92.5798
Myrmecocichla_aethiops_1_M_Side_Vis_G135261.jpg	DeepLab	side	IOU	94.9774
Mystacornis_crossleyi_1_M_Side_Vis_G159927.jpg	DeepLab	side	IOU	92.906
Myza_celebensis_1_M_Side_Vis_Y069657.jpg	DeepLab	side	IOU	91.9453
Myzomela_albigula_1_M_Side_Vis_Y066230.jpg	DeepLab	side	IOU	88.0127
Myzornis_pyrrhoura_1_M_Side_Vis_G145176.jpg	DeepLab	side	IOU	88.1386
Namibornis_herero_1_M_Side_Vis_G132748.jpg	DeepLab	side	IOU	94.6781
Nasica_longirostris_1_M_Side_Vis_G059135.jpg	DeepLab	side	IOU	93.1931
Necrosyrtes_monachus_1_M_Side_Vis_G218788.jpg	DeepLab	side	IOU	95.9338
Nectarinia_adelberti_1_M_Side_Vis_G164984.jpg	DeepLab	side	IOU	91.8704
Nesospiza_acunhae_1_M_Side_Vis_G078367.jpg	DeepLab	side	IOU	95.4264
Nisaetus_alboniger_1_M_Side_Vis_G223018.jpg	DeepLab	side	IOU	91.4493
Nyctiphrynus_mcleodii_1_M_Side_Vis_G209308.jpg	DeepLab	side	IOU	92.2047
Nyctiprogne_leucopyga_1_M_Side_Vis_G209224.jpg	DeepLab	side	IOU	95.0853
Nyctyornis_amictus_1_M_Side_Vis_G177661.jpg	DeepLab	side	IOU	92.3572
Oreocharis_arfaki_1_M_Side_Vis_G159338.jpg	DeepLab	side	IOU	93.3873
Oreomanes_fraseri_1_M_Side_Vis_G064638.jpg	DeepLab	side	IOU	90.3715
Oreomystis_bairdi_1_M_Side_Vis_G096552.jpg	DeepLab	side	IOU	94.0339
Oreopsar_bolivianus_1_M_Side_Vis_G056737.jpg	DeepLab	side	IOU	93.4131
Oreoscoptes_montanus_1_M_Side_Vis_G058126.jpg	DeepLab	side	IOU	95.8977
Oreothraupis_arremonops_1_M_Side_Vis_G077668.jpg	DeepLab	side	IOU	90.7364
Oriolus_albiloris_1_M_Side_Vis_Y057907.jpg	DeepLab	side	IOU	92.2006
Oxypogon_guerinii_1_M_Side_Vis_Y083141.jpg	DeepLab	side	IOU	91.8913
Pachycephalopsis_hattamensis_1_M_Side_Vis_G173788.jpg	DeepLab	side	IOU	93.6198
Pachycoccyx_audeberti_1_M_Side_Vis_G204254.jpg	DeepLab	side	IOU	94.4554
Palmeria_dolei_1_M_Side_Vis_G096756.jpg	DeepLab	side	IOU	95.3973
Parkerthraustes_humeralis_1_U_Side_Vis_G060589.jpg	DeepLab	side	IOU	92.3455
Patagona_gigas_1_M_Side_Vis_Y081616.jpg	DeepLab	side	IOU	95.9085
Pedionomus_torquatus_1_M_Side_Vis_G215676.jpg	DeepLab	side	IOU	96.2576
Pelecanus_conspicillatus_1_U_Side_Vis_Y099486.jpg	DeepLab	side	IOU	89.2741
Penelopides_affinis_1_M_Side_Vis_G217062.jpg	DeepLab	side	IOU	93.2603
Petrochelidon_fulva_1_M_Side_Vis_G080753.jpg	DeepLab	side	IOU	92.6745
Petroica_archboldi_1_M_Side_Vis_G173119.jpg	DeepLab	side	IOU	93.5108
Petrophassa_albipennis_1_M_Side_Vis_Y088218.jpg	DeepLab	side	IOU	94.0685
Phalaenoptilus_nuttallii_1_M_Side_Vis_G209266.jpg	DeepLab	side	IOU	95.3655
Phedina_borbonica_1_M_Side_Vis_G079646.jpg	DeepLab	side	IOU	93.9024
Phelpsia_inornatus_1_M_Side_Vis_G053292.jpg	DeepLab	side	IOU	92.6206
Philemon_albitorques_1_F_Side_Vis_Y078521.jpg	DeepLab	side	IOU	94.6411
Philentoma_pyrhoptera_1_M_Side_Vis_G127419.jpg	DeepLab	side	IOU	94.242
Philepitta_castanea_1_M_Side_Vis_G043559.jpg	DeepLab	side	IOU	90.6791
Phoeniculus_bollei_1_M_Side_Vis_Y079441.jpg	DeepLab	side	IOU	91.7952
Phyllolais_pulchella_1_M_Side_Vis_G149685.jpg	DeepLab	side	IOU	89.485
Phytotoma_raimondii_1_M_Side_Vis_G039441.jpg	DeepLab	side	IOU	94.8035
Pica_hudsonia_1_M_Side_Vis_Y054458.jpg	DeepLab	side	IOU	92.5879
Picoides_albolarvatus_1_M_Side_Vis_G189893.jpg	DeepLab	side	IOU	94.9107
Pipra_aureola_1_F_Side_Vis_G041149.jpg	DeepLab	side	IOU	93.9281
Pipreola_arcuata_1_M_Side_Vis_G039591.jpg	DeepLab	side	IOU	93.8848
Pithys_albifrons_1_M_Side_Vis_G127167.jpg	DeepLab	side	IOU	93.9245
Pityriasis_gymnocephala_1_M_Side_Vis_G168039.jpg	DeepLab	side	IOU	95.4542
Podargus_ocellatus_1_M_Side_Vis_Y094206.jpg	DeepLab	side	IOU	93.2216
Poecilotriccus_calopterus_1_U_Side_Vis_G045252.jpg	DeepLab	side	IOU	89.9
Poephila_acuticauda_1_M_Side_Vis_G157571.jpg	DeepLab	side	IOU	92.1183
Polihierax_insignis_1_M_Side_Vis_Y095778.jpg	DeepLab	side	IOU	95.2892
Polytmus_guainumbi_1_M_Side_Vis_G200557.jpg	DeepLab	side	IOU	93.1988
Prionochilus_maculatus_1_M_Side_Vis_G168291.jpg	DeepLab	side	IOU	93.5415
Promerops_cafer_1_M_Side_Vis_Y055938.jpg	DeepLab	side	IOU	78.4569
Prosobonia_cancellata_1_M_Side_Vis_Y080871.jpg	DeepLab	side	IOU	94.4745
Prosthemadera_novaeseelandiae_1_M_Side_Vis_Y070414.jpg	DeepLab	side	IOU	92.3222
Psalidoprocne_albiceps_1_M_Side_Vis_G081113.jpg	DeepLab	side	IOU	94.495
Psaltria_exilis_1_M_Side_Vis_G090425.jpg	DeepLab	side	IOU	88.319
Psaltriparus_minimus_1_M_Side_Vis_G090389.jpg	DeepLab	side	IOU	91.0028
Psarisomus_dalhousiae_1_M_Side_Vis_G043438.jpg	DeepLab	side	IOU	92.7896
Pseudhirundo_griseopyga_1_M_Side_Vis_G079491.jpg	DeepLab	side	IOU	94.9719
Pseudoseisura_cristata_1_U_Side_Vis_G104281.jpg	DeepLab	side	IOU	94.4293
Psophia_crepitans_1_M_Side_Vis_G215203.jpg	DeepLab	side	IOU	84.1568
Pterophanes_cyanopterus_1_M_Side_Vis_Y081817.jpg	DeepLab	side	IOU	94.5215
Pycnonotus_atriceps_1_M_Side_Vis_G097265.jpg	DeepLab	side	IOU	93.7108
Pygarrhichas_albogularis_1_M_Side_Vis_G105260.jpg	DeepLab	side	IOU	90.539
Pyrrhocorax_graculus_1_M_Side_Vis_G070115.jpg	DeepLab	side	IOU	93.6105
Quelea_cardinalis_1_M_Side_Vis_G162743.jpg	DeepLab	side	IOU	93.6608
Rhagologus_leucostigma_1_M_Side_Vis_G124590.jpg	DeepLab	side	IOU	92.2609
Rhinocrypta_lanceolata_1_M_Side_Vis_G043851.jpg	DeepLab	side	IOU	89.8605
Rhodostethia_rosea_1_M_Side_Vis_Y098708.jpg	DeepLab	side	IOU	93.4558
Rhodothraupis_celaeno_1_M_Side_Vis_G060607.jpg	DeepLab	side	IOU	93.3672
Rhynchocyclus_brevirostris_1_M_Side_Vis_G047570.jpg	DeepLab	side	IOU	91.4406
Rhynchostruthus_louisae_1_M_Side_Vis_G096969.jpg	DeepLab	side	IOU	93.696
Rhytipterna_holerythra_1_M_Side_Vis_G051515.jpg	DeepLab	side	IOU	96.2021
Rigidipenna_inexpectata_1_M_Side_Vis_Y094194.jpg	DeepLab	side	IOU	93.3651
Robsonius_rabori_1_M_Side_Vis_G140908.jpg	DeepLab	side	IOU	95.0232
Salpornis_spilonotus_1_M_Side_Vis_G081656.jpg	DeepLab	side	IOU	94.925
Sarcops_calvus_1_M_Side_Vis_G137569.jpg	DeepLab	side	IOU	92.0338
Sasia_abnormis_1_M_Side_Vis_G187948.jpg	DeepLab	side	IOU	92.1927
Saxicola_caprata_1_M_Side_Vis_G134196.jpg	DeepLab	side	IOU	90.622
Scelorchilus_albicollis_1_M_Side_Vis_G043785.jpg	DeepLab	side	IOU	95.4871
Schiffornis_major_1_M_Side_Vis_G038475.jpg	DeepLab	side	IOU	93.3342
Schistes_geoffroyi_1_M_Side_Vis_Y083371.jpg	DeepLab	side	IOU	88.0472
Schistochlamys_melanopis_1_M_Side_Vis_G064716.jpg	DeepLab	side	IOU	93.4771
Schizoeaca_coryi_1_M_Side_Vis_G102340.jpg	DeepLab	side	IOU	94.7228
Sclerurus_albigularis_1_M_Side_Vis_G105107.jpg	DeepLab	side	IOU	91.4281
Scotopelia_bouvieri_1_M_Side_Vis_Y092924.jpg	DeepLab	side	IOU	93.1947
Seiurus_aurocapilla_1_M_Side_Vis_G062659.jpg	DeepLab	side	IOU	94.6574
Selasphorus_ardens_1_U_Side_Vis_G202244.jpg	DeepLab	side	IOU	87.652
Sericornis_arfakianus_1_M_Side_Vis_G125834.jpg	DeepLab	side	IOU	92.8167
Sericossypha_albocristata_1_M_Side_Vis_G064958.jpg	DeepLab	side	IOU	93.0046
Sericulus_chrysocephalus_1_M_Side_Vis_Y056680.jpg	DeepLab	side	IOU	84.7495
Serinus_alario_1_M_Side_Vis_G093482.jpg	DeepLab	side	IOU	86.2753
Sheppardia_aequatorialis_1_M_Side_Vis_G131206.jpg	DeepLab	side	IOU	94.0647
Sicalis_auriventris_1_M_Side_Vis_G082374.jpg	DeepLab	side	IOU	93.6852
Sipodotus_wallacii_1_M_Side_Vis_G172312.jpg	DeepLab	side	IOU	90.6038
Siptornis_striaticollis_1_F_Side_Vis_G104124.jpg	DeepLab	side	IOU	91.5702
Sitta_azurea_1_M_Side_Vis_G088187.jpg	DeepLab	side	IOU	92.492
Sittasomus_griseicapillus_1_M_Side_Vis_G058743.jpg	DeepLab	side	IOU	92.3976
Spartonoica_maluroides_1_M_Side_Vis_G103937.jpg	DeepLab	side	IOU	92.1401
Spelaeornis_caudatus_1_M_Side_Vis_G141016.jpg	DeepLab	side	IOU	94.2668
Sphyrapicus_nuchalis_1_M_Side_Vis_G188854.jpg	DeepLab	side	IOU	94.5918
Spiza_americana_1_M_Side_Vis_G060207.jpg	DeepLab	side	IOU	91.7504
Steatornis_caripensis_1_M_Side_Vis_Y094085.jpg	DeepLab	side	IOU	94.2161
Sterna_acuticauda_1_M_Side_Vis_Y101923.jpg	DeepLab	side	IOU	90.6831
Stizorhina_finschi_1_M_Side_Vis_G181798.jpg	DeepLab	side	IOU	94.1273
Sturnus_albofrontatus_1_M_Side_Vis_G136603.jpg	DeepLab	side	IOU	88.2602
Tangara_argyrofenges_1_M_Side_Vis_G069453.jpg	DeepLab	side	IOU	92.6144
Tarphonomus_certhioides_1_M_Side_Vis_G101537.jpg	DeepLab	side	IOU	93.3678
Tauraco_corythaix_1_M_Side_Vis_G207485.jpg	DeepLab	side	IOU	91.3799
Telacanthura_melanopygia_1_M_Side_Vis_G192934.jpg	DeepLab	side	IOU	89.9343
Thalurania_colombica_1_M_Side_Vis_G199947.jpg	DeepLab	side	IOU	88.4622
Thripadectes_flammulatus_1_M_Side_Vis_G104897.jpg	DeepLab	side	IOU	94.4509
Tickellia_hodgsoni_1_M_Side_Vis_G122185.jpg	DeepLab	side	IOU	91.4824
Tijuca_atra_1_M_Side_Vis_G039304.jpg	DeepLab	side	IOU	95.7914
Tityra_cayana_1_M_Side_Vis_G039081.jpg	DeepLab	side	IOU	95.5651
Todiramphus_australasia_1_M_Side_Vis_G180390.jpg	DeepLab	side	IOU	93.6165
Trichothraupis_melanops_1_M_Side_Vis_G066362.jpg	DeepLab	side	IOU	94.7334
Turtur_abyssinicus_1_M_Side_Vis_Y087775.jpg	DeepLab	side	IOU	95.983
Tylas_eduardi_1_M_Side_Vis_G159764.jpg	DeepLab	side	IOU	96.3658
Tyrannus_albogularis_1_M_Side_Vis_G052381.jpg	DeepLab	side	IOU	94.8384
Uraeginthus_angolensis_1_M_Side_Vis_G156286.jpg	DeepLab	side	IOU	92.8625
Urochroa_bougueri_1_M_Side_Vis_Y081598.jpg	DeepLab	side	IOU	92.5903
Urolestes_melanoleucus_1_M_Side_Vis_Y063252.jpg	DeepLab	side	IOU	83.7702
Uropelia_campestris_1_F_Side_Vis_Y089982.jpg	DeepLab	side	IOU	93.0611
Uropsila_leucogastra_1_M_Side_Vis_G037255.jpg	DeepLab	side	IOU	92.4401
Urosphena_squameiceps_1_M_Side_Vis_G105809.jpg	DeepLab	side	IOU	90.7979
Urosticte_benjamini_1_M_Side_Vis_Y082629.jpg	DeepLab	side	IOU	90.596
Vanga_curvirostris_1_M_Side_Vis_G159512.jpg	DeepLab	side	IOU	95.0947
Vireo_altiloquus_1_M_Side_Vis_G054403.jpg	DeepLab	side	IOU	92.5486
Vultur_gryphus_1_F_Side_Vis_Y099836.jpg	DeepLab	side	IOU	90.1637
Xema_sabini_1_M_Side_Vis_Y098720.jpg	DeepLab	side	IOU	97.2298
Xenodacnis_parina_1_M_Side_Vis_G070971.jpg	DeepLab	side	IOU	88.8435
Xenotriccus_mexicanus_1_U_Side_Vis_G048616.jpg	DeepLab	side	IOU	92.7423
Zeledonia_coronata_1_M_Side_Vis_G064242.jpg	DeepLab	side	IOU	94.8651
Zenaida_asiatica_1_M_Side_Vis_Y088560.jpg	DeepLab	side	IOU	97.0511
Acanthorhynchus_superciliosus_1_M_Back_Vis_Y070205.jpg	DeepLab	back	IOU	95.3793
Acrocephalus_aedon_1_M_Back_Vis_G108416.jpg	DeepLab	back	IOU	97.159
Aethopyga_bella_1_M_Back_Vis_G167797.jpg	DeepLab	back	IOU	89.1149
Aimophila_aestivalis_1_M_Back_Vis_G075965.jpg	DeepLab	back	IOU	93.0873
Aleadryas_rufinucha_1_M_Back_Vis_G111701.jpg	DeepLab	back	IOU	96.9941
Alle_alle_1_M_Back_Vis_G207190.jpg	DeepLab	back	IOU	96.9411
Amblycercus_holosericeus_1_M_Back_Vis_G055186.jpg	DeepLab	back	IOU	95.4209
Ampeliceps_coronatus_1_M_Back_Vis_G137391.jpg	DeepLab	back	IOU	95.3989
Ancistrops_strigilatus_1_M_Back_Vis_G104444.jpg	DeepLab	back	IOU	94.8507
Andropadus_ansorgei_1_M_Back_Vis_G098427.jpg	DeepLab	back	IOU	96.1148
Anomalospiza_imberbis_1_M_Back_Vis_Y056696.jpg	DeepLab	back	IOU	94.4818
Anthocephala_floriceps_1_M_Back_Vis_G201964.jpg	DeepLab	back	IOU	91.6434
Anthornis_melanura_1_M_Back_Vis_Y070344.jpg	DeepLab	back	IOU	95.9083
Anthreptes_anchietae_1_M_Back_Vis_G163659.jpg	DeepLab	back	IOU	94.5883
Anthus_antarcticus_1_M_Back_Vis_G089938.jpg	DeepLab	back	IOU	94.8807
Anumbius_annumbi_1_M_Back_Vis_G104020.jpg	DeepLab	back	IOU	95.0718
Aphelocoma_californica_1_M_Back_Vis_Y052682.jpg	DeepLab	back	IOU	95.4751
Archilochus_alexandri_1_M_Back_Vis_Y083985.jpg	DeepLab	back	IOU	89.3502
Artisornis_moreaui_1_M_Back_Vis_G105537.jpg	DeepLab	back	IOU	95.513
Atlapetes_albinucha_1_M_Back_Vis_G076814.jpg	DeepLab	back	IOU	94.6396
Atthis_ellioti_1_M_Back_Vis_Y084255.jpg	DeepLab	back	IOU	93.5494
Attila_bolivianus_1_U_Back_Vis_G051416.jpg	DeepLab	back	IOU	96.4628
Babax_koslowi_1_M_Back_Vis_Y054667.jpg	DeepLab	back	IOU	95.6942
Bangsia_arcaei_1_M_Back_Vis_G067029.jpg	DeepLab	back	IOU	95.9716
Baryphthengus_martii_1_M_Back_Vis_Y071959.jpg	DeepLab	back	IOU	93.6035
Batrachostomus_affinis_1_M_Back_Vis_Y094454.jpg	DeepLab	back	IOU	95.8552
Bleda_canicapillus_1_M_Back_Vis_G099684.jpg	DeepLab	back	IOU	95.5907
Bowdleria_punctata_1_M_Back_Vis_G122492.jpg	DeepLab	back	IOU	94.3867
Busarellus_nigricollis_1_M_Back_Vis_G221624.jpg	DeepLab	back	IOU	95.7497
Cacicus_cela_1_M_Back_Vis_G054985.jpg	DeepLab	back	IOU	95.2333
Calamanthus_campestris_1_M_Back_Vis_G125976.jpg	DeepLab	back	IOU	95.7743
Calamospiza_melanocorys_1_M_Back_Vis_G074581.jpg	DeepLab	back	IOU	96.3871
Calicalicus_madagascariensis_1_M_Back_Vis_G159438.jpg	DeepLab	back	IOU	96.051
Callacanthis_burtoni_1_M_Back_Vis_G094695.jpg	DeepLab	back	IOU	96.3276
Calochaetes_coccineus_1_M_Back_Vis_G066396.jpg	DeepLab	back	IOU	96.6093
Caloenas_nicobarica_1_M_Back_Vis_Y090063.jpg	DeepLab	back	IOU	95.7662
Calyptomena_hosii_1_M_Back_Vis_G044193.jpg	DeepLab	back	IOU	95.7906
Campephilus_gayaquilensis_1_M_Back_Vis_Y075356.jpg	DeepLab	back	IOU	94.7842
Campylopterus_curvipennis_1_M_Back_Vis_G198218.jpg	DeepLab	back	IOU	96.5318
Campylorhamphus_falcularius_1_M_Back_Vis_G059550.jpg	DeepLab	back	IOU	96.584
Carpococcyx_radiatus_1_M_Back_Vis_G208064.jpg	DeepLab	back	IOU	95.6235
Carpodacus_cassinii_1_M_Back_Vis_G095060.jpg	DeepLab	back	IOU	94.9297
Catoptrophorus_semipalmatus_1_M_Back_Vis_G203958.jpg	DeepLab	back	IOU	95.4282
Cephalopyrus_flammiceps_1_M_Back_Vis_G038263.jpg	DeepLab	back	IOU	93.9183
Ceratogymna_atrata_1_M_Back_Vis_Y097129.jpg	DeepLab	back	IOU	80.1048
Certhia_americana_1_M_Back_Vis_G081474.jpg	DeepLab	back	IOU	93.3577
Certhiaxis_cinnamomeus_1_M_Back_Vis_G103316.jpg	DeepLab	back	IOU	95.8288
Chaetura_brachyura_1_M_Back_Vis_G193343.jpg	DeepLab	back	IOU	87.6772
Cheramoeca_leucosterna_1_M_Back_Vis_G079453.jpg	DeepLab	back	IOU	93.0982
Chlamydochaera_jefferyi_1_M_Back_Vis_G184244.jpg	DeepLab	back	IOU	94.0231
Chlorocichla_falkensteini_1_M_Back_Vis_G098895.jpg	DeepLab	back	IOU	95.7955
Chlorophonia_callophrys_1_M_Back_Vis_G068380.jpg	DeepLab	back	IOU	96.9769
Chrysococcyx_crassirostris_1_U_Back_Vis_G207124.jpg	DeepLab	back	IOU	95.1571
Cicinnurus_magnificus_1_M_Back_Vis_G121344.jpg	DeepLab	back	IOU	89.1194
Ciconia_boyciana_1_F_Back_Vis_Y100880.jpg	DeepLab	back	IOU	94.7097
Cinclodes_albidiventris_1_M_Back_Vis_G105381.jpg	DeepLab	back	IOU	95.4744
Cincloramphus_cruralis_1_M_Back_Vis_G122516.jpg	DeepLab	back	IOU	96.2981
Cinnycerthia_fulva_1_U_Back_Vis_G072360.jpg	DeepLab	back	IOU	94.8254
Circus_aeruginosus_1_M_Back_Vis_G219286.jpg	DeepLab	back	IOU	97.3377
Cissopis_leverianus_1_M_Back_Vis_G064852.jpg	DeepLab	back	IOU	92.3932
Cistothorus_apolinari_1_U_Back_Vis_G072402.jpg	DeepLab	back	IOU	95.8045
Clibanornis_dendrocolaptoides_1_U_Back_Vis_G103929.jpg	DeepLab	back	IOU	96.5497
Clytoctantes_alixii_1_U_Back_Vis_G151195.jpg	DeepLab	back	IOU	95.251
Cochoa_azurea_1_M_Back_Vis_G184627.jpg	DeepLab	back	IOU	94.4536
Coeligena_bonapartei_1_M_Back_Vis_Y081953.jpg	DeepLab	back	IOU	93.384
Colaptes_atricollis_1_M_Back_Vis_G190662.jpg	DeepLab	back	IOU	96.1985
Colius_castanotus_1_M_Back_Vis_Y073809.jpg	DeepLab	back	IOU	91.9243
Colorhamphus_parvirostris_1_M_Back_Vis_G049855.jpg	DeepLab	back	IOU	93.9975
Columbina_cruziana_1_M_Back_Vis_Y088907.jpg	DeepLab	back	IOU	95.539
Corapipo_altera_1_M_Back_Vis_G047847.jpg	DeepLab	back	IOU	93.408
Coryphospingus_cucullatus_1_M_Back_Vis_G077792.jpg	DeepLab	back	IOU	95.8883
Coturnicops_exquisitus_1_M_Back_Vis_Y077401.jpg	DeepLab	back	IOU	93.8296
Creagrus_furcatus_1_M_Back_Vis_Y098749.jpg	DeepLab	back	IOU	95.9929
Crex_crex_1_M_Back_Vis_Y085537.jpg	DeepLab	back	IOU	97.3909
Criniger_barbatus_1_M_Back_Vis_G099830.jpg	DeepLab	back	IOU	95.0245
Crotophaga_major_1_M_Back_Vis_G208547.jpg	DeepLab	back	IOU	95.206
Culicicapa_ceylonensis_1_M_Back_Vis_G111138.jpg	DeepLab	back	IOU	96.2025
Cyanocorax_affinis_1_M_Back_Vis_Y053070.jpg	DeepLab	back	IOU	93.9723
Cyanolanius_madagascarinus_1_M_Back_Vis_G159664.jpg	DeepLab	back	IOU	95.2791
Cyanolyca_argentigula_1_M_Back_Vis_G127315.jpg	DeepLab	back	IOU	95.4855
Cyanophaia_bicolor_1_M_Back_Vis_G199927.jpg	DeepLab	back	IOU	91.4358
Cyclarhis_gujanensis_1_M_Back_Vis_G053569.jpg	DeepLab	back	IOU	93.877
Cymbilaimus_lineatus_1_M_Back_Vis_G150858.jpg	DeepLab	back	IOU	95.9575
Cymbirhynchus_macrorhynchos_1_M_Back_Vis_G043247.jpg	DeepLab	back	IOU	94.696
Dacnis_cayana_1_M_Back_Vis_G070765.jpg	DeepLab	back	IOU	92.099
Damophila_julie_1_M_Back_Vis_G200135.jpg	DeepLab	back	IOU	93.965
Dasycrotapha_speciosa_1_M_Back_Vis_G141404.jpg	DeepLab	back	IOU	92.9727
Delothraupis_castaneoventris_1_M_Back_Vis_G067389.jpg	DeepLab	back	IOU	94.8198
Dendropicos_abyssinicus_1_M_Back_Vis_G189501.jpg	DeepLab	back	IOU	95.5652
Drymophila_caudata_1_M_Back_Vis_G152177.jpg	DeepLab	back	IOU	92.5973
Dryolimnas_cuvieri_1_M_Back_Vis_Y085465.jpg	DeepLab	back	IOU	94.5034
Dubusia_taeniata_1_M_Back_Vis_G067353.jpg	DeepLab	back	IOU	94.5342
Dumetella_carolinensis_1_M_Back_Vis_G057554.jpg	DeepLab	back	IOU	95.686
Electron_carinatum_1_M_Back_Vis_Y079308.jpg	DeepLab	back	IOU	95.7245
Eleoscytalopus_indigoticus_2_M_Back_Vis_G044394.jpg	DeepLab	back	IOU	94.3402
Elminia_albicauda_1_M_Back_Vis_Y064170.jpg	DeepLab	back	IOU	92.6602
Elseyornis_melanops_1_M_Back_Vis_G195704.jpg	DeepLab	back	IOU	95.4359
Emberiza_affinis_1_M_Back_Vis_G074022.jpg	DeepLab	back	IOU	94.72
Eminia_lepida_1_M_Back_Vis_G107312.jpg	DeepLab	back	IOU	95.3792
Empidonax_affinis_1_M_Back_Vis_G049315.jpg	DeepLab	back	IOU	93.4437
Enodes_erythrophris_1_M_Back_Vis_G138164.jpg	DeepLab	back	IOU	94.6561
Epthianura_albifrons_1_M_Back_Vis_Y070527.jpg	DeepLab	back	IOU	94.1288
Eremophila_alpestris_1_M_Back_Vis_G087212.jpg	DeepLab	back	IOU	95.3892
Eremopsaltria_mongolicus_1_M_Back_Vis_G094808.jpg	DeepLab	back	IOU	96.9755
Erythrura_coloria_1_M_Back_Vis_G157757.jpg	DeepLab	back	IOU	94.2106
Eucometis_penicillata_1_M_Back_Vis_G065866.jpg	DeepLab	back	IOU	96.6616
Eudromias_morinellus_1_M_Back_Vis_G195574.jpg	DeepLab	back	IOU	95.5155
Eugenes_fulgens_1_M_Back_Vis_Y081338.jpg	DeepLab	back	IOU	96.8013
Euptilotis_neoxenus_1_M_Back_Vis_Y072638.jpg	DeepLab	back	IOU	97.1816
Eurostopodus_archboldi_1_M_Back_Vis_G208994.jpg	DeepLab	back	IOU	97.2774
Euryceros_prevostii_1_M_Back_Vis_G159726.jpg	DeepLab	back	IOU	93.8575
Euschistospiza_cinereovinacea_1_M_Back_Vis_G156000.jpg	DeepLab	back	IOU	92.2519
Florisuga_fusca_1_M_Back_Vis_G198561.jpg	DeepLab	back	IOU	94.8424
Fluvicola_albiventer_1_M_Back_Vis_G051133.jpg	DeepLab	back	IOU	93.0394
Formicarius_analis_1_M_Back_Vis_G175999.jpg	DeepLab	back	IOU	96.4861
Formicivora_grisea_1_M_Back_Vis_G152033.jpg	DeepLab	back	IOU	93.6457
Foudia_eminentissima_1_M_Back_Vis_G162887.jpg	DeepLab	back	IOU	95.5763
Foulehaio_carunculatus_1_M_Back_Vis_Y067973.jpg	DeepLab	back	IOU	95.0308
Furnarius_cinnamomeus_1_M_Back_Vis_G107126.jpg	DeepLab	back	IOU	96.6629
Galerida_cristata_1_M_Back_Vis_G086804.jpg	DeepLab	back	IOU	97.0717
Garrulus_glandarius_1_M_Back_Vis_Y053204.jpg	DeepLab	back	IOU	92.6944
Geomalia_heinrichi_1_M_Back_Vis_G181647.jpg	DeepLab	back	IOU	95.2364
Glareola_cinerea_1_M_Back_Vis_G197027.jpg	DeepLab	back	IOU	94.2472
Glaucidium_brasilianum_1_M_Back_Vis_Y091507.jpg	DeepLab	back	IOU	97.3516
Gnorimopsar_chopi_1_M_Back_Vis_G056698.jpg	DeepLab	back	IOU	96.2333
Gygis_alba_1_M_Back_Vis_Y102499.jpg	DeepLab	back	IOU	93.1721
Gymnocrex_plumbeiventris_1_F_Back_Vis_G202798.jpg	DeepLab	back	IOU	95.3396
Gymnomyza_aubryana_1_M_Back_Vis_Y070875.jpg	DeepLab	back	IOU	94.2429
Gymnophaps_albertisii_1_M_Back_Vis_Y090107.jpg	DeepLab	back	IOU	97.6068
Gymnopithys_leucaspis_1_M_Back_Vis_G124324.jpg	DeepLab	back	IOU	96.6107
Habia_cristata_1_M_Back_Vis_G059828.jpg	DeepLab	back	IOU	96.5103
Haplophaedia_assimilis_1_M_Back_Vis_G202266.jpg	DeepLab	back	IOU	93.8081
Heliactin_bilophus_1_M_Back_Vis_Y083465.jpg	DeepLab	back	IOU	87.7603
Helicolestes_hamatus_1_F_Back_Vis_G218252.jpg	DeepLab	back	IOU	97.113
Heliobletus_contaminatus_1_U_Back_Vis_G105204.jpg	DeepLab	back	IOU	95.8922
Hemitesia_neumanni_1_M_Back_Vis_G117757.jpg	DeepLab	back	IOU	90.2194
Henicopernis_infuscatus_1_F_Back_Vis_G217871.jpg	DeepLab	back	IOU	95.6264
Himatione_sanguinea_1_M_Back_Vis_G096790.jpg	DeepLab	back	IOU	95.658
Hirundinea_ferruginea_1_M_Back_Vis_G048482.jpg	DeepLab	back	IOU	96.3176
Hirundo_abyssinica_1_M_Back_Vis_G080436.jpg	DeepLab	back	IOU	92.1248
Histurgops_ruficaudus_1_M_Back_Vis_G154874.jpg	DeepLab	back	IOU	96.6891
Hydrophasianus_chirurgus_1_M_Back_Vis_G215343.jpg	DeepLab	back	IOU	82.2571
Hylia_prasina_1_M_Back_Vis_G117907.jpg	DeepLab	back	IOU	96.0961
Hylocharis_chrysura_1_M_Back_Vis_G200396.jpg	DeepLab	back	IOU	93.0448
Hylomanes_momotula_1_M_Back_Vis_Y070689.jpg	DeepLab	back	IOU	96.2389
Hylopezus_dives_1_M_Back_Vis_G176507.jpg	DeepLab	back	IOU	95.6287
Hypargos_margaritatus_1_M_Back_Vis_G155934.jpg	DeepLab	back	IOU	95.726
Hypocryptadius_cinnamomeus_1_M_Back_Vis_G171299.jpg	DeepLab	back	IOU	96.7634
Ibycter_americanus_1_M_Back_Vis_Y095294.jpg	DeepLab	back	IOU	95.1062
Iridosornis_analis_1_M_Back_Vis_G067299.jpg	DeepLab	back	IOU	97.1807
Ixos_amaurotis_1_M_Back_Vis_G100625.jpg	DeepLab	back	IOU	96.0941
Jacamaralcyon_tridactyla_1_M_Back_Vis_Y079296.jpg	DeepLab	back	IOU	94.8156
Jacana_jacana_1_M_Back_Vis_G215638.jpg	DeepLab	back	IOU	87.6326
Jubula_lettii_1_M_Back_Vis_Y093663.jpg	DeepLab	back	IOU	95.3937
Jynx_ruficollis_1_M_Back_Vis_G187340.jpg	DeepLab	back	IOU	95.9093
Klais_guimeti_1_M_Back_Vis_G199094.jpg	DeepLab	back	IOU	90.5455
Lacedo_pulchella_1_M_Back_Vis_G179554.jpg	DeepLab	back	IOU	96.05
Lalage_atrovirens_1_M_Back_Vis_Y061043.jpg	DeepLab	back	IOU	92.4509
Leptodon_cayanensis_1_M_Back_Vis_G217791.jpg	DeepLab	back	IOU	94.9601
Leptopoecile_elegans_1_M_Back_Vis_G090495.jpg	DeepLab	back	IOU	93.3297
Leptotila_battyi_1_F_Back_Vis_Y089156.jpg	DeepLab	back	IOU	96.8267
Lesbia_nuna_1_M_Back_Vis_Y082754.jpg	DeepLab	back	IOU	89.9246
Leucippus_chlorocercus_1_M_Back_Vis_G200698.jpg	DeepLab	back	IOU	92.7402
Leucophaeus_scoresbii_1_M_Back_Vis_G216428.jpg	DeepLab	back	IOU	95.544
Limicola_falcinellus_1_M_Back_Vis_Y085126.jpg	DeepLab	back	IOU	95.7316
Limnodromus_griseus_1_M_Back_Vis_Y080972.jpg	DeepLab	back	IOU	95.9432
Limosa_fedoa_1_M_Back_Vis_Y079613.jpg	DeepLab	back	IOU	95.9828
Linurgus_olivaceus_1_M_Back_Vis_G093516.jpg	DeepLab	back	IOU	95.2654
Liosceles_thoracicus_1_M_Back_Vis_G043897.jpg	DeepLab	back	IOU	92.6704
Loboparadisea_sericea_1_M_Back_Vis_Y057718.jpg	DeepLab	back	IOU	96.5229
Lonchura_atricapilla_1_M_Back_Vis_G159065.jpg	DeepLab	back	IOU	94.7998
Lophostrix_cristata_1_M_Back_Vis_Y093223.jpg	DeepLab	back	IOU	91.3306
Loxia_curvirostra_1_M_Back_Vis_G095777.jpg	DeepLab	back	IOU	95.4821
Luscinia_brunnea_1_M_Back_Vis_G131523.jpg	DeepLab	back	IOU	94.5862
Machetornis_rixosa_1_M_Back_Vis_G051308.jpg	DeepLab	back	IOU	95.8309
Mackenziaena_leachii_1_M_Back_Vis_G120770.jpg	DeepLab	back	IOU	95.2038
Macronyx_ameliae_1_M_Back_Vis_G088848.jpg	DeepLab	back	IOU	95.7803
Malacopteron_affine_1_M_Back_Vis_G140026.jpg	DeepLab	back	IOU	95.2859
Malimbus_ballmanni_1_M_Back_Vis_G162475.jpg	DeepLab	back	IOU	94.2543
Mayrornis_lessoni_1_M_Back_Vis_Y064827.jpg	DeepLab	back	IOU	90.7297
Megalurulus_mariei_1_M_Back_Vis_G122612.jpg	DeepLab	back	IOU	92.2418
Megarynchus_pitangua_1_M_Back_Vis_G052747.jpg	DeepLab	back	IOU	95.5431
Megascops_albogularis_1_M_Back_Vis_Y091267.jpg	DeepLab	back	IOU	97.4625
Megatriorchis_doriae_1_M_Back_Vis_G221126.jpg	DeepLab	back	IOU	96.9254
Melanerpes_aurifrons_1_M_Back_Vis_G188741.jpg	DeepLab	back	IOU	94.3826
Melanospiza_richardsoni_1_M_Back_Vis_G083964.jpg	DeepLab	back	IOU	95.5267
Melignomon_eisentrauti_1_M_Back_Vis_Y076733.jpg	DeepLab	back	IOU	93.8252
Melilestes_megarhynchus_1_M_Back_Vis_Y067378.jpg	DeepLab	back	IOU	94.5125
Microhierax_caerulescens_1_M_Back_Vis_Y095812.jpg	DeepLab	back	IOU	94.7975
Micromonacha_lanceolata_1_F_Back_Vis_G178558.jpg	DeepLab	back	IOU	95.3237
Microparra_capensis_1_M_Back_Vis_G215529.jpg	DeepLab	back	IOU	95.2741
Mimizuku_gurneyi_1_M_Back_Vis_Y092044.jpg	DeepLab	back	IOU	96.5028
Mimus_dorsalis_1_M_Back_Vis_G057860.jpg	DeepLab	back	IOU	93.968
Minla_cyanouroptera_1_M_Back_Vis_G143695.jpg	DeepLab	back	IOU	95.7395
Mitrospingus_cassinii_1_M_Back_Vis_G065790.jpg	DeepLab	back	IOU	92.293
Morococcyx_erythropygus_1_M_Back_Vis_G206890.jpg	DeepLab	back	IOU	96.3207
Myiomela_albiventris_1_M_Back_Vis_G135655.jpg	DeepLab	back	IOU	96.3058
Myiopagis_caniceps_1_M_Back_Vis_G046007.jpg	DeepLab	back	IOU	95.8078
Myiornis_auricularis_1_M_Back_Vis_G047388.jpg	DeepLab	back	IOU	94.8311
Myiotriccus_ornatus_1_M_Back_Vis_G048164.jpg	DeepLab	back	IOU	94.1221
Myophonus_blighi_1_M_Back_Vis_G181940.jpg	DeepLab	back	IOU	94.5279
Myornis_senilis_1_M_Back_Vis_G043992.jpg	DeepLab	back	IOU	93.481
Myrmecocichla_aethiops_1_M_Back_Vis_G135259.jpg	DeepLab	back	IOU	95.3205
Mystacornis_crossleyi_1_M_Back_Vis_G159925.jpg	DeepLab	back	IOU	95.7378
Myza_celebensis_1_M_Back_Vis_Y069655.jpg	DeepLab	back	IOU	94.6583
Myzomela_albigula_1_M_Back_Vis_Y066228.jpg	DeepLab	back	IOU	95.1887
Myzornis_pyrrhoura_1_M_Back_Vis_G145174.jpg	DeepLab	back	IOU	90.9667
Namibornis_herero_1_M_Back_Vis_G132746.jpg	DeepLab	back	IOU	96.5244
Nasica_longirostris_1_M_Back_Vis_G059133.jpg	DeepLab	back	IOU	95.3118
Necrosyrtes_monachus_1_M_Back_Vis_G218786.jpg	DeepLab	back	IOU	96.9908
Nectarinia_adelberti_1_M_Back_Vis_G164982.jpg	DeepLab	back	IOU	95.8196
Nesospiza_acunhae_1_M_Back_Vis_G078365.jpg	DeepLab	back	IOU	96.213
Nisaetus_alboniger_1_M_Back_Vis_G223016.jpg	DeepLab	back	IOU	95.8295
Nyctiphrynus_mcleodii_1_M_Back_Vis_G209306.jpg	DeepLab	back	IOU	94.4511
Nyctiprogne_leucopyga_1_M_Back_Vis_G209222.jpg	DeepLab	back	IOU	96.6299
Nyctyornis_amictus_1_M_Back_Vis_G177659.jpg	DeepLab	back	IOU	96.1942
Oreocharis_arfaki_1_M_Back_Vis_G159336.jpg	DeepLab	back	IOU	95.5264
Oreomanes_fraseri_1_M_Back_Vis_G064636.jpg	DeepLab	back	IOU	94.826
Oreomystis_bairdi_1_M_Back_Vis_G096550.jpg	DeepLab	back	IOU	96.7499
Oreopsar_bolivianus_1_M_Back_Vis_G056735.jpg	DeepLab	back	IOU	96.32
Oreoscoptes_montanus_1_M_Back_Vis_G058124.jpg	DeepLab	back	IOU	97.1045
Oreothraupis_arremonops_1_M_Back_Vis_G077666.jpg	DeepLab	back	IOU	93.2885
Oriolus_albiloris_1_M_Back_Vis_Y057905.jpg	DeepLab	back	IOU	96.8829
Oxypogon_guerinii_1_M_Back_Vis_Y083139.jpg	DeepLab	back	IOU	94.3045
Pachycephalopsis_hattamensis_1_M_Back_Vis_G173786.jpg	DeepLab	back	IOU	95.5712
Pachycoccyx_audeberti_1_M_Back_Vis_G204252.jpg	DeepLab	back	IOU	96.8256
Palmeria_dolei_1_M_Back_Vis_G096754.jpg	DeepLab	back	IOU	96.7202
Parkerthraustes_humeralis_1_U_Back_Vis_G060587.jpg	DeepLab	back	IOU	95.7336
Patagona_gigas_1_M_Back_Vis_Y081614.jpg	DeepLab	back	IOU	95.4246
Pedionomus_torquatus_1_M_Back_Vis_G215674.jpg	DeepLab	back	IOU	96.3619
Pelecanus_conspicillatus_1_U_Back_Vis_Y099484.jpg	DeepLab	back	IOU	90.5601
Penelopides_affinis_1_M_Back_Vis_G217060.jpg	DeepLab	back	IOU	91.7898
Petrochelidon_fulva_1_M_Back_Vis_G080751.jpg	DeepLab	back	IOU	91.7666
Petroica_archboldi_1_M_Back_Vis_G173117.jpg	DeepLab	back	IOU	92.4804
Petrophassa_albipennis_1_M_Back_Vis_Y088216.jpg	DeepLab	back	IOU	96.8345
Phalaenoptilus_nuttallii_1_M_Back_Vis_G209264.jpg	DeepLab	back	IOU	95.7562
Phedina_borbonica_1_M_Back_Vis_G079644.jpg	DeepLab	back	IOU	94.3927
Phelpsia_inornatus_1_M_Back_Vis_G053290.jpg	DeepLab	back	IOU	95.0989
Philemon_albitorques_1_F_Back_Vis_Y078519.jpg	DeepLab	back	IOU	95.8776
Philentoma_pyrhoptera_1_M_Back_Vis_G127417.jpg	DeepLab	back	IOU	95.2896
Philepitta_castanea_1_M_Back_Vis_G043557.jpg	DeepLab	back	IOU	92.6505
Phoeniculus_bollei_1_M_Back_Vis_Y079439.jpg	DeepLab	back	IOU	94.8071
Phyllolais_pulchella_1_M_Back_Vis_G149683.jpg	DeepLab	back	IOU	94.5563
Phytotoma_raimondii_1_M_Back_Vis_G039439.jpg	DeepLab	back	IOU	94.093
Pica_hudsonia_1_M_Back_Vis_Y054456.jpg	DeepLab	back	IOU	95.1459
Picoides_albolarvatus_1_M_Back_Vis_G189891.jpg	DeepLab	back	IOU	96.1487
Pipra_aureola_1_F_Back_Vis_G041147.jpg	DeepLab	back	IOU	96.3008
Pipreola_arcuata_1_M_Back_Vis_G039589.jpg	DeepLab	back	IOU	96.3723
Pithys_albifrons_1_M_Back_Vis_G127165.jpg	DeepLab	back	IOU	93.4314
Pityriasis_gymnocephala_1_M_Back_Vis_G168037.jpg	DeepLab	back	IOU	87.9371
Podargus_ocellatus_1_M_Back_Vis_Y094204.jpg	DeepLab	back	IOU	96.6185
Poecilotriccus_calopterus_1_U_Back_Vis_G045250.jpg	DeepLab	back	IOU	91.9504
Poephila_acuticauda_1_M_Back_Vis_G157569.jpg	DeepLab	back	IOU	93.1587
Polihierax_insignis_1_M_Back_Vis_Y095776.jpg	DeepLab	back	IOU	94.8263
Polytmus_guainumbi_1_M_Back_Vis_G200555.jpg	DeepLab	back	IOU	93.2478
Prionochilus_maculatus_1_M_Back_Vis_G168289.jpg	DeepLab	back	IOU	92.3866
Promerops_cafer_1_M_Back_Vis_Y055936.jpg	DeepLab	back	IOU	88.5176
Prosobonia_cancellata_1_M_Back_Vis_Y080869.jpg	DeepLab	back	IOU	96.9383
Prosthemadera_novaeseelandiae_1_M_Back_Vis_Y070411.jpg	DeepLab	back	IOU	96.433
Psalidoprocne_albiceps_1_M_Back_Vis_G081111.jpg	DeepLab	back	IOU	94.3605
Psaltria_exilis_1_M_Back_Vis_G090423.jpg	DeepLab	back	IOU	94.277
Psaltriparus_minimus_1_M_Back_Vis_G090387.jpg	DeepLab	back	IOU	92.6275
Psarisomus_dalhousiae_1_M_Back_Vis_G043436.jpg	DeepLab	back	IOU	96.8369
Pseudhirundo_griseopyga_1_M_Back_Vis_G079489.jpg	DeepLab	back	IOU	92.4325
Pseudoseisura_cristata_1_U_Back_Vis_G104279.jpg	DeepLab	back	IOU	95.3152
Psophia_crepitans_1_M_Back_Vis_G215201.jpg	DeepLab	back	IOU	92.3758
Pterophanes_cyanopterus_1_M_Back_Vis_Y081815.jpg	DeepLab	back	IOU	94.8947
Pycnonotus_atriceps_1_M_Back_Vis_G097263.jpg	DeepLab	back	IOU	96.3269
Pygarrhichas_albogularis_1_M_Back_Vis_G105258.jpg	DeepLab	back	IOU	95.7176
Pyrrhocorax_graculus_1_M_Back_Vis_G070113.jpg	DeepLab	back	IOU	96.6432
Quelea_cardinalis_1_M_Back_Vis_G162741.jpg	DeepLab	back	IOU	94.6864
Rhagologus_leucostigma_1_M_Back_Vis_G124588.jpg	DeepLab	back	IOU	95.9394
Rhinocrypta_lanceolata_1_M_Back_Vis_G043849.jpg	DeepLab	back	IOU	96.9178
Rhodostethia_rosea_1_M_Back_Vis_Y098704.jpg	DeepLab	back	IOU	97.3001
Rhodothraupis_celaeno_1_M_Back_Vis_G060605.jpg	DeepLab	back	IOU	96.3982
Rhynchocyclus_brevirostris_1_M_Back_Vis_G047568.jpg	DeepLab	back	IOU	96.0825
Rhynchostruthus_louisae_1_M_Back_Vis_G096967.jpg	DeepLab	back	IOU	94.5646
Rhytipterna_holerythra_1_M_Back_Vis_G051513.jpg	DeepLab	back	IOU	96.273
Rigidipenna_inexpectata_1_M_Back_Vis_Y094192.jpg	DeepLab	back	IOU	95.9874
Robsonius_rabori_1_M_Back_Vis_G140906.jpg	DeepLab	back	IOU	95.6367
Salpornis_spilonotus_1_M_Back_Vis_G081654.jpg	DeepLab	back	IOU	95.2823
Sarcops_calvus_1_M_Back_Vis_G137567.jpg	DeepLab	back	IOU	88.4496
Sasia_abnormis_1_M_Back_Vis_G187946.jpg	DeepLab	back	IOU	96.161
Saxicola_caprata_1_M_Back_Vis_G134194.jpg	DeepLab	back	IOU	91.1005
Scelorchilus_albicollis_1_M_Back_Vis_G043783.jpg	DeepLab	back	IOU	95.9523
Schiffornis_major_1_M_Back_Vis_G038473.jpg	DeepLab	back	IOU	95.5407
Schistes_geoffroyi_1_M_Back_Vis_Y083369.jpg	DeepLab	back	IOU	87.2763
Schistochlamys_melanopis_1_M_Back_Vis_G064714.jpg	DeepLab	back	IOU	95.9165
Schizoeaca_coryi_1_M_Back_Vis_G102338.jpg	DeepLab	back	IOU	91.2718
Sclerurus_albigularis_1_M_Back_Vis_G105105.jpg	DeepLab	back	IOU	96.1855
Scotopelia_bouvieri_1_M_Back_Vis_Y092922.jpg	DeepLab	back	IOU	96.1272
Seiurus_aurocapilla_1_M_Back_Vis_G062657.jpg	DeepLab	back	IOU	95.3052
Selasphorus_ardens_1_U_Back_Vis_G202242.jpg	DeepLab	back	IOU	93.9067
Sericornis_arfakianus_1_M_Back_Vis_G125832.jpg	DeepLab	back	IOU	93.5024
Sericossypha_albocristata_1_M_Back_Vis_G064956.jpg	DeepLab	back	IOU	95.4146
Sericulus_chrysocephalus_1_M_Back_Vis_Y056678.jpg	DeepLab	back	IOU	94.0579
Serinus_alario_1_M_Back_Vis_G093480.jpg	DeepLab	back	IOU	91.7908
Sheppardia_aequatorialis_1_M_Back_Vis_G131204.jpg	DeepLab	back	IOU	97.0465
Sicalis_auriventris_1_M_Back_Vis_G082372.jpg	DeepLab	back	IOU	96.4193
Sipodotus_wallacii_1_M_Back_Vis_G172310.jpg	DeepLab	back	IOU	92.6122
Siptornis_striaticollis_1_F_Back_Vis_G104122.jpg	DeepLab	back	IOU	95.0354
Sitta_azurea_1_M_Back_Vis_G088185.jpg	DeepLab	back	IOU	94.9736
Sittasomus_griseicapillus_1_M_Back_Vis_G058741.jpg	DeepLab	back	IOU	96.2503
Spartonoica_maluroides_1_M_Back_Vis_G103935.jpg	DeepLab	back	IOU	94.0744
Spelaeornis_caudatus_1_M_Back_Vis_G141014.jpg	DeepLab	back	IOU	95.7306
Sphyrapicus_nuchalis_1_M_Back_Vis_G188852.jpg	DeepLab	back	IOU	95.4754
Spiza_americana_1_M_Back_Vis_G060205.jpg	DeepLab	back	IOU	95.4582
Steatornis_caripensis_1_M_Back_Vis_Y094083.jpg	DeepLab	back	IOU	96.1634
Sterna_acuticauda_1_M_Back_Vis_Y101921.jpg	DeepLab	back	IOU	94.3604
Stizorhina_finschi_1_M_Back_Vis_G181796.jpg	DeepLab	back	IOU	95.3457
Sturnus_albofrontatus_1_M_Back_Vis_G136601.jpg	DeepLab	back	IOU	94.3636
Tangara_argyrofenges_1_M_Back_Vis_G069451.jpg	DeepLab	back	IOU	93.7493
Tarphonomus_certhioides_1_M_Back_Vis_G101535.jpg	DeepLab	back	IOU	94.1623
Tauraco_corythaix_1_M_Back_Vis_G207483.jpg	DeepLab	back	IOU	94.4527
Telacanthura_melanopygia_1_M_Back_Vis_G192932.jpg	DeepLab	back	IOU	89.328
Thalurania_colombica_1_M_Back_Vis_G199945.jpg	DeepLab	back	IOU	92.9393
Thripadectes_flammulatus_1_M_Back_Vis_G104895.jpg	DeepLab	back	IOU	96.0961
Tickellia_hodgsoni_1_M_Back_Vis_G122183.jpg	DeepLab	back	IOU	94.3019
Tijuca_atra_1_M_Back_Vis_G039302.jpg	DeepLab	back	IOU	95.7092
Tityra_cayana_1_M_Back_Vis_G039079.jpg	DeepLab	back	IOU	96.4792
Todiramphus_australasia_1_M_Back_Vis_G180388.jpg	DeepLab	back	IOU	95.3733
Trichothraupis_melanops_1_M_Back_Vis_G066360.jpg	DeepLab	back	IOU	94.8351
Turtur_abyssinicus_1_M_Back_Vis_Y087773.jpg	DeepLab	back	IOU	97.1022
Tylas_eduardi_1_M_Back_Vis_G159762.jpg	DeepLab	back	IOU	95.9128
Tyrannus_albogularis_1_M_Back_Vis_G052379.jpg	DeepLab	back	IOU	95.0933
Uraeginthus_angolensis_1_M_Back_Vis_G156284.jpg	DeepLab	back	IOU	94.1017
Urochroa_bougueri_1_M_Back_Vis_Y081596.jpg	DeepLab	back	IOU	93.7188
Urolestes_melanoleucus_1_M_Back_Vis_Y063250.jpg	DeepLab	back	IOU	90.7043
Uropelia_campestris_1_F_Back_Vis_Y089980.jpg	DeepLab	back	IOU	96.7959
Uropsila_leucogastra_1_M_Back_Vis_G037253.jpg	DeepLab	back	IOU	95.2153
Urosphena_squameiceps_1_M_Back_Vis_G105807.jpg	DeepLab	back	IOU	90.7882
Urosticte_benjamini_1_M_Back_Vis_Y082627.jpg	DeepLab	back	IOU	88.1487
Vanga_curvirostris_1_M_Back_Vis_G159510.jpg	DeepLab	back	IOU	93.6805
Vireo_altiloquus_1_M_Back_Vis_G054401.jpg	DeepLab	back	IOU	96.4363
Vultur_gryphus_1_F_Back_Vis_Y099834.jpg	DeepLab	back	IOU	88.3366
Xema_sabini_1_M_Back_Vis_Y098718.jpg	DeepLab	back	IOU	96.0925
Xenodacnis_parina_1_M_Back_Vis_G070969.jpg	DeepLab	back	IOU	93.3631
Xenotriccus_mexicanus_1_U_Back_Vis_G048614.jpg	DeepLab	back	IOU	95.2081
Zeledonia_coronata_1_M_Back_Vis_G064240.jpg	DeepLab	back	IOU	96.2801
Zenaida_asiatica_1_M_Back_Vis_Y088558.jpg	DeepLab	back	IOU	96.8181
Acanthorhynchus_superciliosus_1_M_Belly_Vis_Y070209.jpg	DeepLab	belly	IOU	91.1409
Acrocephalus_aedon_1_M_Belly_Vis_G108420.jpg	DeepLab	belly	IOU	92.4482
Aethopyga_bella_1_M_Belly_Vis_G167801.jpg	DeepLab	belly	IOU	89.4903
Aimophila_aestivalis_1_M_Belly_Vis_G075969.jpg	DeepLab	belly	IOU	93.7709
Aleadryas_rufinucha_1_M_Belly_Vis_G111705.jpg	DeepLab	belly	IOU	95.7002
Alle_alle_1_M_Belly_Vis_G207194.jpg	DeepLab	belly	IOU	96.659
Amblycercus_holosericeus_1_M_Belly_Vis_G055191.jpg	DeepLab	belly	IOU	93.9966
Ampeliceps_coronatus_1_M_Belly_Vis_G137395.jpg	DeepLab	belly	IOU	94.4949
Ancistrops_strigilatus_1_M_Belly_Vis_G104448.jpg	DeepLab	belly	IOU	94.5161
Andropadus_ansorgei_1_M_Belly_Vis_G098431.jpg	DeepLab	belly	IOU	94.7097
Anomalospiza_imberbis_1_M_Belly_Vis_Y056700.jpg	DeepLab	belly	IOU	92.2689
Anthocephala_floriceps_1_M_Belly_Vis_G201968.jpg	DeepLab	belly	IOU	64.7112
Anthornis_melanura_1_M_Belly_Vis_Y070348.jpg	DeepLab	belly	IOU	92.526
Anthreptes_anchietae_1_M_Belly_Vis_G163663.jpg	DeepLab	belly	IOU	83.2674
Anthus_antarcticus_1_M_Belly_Vis_G089942.jpg	DeepLab	belly	IOU	89.0879
Anumbius_annumbi_1_M_Belly_Vis_G104024.jpg	DeepLab	belly	IOU	91.588
Aphelocoma_californica_1_M_Belly_Vis_Y052686.jpg	DeepLab	belly	IOU	94.4636
Archilochus_alexandri_1_M_Belly_Vis_Y083989.jpg	DeepLab	belly	IOU	82.8353
Artisornis_moreaui_1_M_Belly_Vis_G105541.jpg	DeepLab	belly	IOU	90.9573
Atlapetes_albinucha_1_M_Belly_Vis_G076818.jpg	DeepLab	belly	IOU	93.6732
Atthis_ellioti_1_M_Belly_Vis_Y084259.jpg	DeepLab	belly	IOU	86.8377
Attila_bolivianus_1_U_Belly_Vis_G051420.jpg	DeepLab	belly	IOU	94.0013
Babax_koslowi_1_M_Belly_Vis_Y054671.jpg	DeepLab	belly	IOU	92.6649
Bangsia_arcaei_1_M_Belly_Vis_G067033.jpg	DeepLab	belly	IOU	93.132
Baryphthengus_martii_1_M_Belly_Vis_Y071963.jpg	DeepLab	belly	IOU	90.2035
Batrachostomus_affinis_1_M_Belly_Vis_Y094458.jpg	DeepLab	belly	IOU	92.7013
Bleda_canicapillus_1_M_Belly_Vis_G099688.jpg	DeepLab	belly	IOU	92.8638
Bowdleria_punctata_1_M_Belly_Vis_G122496.jpg	DeepLab	belly	IOU	90.0401
Busarellus_nigricollis_1_M_Belly_Vis_G221628.jpg	DeepLab	belly	IOU	92.8988
Cacicus_cela_1_M_Belly_Vis_G054989.jpg	DeepLab	belly	IOU	91.2801
Calamanthus_campestris_1_M_Belly_Vis_G125980.jpg	DeepLab	belly	IOU	94.6103
Calamospiza_melanocorys_1_M_Belly_Vis_G074585.jpg	DeepLab	belly	IOU	94.6272
Calicalicus_madagascariensis_1_M_Belly_Vis_G159442.jpg	DeepLab	belly	IOU	92.0318
Callacanthis_burtoni_1_M_Belly_Vis_G094699.jpg	DeepLab	belly	IOU	92.2973
Calochaetes_coccineus_1_M_Belly_Vis_G066400.jpg	DeepLab	belly	IOU	91.9074
Caloenas_nicobarica_1_M_Belly_Vis_Y090067.jpg	DeepLab	belly	IOU	93.8937
Calyptomena_hosii_1_M_Belly_Vis_G044197.jpg	DeepLab	belly	IOU	89.9695
Campephilus_gayaquilensis_1_M_Belly_Vis_Y075360.jpg	DeepLab	belly	IOU	89.276
Campylopterus_curvipennis_1_M_Belly_Vis_G198222.jpg	DeepLab	belly	IOU	91.6256
Campylorhamphus_falcularius_1_M_Belly_Vis_G059554.jpg	DeepLab	belly	IOU	92.2659
Carpococcyx_radiatus_1_M_Belly_Vis_G208068.jpg	DeepLab	belly	IOU	91.8452
Carpodacus_cassinii_1_M_Belly_Vis_G095064.jpg	DeepLab	belly	IOU	89.1348
Catoptrophorus_semipalmatus_1_M_Belly_Vis_G203962.jpg	DeepLab	belly	IOU	92.6154
Cephalopyrus_flammiceps_1_M_Belly_Vis_G038267.jpg	DeepLab	belly	IOU	92.5074
Ceratogymna_atrata_1_M_Belly_Vis_Y097133.jpg	DeepLab	belly	IOU	77.3572
Certhia_americana_1_M_Belly_Vis_G081478.jpg	DeepLab	belly	IOU	86.1572
Certhiaxis_cinnamomeus_1_M_Belly_Vis_G103320.jpg	DeepLab	belly	IOU	94.7382
Chaetura_brachyura_1_M_Belly_Vis_G193347.jpg	DeepLab	belly	IOU	91.8068
Cheramoeca_leucosterna_1_M_Belly_Vis_G079457.jpg	DeepLab	belly	IOU	89.2231
Chlamydochaera_jefferyi_1_M_Belly_Vis_G184248.jpg	DeepLab	belly	IOU	95.5518
Chlorocichla_falkensteini_1_M_Belly_Vis_G098899.jpg	DeepLab	belly	IOU	94.0024
Chlorophonia_callophrys_1_M_Belly_Vis_G068384.jpg	DeepLab	belly	IOU	92.3878
Chrysococcyx_crassirostris_1_U_Belly_Vis_G207128.jpg	DeepLab	belly	IOU	89.8566
Cicinnurus_magnificus_1_M_Belly_Vis_G121348.jpg	DeepLab	belly	IOU	83.8263
Ciconia_boyciana_1_F_Belly_Vis_Y100884.jpg	DeepLab	belly	IOU	78.7962
Cinclodes_albidiventris_1_M_Belly_Vis_G105385.jpg	DeepLab	belly	IOU	91.7883
Cincloramphus_cruralis_1_M_Belly_Vis_G122520.jpg	DeepLab	belly	IOU	92.9127
Cinnycerthia_fulva_1_U_Belly_Vis_G072364.jpg	DeepLab	belly	IOU	80.0294
Circus_aeruginosus_1_M_Belly_Vis_G219290.jpg	DeepLab	belly	IOU	94.161
Cissopis_leverianus_1_M_Belly_Vis_G064856.jpg	DeepLab	belly	IOU	92.8886
Cistothorus_apolinari_1_U_Belly_Vis_G072406.jpg	DeepLab	belly	IOU	92.578
Clibanornis_dendrocolaptoides_1_U_Belly_Vis_G103933.jpg	DeepLab	belly	IOU	90.7158
Clytoctantes_alixii_1_U_Belly_Vis_G151199.jpg	DeepLab	belly	IOU	93.6253
Cochoa_azurea_1_M_Belly_Vis_G184631.jpg	DeepLab	belly	IOU	92.8681
Coeligena_bonapartei_1_M_Belly_Vis_Y081957.jpg	DeepLab	belly	IOU	88.8118
Colaptes_atricollis_1_M_Belly_Vis_G190666.jpg	DeepLab	belly	IOU	93.8882
Colius_castanotus_1_M_Belly_Vis_Y073813.jpg	DeepLab	belly	IOU	90.7898
Colorhamphus_parvirostris_1_M_Belly_Vis_G049859.jpg	DeepLab	belly	IOU	92.2641
Columbina_cruziana_1_M_Belly_Vis_Y088911.jpg	DeepLab	belly	IOU	93.2543
Corapipo_altera_1_M_Belly_Vis_G047851.jpg	DeepLab	belly	IOU	91.1184
Coryphospingus_cucullatus_1_M_Belly_Vis_G077796.jpg	DeepLab	belly	IOU	92.3245
Coturnicops_exquisitus_1_M_Belly_Vis_Y077405.jpg	DeepLab	belly	IOU	96.1289
Creagrus_furcatus_1_M_Belly_Vis_Y098753.jpg	DeepLab	belly	IOU	95.0541
Crex_crex_1_M_Belly_Vis_Y085541.jpg	DeepLab	belly	IOU	95.3715
Criniger_barbatus_1_M_Belly_Vis_G099834.jpg	DeepLab	belly	IOU	95.1051
Crotophaga_major_1_M_Belly_Vis_G208551.jpg	DeepLab	belly	IOU	92.9872
Culicicapa_ceylonensis_1_M_Belly_Vis_G111142.jpg	DeepLab	belly	IOU	94.6845
Cyanocorax_affinis_1_M_Belly_Vis_Y053074.jpg	DeepLab	belly	IOU	92.2707
Cyanolanius_madagascarinus_1_M_Belly_Vis_G159668.jpg	DeepLab	belly	IOU	90.8372
Cyanolyca_argentigula_1_M_Belly_Vis_G127319.jpg	DeepLab	belly	IOU	93.5921
Cyanophaia_bicolor_1_M_Belly_Vis_G199931.jpg	DeepLab	belly	IOU	88.0031
Cyclarhis_gujanensis_1_M_Belly_Vis_G053573.jpg	DeepLab	belly	IOU	93.7276
Cymbilaimus_lineatus_1_M_Belly_Vis_G150862.jpg	DeepLab	belly	IOU	94.8983
Cymbirhynchus_macrorhynchos_1_M_Belly_Vis_G043251.jpg	DeepLab	belly	IOU	94.1773
Dacnis_cayana_1_M_Belly_Vis_G070769.jpg	DeepLab	belly	IOU	94.7583
Damophila_julie_1_M_Belly_Vis_G200139.jpg	DeepLab	belly	IOU	87.8849
Dasycrotapha_speciosa_1_M_Belly_Vis_G141408.jpg	DeepLab	belly	IOU	91.6312
Delothraupis_castaneoventris_1_M_Belly_Vis_G067393.jpg	DeepLab	belly	IOU	94.3527
Dendropicos_abyssinicus_1_M_Belly_Vis_G189505.jpg	DeepLab	belly	IOU	87.0348
Drymophila_caudata_1_M_Belly_Vis_G152181.jpg	DeepLab	belly	IOU	93.1426
Dryolimnas_cuvieri_1_M_Belly_Vis_Y085469.jpg	DeepLab	belly	IOU	94.1074
Dubusia_taeniata_1_M_Belly_Vis_G067357.jpg	DeepLab	belly	IOU	93.6405
Dumetella_carolinensis_1_M_Belly_Vis_G057558.jpg	DeepLab	belly	IOU	94.8404
Electron_carinatum_1_M_Belly_Vis_Y079312.jpg	DeepLab	belly	IOU	94.861
Eleoscytalopus_indigoticus_2_M_Belly_Vis_G044398.jpg	DeepLab	belly	IOU	90.9699
Elminia_albicauda_1_M_Belly_Vis_Y064174.jpg	DeepLab	belly	IOU	84.5975
Elseyornis_melanops_1_M_Belly_Vis_G195708.jpg	DeepLab	belly	IOU	95.1981
Emberiza_affinis_1_M_Belly_Vis_G074026.jpg	DeepLab	belly	IOU	88.7699
Eminia_lepida_1_M_Belly_Vis_G107316.jpg	DeepLab	belly	IOU	94.1862
Empidonax_affinis_1_M_Belly_Vis_G049319.jpg	DeepLab	belly	IOU	92.7117
Enodes_erythrophris_1_M_Belly_Vis_G138168.jpg	DeepLab	belly	IOU	88.2468
Epthianura_albifrons_1_M_Belly_Vis_Y070531.jpg	DeepLab	belly	IOU	93.9677
Eremophila_alpestris_1_M_Belly_Vis_G087216.jpg	DeepLab	belly	IOU	92.2498
Eremopsaltria_mongolicus_1_M_Belly_Vis_G094812.jpg	DeepLab	belly	IOU	93.9542
Erythrura_coloria_1_M_Belly_Vis_G157761.jpg	DeepLab	belly	IOU	88.8403
Eucometis_penicillata_1_M_Belly_Vis_G065870.jpg	DeepLab	belly	IOU	94.0224
Eudromias_morinellus_1_M_Belly_Vis_G195578.jpg	DeepLab	belly	IOU	95.5526
Eugenes_fulgens_1_M_Belly_Vis_Y081342.jpg	DeepLab	belly	IOU	95.2817
Euptilotis_neoxenus_1_M_Belly_Vis_Y072642.jpg	DeepLab	belly	IOU	96.9173
Eurostopodus_archboldi_1_M_Belly_Vis_G208998.jpg	DeepLab	belly	IOU	91.8938
Euryceros_prevostii_1_M_Belly_Vis_G159730.jpg	DeepLab	belly	IOU	92.1903
Euschistospiza_cinereovinacea_1_M_Belly_Vis_G156004.jpg	DeepLab	belly	IOU	88.3802
Florisuga_fusca_1_M_Belly_Vis_G198565.jpg	DeepLab	belly	IOU	77.242
Fluvicola_albiventer_1_M_Belly_Vis_G051137.jpg	DeepLab	belly	IOU	91.4566
Formicarius_analis_1_M_Belly_Vis_G176003.jpg	DeepLab	belly	IOU	94.0895
Formicivora_grisea_1_M_Belly_Vis_G152037.jpg	DeepLab	belly	IOU	89.795
Foudia_eminentissima_1_M_Belly_Vis_G162891.jpg	DeepLab	belly	IOU	94.4442
Foulehaio_carunculatus_1_M_Belly_Vis_Y067977.jpg	DeepLab	belly	IOU	90.756
Furnarius_cinnamomeus_1_M_Belly_Vis_G107130.jpg	DeepLab	belly	IOU	94.3475
Galerida_cristata_1_M_Belly_Vis_G086808.jpg	DeepLab	belly	IOU	93.1281
Garrulus_glandarius_1_M_Belly_Vis_Y053208.jpg	DeepLab	belly	IOU	94.3739
Geomalia_heinrichi_1_M_Belly_Vis_G181651.jpg	DeepLab	belly	IOU	94.9448
Glareola_cinerea_1_M_Belly_Vis_G197031.jpg	DeepLab	belly	IOU	93.8516
Glaucidium_brasilianum_1_M_Belly_Vis_Y091511.jpg	DeepLab	belly	IOU	93.6858
Gnorimopsar_chopi_1_M_Belly_Vis_G056702.jpg	DeepLab	belly	IOU	89.9901
Gygis_alba_1_M_Belly_Vis_Y102503.jpg	DeepLab	belly	IOU	92.5291
Gymnocrex_plumbeiventris_1_F_Belly_Vis_G202802.jpg	DeepLab	belly	IOU	95.9605
Gymnomyza_aubryana_1_M_Belly_Vis_Y070879.jpg	DeepLab	belly	IOU	94.5586
Gymnophaps_albertisii_1_M_Belly_Vis_Y090111.jpg	DeepLab	belly	IOU	94.3264
Gymnopithys_leucaspis_1_M_Belly_Vis_G124328.jpg	DeepLab	belly	IOU	94.2143
Habia_cristata_1_M_Belly_Vis_G059832.jpg	DeepLab	belly	IOU	91.2823
Haplophaedia_assimilis_1_M_Belly_Vis_G202270.jpg	DeepLab	belly	IOU	87.0318
Heliactin_bilophus_1_M_Belly_Vis_Y083469.jpg	DeepLab	belly	IOU	84.0664
Helicolestes_hamatus_1_F_Belly_Vis_G218256.jpg	DeepLab	belly	IOU	96.3935
Heliobletus_contaminatus_1_U_Belly_Vis_G105208.jpg	DeepLab	belly	IOU	93.9323
Hemitesia_neumanni_1_M_Belly_Vis_G117761.jpg	DeepLab	belly	IOU	81.2227
Henicopernis_infuscatus_1_F_Belly_Vis_G217875.jpg	DeepLab	belly	IOU	94.7757
Himatione_sanguinea_1_M_Belly_Vis_G096794.jpg	DeepLab	belly	IOU	93.1315
Hirundinea_ferruginea_1_M_Belly_Vis_G048486.jpg	DeepLab	belly	IOU	92.0188
Hirundo_abyssinica_1_M_Belly_Vis_G080440.jpg	DeepLab	belly	IOU	87.0071
Histurgops_ruficaudus_1_M_Belly_Vis_G154878.jpg	DeepLab	belly	IOU	93.7328
Hydrophasianus_chirurgus_1_M_Belly_Vis_G215347.jpg	DeepLab	belly	IOU	87.2925
Hylia_prasina_1_M_Belly_Vis_G117911.jpg	DeepLab	belly	IOU	92.4499
Hylocharis_chrysura_1_M_Belly_Vis_G200400.jpg	DeepLab	belly	IOU	90.614
Hylomanes_momotula_1_M_Belly_Vis_Y070693.jpg	DeepLab	belly	IOU	92.4566
Hylopezus_dives_1_M_Belly_Vis_G176511.jpg	DeepLab	belly	IOU	94.9349
Hypargos_margaritatus_1_M_Belly_Vis_G155938.jpg	DeepLab	belly	IOU	92.3219
Hypocryptadius_cinnamomeus_1_M_Belly_Vis_G171303.jpg	DeepLab	belly	IOU	95.1855
Ibycter_americanus_1_M_Belly_Vis_Y095298.jpg	DeepLab	belly	IOU	93.8663
Iridosornis_analis_1_M_Belly_Vis_G067303.jpg	DeepLab	belly	IOU	93.4179
Ixos_amaurotis_1_M_Belly_Vis_G100629.jpg	DeepLab	belly	IOU	95.3311
Jacamaralcyon_tridactyla_1_M_Belly_Vis_Y079300.jpg	DeepLab	belly	IOU	94.3777
Jacana_jacana_1_M_Belly_Vis_G215642.jpg	DeepLab	belly	IOU	74.4737
Jubula_lettii_1_M_Belly_Vis_Y093667.jpg	DeepLab	belly	IOU	95.8634
Jynx_ruficollis_1_M_Belly_Vis_G187344.jpg	DeepLab	belly	IOU	93.1782
Klais_guimeti_1_M_Belly_Vis_G199098.jpg	DeepLab	belly	IOU	90.131
Lacedo_pulchella_1_M_Belly_Vis_G179558.jpg	DeepLab	belly	IOU	93.1975
Lalage_atrovirens_1_M_Belly_Vis_Y061047.jpg	DeepLab	belly	IOU	83.6079
Leptodon_cayanensis_1_M_Belly_Vis_G217795.jpg	DeepLab	belly	IOU	92.1638
Leptopoecile_elegans_1_M_Belly_Vis_G090499.jpg	DeepLab	belly	IOU	92.3433
Leptotila_battyi_1_F_Belly_Vis_Y089160.jpg	DeepLab	belly	IOU	96.3954
Lesbia_nuna_1_M_Belly_Vis_Y082758.jpg	DeepLab	belly	IOU	87.9998
Leucippus_chlorocercus_1_M_Belly_Vis_G200702.jpg	DeepLab	belly	IOU	91.28
Leucophaeus_scoresbii_1_M_Belly_Vis_G216432.jpg	DeepLab	belly	IOU	95.0571
Limicola_falcinellus_1_M_Belly_Vis_Y085130.jpg	DeepLab	belly	IOU	92.3435
Limnodromus_griseus_1_M_Belly_Vis_Y080980.jpg	DeepLab	belly	IOU	92.485
Limosa_fedoa_1_M_Belly_Vis_Y079617.jpg	DeepLab	belly	IOU	95.0065
Linurgus_olivaceus_1_M_Belly_Vis_G093520.jpg	DeepLab	belly	IOU	92.5181
Liosceles_thoracicus_1_M_Belly_Vis_G043901.jpg	DeepLab	belly	IOU	90.5662
Loboparadisea_sericea_1_M_Belly_Vis_Y057722.jpg	DeepLab	belly	IOU	96.2785
Lonchura_atricapilla_1_M_Belly_Vis_G159069.jpg	DeepLab	belly	IOU	91.6276
Lophostrix_cristata_1_M_Belly_Vis_Y093227.jpg	DeepLab	belly	IOU	93.0592
Loxia_curvirostra_1_M_Belly_Vis_G095781.jpg	DeepLab	belly	IOU	93.2957
Luscinia_brunnea_1_M_Belly_Vis_G131527.jpg	DeepLab	belly	IOU	93.2692
Machetornis_rixosa_1_M_Belly_Vis_G051312.jpg	DeepLab	belly	IOU	93.3121
Mackenziaena_leachii_1_M_Belly_Vis_G120774.jpg	DeepLab	belly	IOU	93.5012
Macronyx_ameliae_1_M_Belly_Vis_G088853.jpg	DeepLab	belly	IOU	91.9948
Malacopteron_affine_1_M_Belly_Vis_G140030.jpg	DeepLab	belly	IOU	92.5496
Malimbus_ballmanni_1_M_Belly_Vis_G162479.jpg	DeepLab	belly	IOU	93.4724
Mayrornis_lessoni_1_M_Belly_Vis_Y064831.jpg	DeepLab	belly	IOU	89.8363
Megalurulus_mariei_1_M_Belly_Vis_G122616.jpg	DeepLab	belly	IOU	94.2209
Megarynchus_pitangua_1_M_Belly_Vis_G052751.jpg	DeepLab	belly	IOU	92.8263
Megascops_albogularis_1_M_Belly_Vis_Y091271.jpg	DeepLab	belly	IOU	93.3486
Megatriorchis_doriae_1_M_Belly_Vis_G221130.jpg	DeepLab	belly	IOU	93.9074
Melanerpes_aurifrons_1_M_Belly_Vis_G188745.jpg	DeepLab	belly	IOU	95.2012
Melanospiza_richardsoni_1_M_Belly_Vis_G083968.jpg	DeepLab	belly	IOU	92.7
Melignomon_eisentrauti_1_M_Belly_Vis_Y076737.jpg	DeepLab	belly	IOU	90.7186
Melilestes_megarhynchus_1_M_Belly_Vis_Y067382.jpg	DeepLab	belly	IOU	90.4975
Microhierax_caerulescens_1_M_Belly_Vis_Y095816.jpg	DeepLab	belly	IOU	92.0648
Micromonacha_lanceolata_1_F_Belly_Vis_G178562.jpg	DeepLab	belly	IOU	88.723
Microparra_capensis_1_M_Belly_Vis_G215533.jpg	DeepLab	belly	IOU	94.8789
Mimizuku_gurneyi_1_M_Belly_Vis_Y092048.jpg	DeepLab	belly	IOU	89.5333
Mimus_dorsalis_1_M_Belly_Vis_G057864.jpg	DeepLab	belly	IOU	92.0589
Minla_cyanouroptera_1_M_Belly_Vis_G143699.jpg	DeepLab	belly	IOU	94.4825
Mitrospingus_cassinii_1_M_Belly_Vis_G065794.jpg	DeepLab	belly	IOU	91.0127
Morococcyx_erythropygus_1_M_Belly_Vis_G206894.jpg	DeepLab	belly	IOU	93.2956
Myiomela_albiventris_1_M_Belly_Vis_G135659.jpg	DeepLab	belly	IOU	92.0458
Myiopagis_caniceps_1_M_Belly_Vis_G046011.jpg	DeepLab	belly	IOU	89.7217
Myiornis_auricularis_1_M_Belly_Vis_G047392.jpg	DeepLab	belly	IOU	92.0086
Myiotriccus_ornatus_1_M_Belly_Vis_G048168.jpg	DeepLab	belly	IOU	91.6016
Myophonus_blighi_1_M_Belly_Vis_G181944.jpg	DeepLab	belly	IOU	95.2506
Myornis_senilis_1_M_Belly_Vis_G043996.jpg	DeepLab	belly	IOU	92.1159
Myrmecocichla_aethiops_1_M_Belly_Vis_G135263.jpg	DeepLab	belly	IOU	91.7691
Mystacornis_crossleyi_1_M_Belly_Vis_G159929.jpg	DeepLab	belly	IOU	93.8864
Myza_celebensis_1_M_Belly_Vis_Y069659.jpg	DeepLab	belly	IOU	92.1324
Myzomela_albigula_1_M_Belly_Vis_Y066232.jpg	DeepLab	belly	IOU	88.6194
Myzornis_pyrrhoura_1_M_Belly_Vis_G145178.jpg	DeepLab	belly	IOU	93.4717
Namibornis_herero_1_M_Belly_Vis_G132750.jpg	DeepLab	belly	IOU	95.3264
Nasica_longirostris_1_M_Belly_Vis_G059137.jpg	DeepLab	belly	IOU	93.1916
Necrosyrtes_monachus_1_M_Belly_Vis_G218790.jpg	DeepLab	belly	IOU	87.5525
Nectarinia_adelberti_1_M_Belly_Vis_G164986.jpg	DeepLab	belly	IOU	85.925
Nesospiza_acunhae_1_M_Belly_Vis_G078369.jpg	DeepLab	belly	IOU	86.1136
Nisaetus_alboniger_1_M_Belly_Vis_G223020.jpg	DeepLab	belly	IOU	95.2944
Nyctiphrynus_mcleodii_1_M_Belly_Vis_G209310.jpg	DeepLab	belly	IOU	90.2307
Nyctiprogne_leucopyga_1_M_Belly_Vis_G209226.jpg	DeepLab	belly	IOU	93.748
Nyctyornis_amictus_1_M_Belly_Vis_G177663.jpg	DeepLab	belly	IOU	94.0545
Oreocharis_arfaki_1_M_Belly_Vis_G159340.jpg	DeepLab	belly	IOU	92.6262
Oreomanes_fraseri_1_M_Belly_Vis_G064640.jpg	DeepLab	belly	IOU	92.2602
Oreomystis_bairdi_1_M_Belly_Vis_G096554.jpg	DeepLab	belly	IOU	90.7815
Oreopsar_bolivianus_1_M_Belly_Vis_G056739.jpg	DeepLab	belly	IOU	94.2663
Oreoscoptes_montanus_1_M_Belly_Vis_G058128.jpg	DeepLab	belly	IOU	90.0932
Oreothraupis_arremonops_1_M_Belly_Vis_G077670.jpg	DeepLab	belly	IOU	92.2034
Oriolus_albiloris_1_M_Belly_Vis_Y057909.jpg	DeepLab	belly	IOU	94.6701
Oxypogon_guerinii_1_M_Belly_Vis_Y083143.jpg	DeepLab	belly	IOU	87.1251
Pachycephalopsis_hattamensis_1_M_Belly_Vis_G173790.jpg	DeepLab	belly	IOU	93.7223
Pachycoccyx_audeberti_1_M_Belly_Vis_G204256.jpg	DeepLab	belly	IOU	94.1037
Palmeria_dolei_1_M_Belly_Vis_G096758.jpg	DeepLab	belly	IOU	93.5779
Parkerthraustes_humeralis_1_U_Belly_Vis_G060591.jpg	DeepLab	belly	IOU	92.1996
Patagona_gigas_1_M_Belly_Vis_Y081618.jpg	DeepLab	belly	IOU	95.3173
Pedionomus_torquatus_1_M_Belly_Vis_G215678.jpg	DeepLab	belly	IOU	96.2803
Pelecanus_conspicillatus_1_U_Belly_Vis_Y099488.jpg	DeepLab	belly	IOU	92.9285
Penelopides_affinis_1_M_Belly_Vis_G217064.jpg	DeepLab	belly	IOU	90.1504
Petrochelidon_fulva_1_M_Belly_Vis_G080755.jpg	DeepLab	belly	IOU	89.481
Petroica_archboldi_1_M_Belly_Vis_G173121.jpg	DeepLab	belly	IOU	92.418
Petrophassa_albipennis_1_M_Belly_Vis_Y088220.jpg	DeepLab	belly	IOU	94.9174
Phalaenoptilus_nuttallii_1_M_Belly_Vis_G209268.jpg	DeepLab	belly	IOU	91.7314
Phedina_borbonica_1_M_Belly_Vis_G079648.jpg	DeepLab	belly	IOU	89.6061
Phelpsia_inornatus_1_M_Belly_Vis_G053294.jpg	DeepLab	belly	IOU	93.3291
Philemon_albitorques_1_F_Belly_Vis_Y078523.jpg	DeepLab	belly	IOU	91.3721
Philentoma_pyrhoptera_1_M_Belly_Vis_G127421.jpg	DeepLab	belly	IOU	94.2744
Philepitta_castanea_1_M_Belly_Vis_G043561.jpg	DeepLab	belly	IOU	92.3223
Phoeniculus_bollei_1_M_Belly_Vis_Y079443.jpg	DeepLab	belly	IOU	91.653
Phyllolais_pulchella_1_M_Belly_Vis_G149687.jpg	DeepLab	belly	IOU	92.8374
Phytotoma_raimondii_1_M_Belly_Vis_G039443.jpg	DeepLab	belly	IOU	93.4539
Pica_hudsonia_1_M_Belly_Vis_Y054460.jpg	DeepLab	belly	IOU	92.5736
Picoides_albolarvatus_1_M_Belly_Vis_G189895.jpg	DeepLab	belly	IOU	91.3904
Pipra_aureola_1_F_Belly_Vis_G041151.jpg	DeepLab	belly	IOU	93.7352
Pipreola_arcuata_1_M_Belly_Vis_G039593.jpg	DeepLab	belly	IOU	93.0022
Pithys_albifrons_1_M_Belly_Vis_G127169.jpg	DeepLab	belly	IOU	95.3494
Pityriasis_gymnocephala_1_M_Belly_Vis_G168041.jpg	DeepLab	belly	IOU	94.6404
Podargus_ocellatus_1_M_Belly_Vis_Y094208.jpg	DeepLab	belly	IOU	92.7565
Poecilotriccus_calopterus_1_U_Belly_Vis_G045254.jpg	DeepLab	belly	IOU	90.8501
Poephila_acuticauda_1_M_Belly_Vis_G157573.jpg	DeepLab	belly	IOU	89.406
Polihierax_insignis_1_M_Belly_Vis_Y095780.jpg	DeepLab	belly	IOU	94.4448
Polytmus_guainumbi_1_M_Belly_Vis_G200559.jpg	DeepLab	belly	IOU	91.7713
Prionochilus_maculatus_1_M_Belly_Vis_G168293.jpg	DeepLab	belly	IOU	94.0895
Promerops_cafer_1_M_Belly_Vis_Y055940.jpg	DeepLab	belly	IOU	86.9325
Prosobonia_cancellata_1_M_Belly_Vis_Y080873.jpg	DeepLab	belly	IOU	91.3364
Prosthemadera_novaeseelandiae_1_M_Belly_Vis_Y070417.jpg	DeepLab	belly	IOU	95.5188
Psalidoprocne_albiceps_1_M_Belly_Vis_G081115.jpg	DeepLab	belly	IOU	94.4454
Psaltria_exilis_1_M_Belly_Vis_G090427.jpg	DeepLab	belly	IOU	94.0614
Psaltriparus_minimus_1_M_Belly_Vis_G090391.jpg	DeepLab	belly	IOU	88.7755
Psarisomus_dalhousiae_1_M_Belly_Vis_G043440.jpg	DeepLab	belly	IOU	94.3174
Pseudhirundo_griseopyga_1_M_Belly_Vis_G079493.jpg	DeepLab	belly	IOU	90.4091
Pseudoseisura_cristata_1_U_Belly_Vis_G104283.jpg	DeepLab	belly	IOU	90.588
Psophia_crepitans_1_M_Belly_Vis_G215205.jpg	DeepLab	belly	IOU	86.1541
Pterophanes_cyanopterus_1_M_Belly_Vis_Y081819.jpg	DeepLab	belly	IOU	91.1928
Pycnonotus_atriceps_1_M_Belly_Vis_G097267.jpg	DeepLab	belly	IOU	90.6734
Pygarrhichas_albogularis_1_M_Belly_Vis_G105262.jpg	DeepLab	belly	IOU	90.0181
Pyrrhocorax_graculus_1_M_Belly_Vis_G070117.jpg	DeepLab	belly	IOU	95.2528
Quelea_cardinalis_1_M_Belly_Vis_G162745.jpg	DeepLab	belly	IOU	93.3943
Rhagologus_leucostigma_1_M_Belly_Vis_G124592.jpg	DeepLab	belly	IOU	92.6818
Rhinocrypta_lanceolata_1_M_Belly_Vis_G043853.jpg	DeepLab	belly	IOU	89.5211
Rhodostethia_rosea_1_M_Belly_Vis_Y098710.jpg	DeepLab	belly	IOU	94.6012
Rhodothraupis_celaeno_1_M_Belly_Vis_G060609.jpg	DeepLab	belly	IOU	95.2018
Rhynchocyclus_brevirostris_1_M_Belly_Vis_G047573.jpg	DeepLab	belly	IOU	92.6381
Rhynchostruthus_louisae_1_M_Belly_Vis_G096971.jpg	DeepLab	belly	IOU	92.6581
Rhytipterna_holerythra_1_M_Belly_Vis_G051517.jpg	DeepLab	belly	IOU	94.0882
Rigidipenna_inexpectata_1_M_Belly_Vis_Y094196.jpg	DeepLab	belly	IOU	91.2849
Robsonius_rabori_1_M_Belly_Vis_G140910.jpg	DeepLab	belly	IOU	96.1933
Salpornis_spilonotus_1_M_Belly_Vis_G081658.jpg	DeepLab	belly	IOU	91.8952
Sarcops_calvus_1_M_Belly_Vis_G137571.jpg	DeepLab	belly	IOU	94.5175
Sasia_abnormis_1_M_Belly_Vis_G187950.jpg	DeepLab	belly	IOU	84.1524
Saxicola_caprata_1_M_Belly_Vis_G134198.jpg	DeepLab	belly	IOU	89.7398
Scelorchilus_albicollis_1_M_Belly_Vis_G043787.jpg	DeepLab	belly	IOU	90.8822
Schiffornis_major_1_M_Belly_Vis_G038477.jpg	DeepLab	belly	IOU	89.8567
Schistes_geoffroyi_1_M_Belly_Vis_Y083373.jpg	DeepLab	belly	IOU	83.7404
Schistochlamys_melanopis_1_M_Belly_Vis_G064718.jpg	DeepLab	belly	IOU	95.0939
Schizoeaca_coryi_1_M_Belly_Vis_G102342.jpg	DeepLab	belly	IOU	92.6326
Sclerurus_albigularis_1_M_Belly_Vis_G105109.jpg	DeepLab	belly	IOU	93.5168
Scotopelia_bouvieri_1_M_Belly_Vis_Y092926.jpg	DeepLab	belly	IOU	94.4374
Seiurus_aurocapilla_1_M_Belly_Vis_G062661.jpg	DeepLab	belly	IOU	92.0136
Selasphorus_ardens_1_U_Belly_Vis_G202246.jpg	DeepLab	belly	IOU	88.1172
Sericornis_arfakianus_1_M_Belly_Vis_G125836.jpg	DeepLab	belly	IOU	93.6273
Sericossypha_albocristata_1_M_Belly_Vis_G064960.jpg	DeepLab	belly	IOU	90.8236
Sericulus_chrysocephalus_1_M_Belly_Vis_Y056682.jpg	DeepLab	belly	IOU	93.523
Serinus_alario_1_M_Belly_Vis_G093484.jpg	DeepLab	belly	IOU	88.8539
Sheppardia_aequatorialis_1_M_Belly_Vis_G131208.jpg	DeepLab	belly	IOU	93.2336
Sicalis_auriventris_1_M_Belly_Vis_G082376.jpg	DeepLab	belly	IOU	91.8353
[truncated: 74,411 more rows]

## Sheet: fig_3_fig_4_UV_data
species	phylo	sex	view	mean.u	mean.q50.u	mean.q75.u	mean.q90.u	presab.uvcol01	presab.uvcol05	presab.uvcol10	view.bin	sex.bin	uvb	solrad	temp	visual.bin	forest.dep.bin2	ForStrat.canopy
Abroscopus_albogularis	Abroscopus_albogularis	F	Back	0.158438	0.259315	0.201696	0.0819317	1	1	1	-0.999972	-0.999972	-0.773155	-0.732933	-0.137862	0.704859	0.826448	-1.04414
Abroscopus_schisticeps	Abroscopus_schisticeps	F	Back	0.725361	0.50985	0.320106	0.153582	1	1	1	-0.999972	-0.999972	0.0905956	-0.386386	-0.86356	0.704859	0.826448	1.64024
Abroscopus_superciliaris	Abroscopus_superciliaris	F	Back	0.0610559	-0.032063	-0.0454708	-0.0571984	1	1	0	-0.999972	-0.999972	0.208021	0.0942322	0.608045	0.704859	0.826448	-0.507264
Acanthagenys_rufogularis	Acanthagenys_rufogularis	F	Back	0.18529	0.00403053	-0.0705585	-0.062492	1	0	0	-0.999972	-0.999972	-0.34961	1.74222	0.15168	-1.41865	-1.20993	0.566488
Acanthidops_bairdii	Acanthidops_bairdii	F	Back	-0.284839	-0.474296	-0.631549	-0.782907	0	0	0	-0.999972	-0.999972	-0.150347	1.1238	0.218427	0.704859	0.826448	-1.04414
Acanthisitta_chloris	Acanthisitta_chloris	F	Back	0.372686	0.249299	0.183438	0.199143	0	0	0	-0.999972	-0.999972	-2.09508	-1.30233	-1.34875	0.704859	0.826448	-0.507264
Acanthiza_apicalis	Acanthiza_apicalis	F	Back	0.454896	0.376673	0.405217	0.438676	0	0	0	-0.999972	-0.999972	-0.387778	1.79085	0.110083	-1.41865	-1.20993	-0.507264
Acanthiza_chrysorrhoa	Acanthiza_chrysorrhoa	F	Back	0.38139	0.158142	0.0953325	0.101411	1	1	0	-0.999972	-0.999972	-0.58085	1.43178	-0.060694	-1.41865	-1.20993	-1.04414
Acanthiza_ewingii	Acanthiza_ewingii	F	Back	0.0497935	-0.00718479	0.0054137	0.0145523	0	0	0	-0.999972	-0.999972	-2.01944	-1.14321	-1.26201	-1.41865	-1.20993	0.29805
Acanthiza_inornata	Acanthiza_inornata	F	Back	0.318022	0.200693	0.203444	0.250236	0	0	0	-0.999972	-0.999972	-0.982739	1.12802	-0.452125	-1.41865	-1.20993	0.29805
Acanthiza_lineata	Acanthiza_lineata	F	Back	-0.0708424	-0.156426	-0.148389	-0.0696826	0	0	0	-0.999972	-0.999972	-1.08928	0.436266	-0.476244	-1.41865	0.826448	1.10336
Acanthiza_nana	Acanthiza_nana	F	Back	0.723972	0.629169	0.668976	0.710724	1	1	1	-0.999972	-0.999972	-0.795282	0.916602	-0.205597	-1.41865	-1.20993	1.64024
Acanthiza_robustirostris	Acanthiza_robustirostris	F	Back	0.0965666	-0.103626	-0.196932	-0.239273	0	0	0	-0.999972	-0.999972	-0.129206	2.18858	0.297209	-1.41865	-1.20993	0.029612
Acanthiza_uropygialis	Acanthiza_uropygialis	F	Back	-0.278118	-0.284058	-0.256236	-0.226348	0	0	0	-0.999972	-0.999972	-0.463133	1.65184	0.0417366	-1.41865	-1.20993	0.029612
Acanthorhynchus_superciliosus	Acanthorhynchus_superciliosus	F	Back	-0.22241	-0.265933	-0.362494	-0.415085	0	0	0	-0.999972	-0.999972	-1.02415	1.0056	-0.461476	-1.41865	-1.20993	-0.507264
Acanthorhynchus_tenuirostris	Acanthorhynchus_tenuirostris	F	Back	0.174259	0.379252	0.311716	0.180734	0	0	0	-0.999972	-0.999972	-1.14163	0.25497	-0.545846	-1.41865	0.826448	-0.775703
Achaetops_pycnopygius	Achaetops_pycnopygius	F	Back	-0.729688	-0.764068	-0.821856	-0.907757	0	0	0	-0.999972	-0.999972	0.573502	1.11955	0.145924	0.704859	-1.20993	-1.04414
Acridotheres_albocinctus	Acridotheres_albocinctus	F	Back	1.10496	1.02171	1.01695	0.899424	0	0	0	-0.999972	-0.999972	-0.234306	0.373659	0.272901	0.704859	-1.20993	-0.507264
Acridotheres_cinereus	Acridotheres_cinereus	F	Back	0.44277	0.299478	0.279224	0.286285	0	0	0	-0.999972	-0.999972	0.629123	0.494505	0.809722	0.704859	-1.20993	-0.238826
Acridotheres_cristatellus	Acridotheres_cristatellus	F	Back	1.34699	1.24257	1.2525	1.04944	0	0	0	-0.999972	-0.999972	-0.984374	-0.97853	-0.355873	0.704859	-1.20993	0.29805
Acridotheres_fuscus	Acridotheres_fuscus	F	Back	0.890539	0.757649	0.685009	0.660203	0	0	0	-0.999972	-0.999972	-0.14631	0.802639	0.691947	0.704859	0.826448	-0.507264
Acridotheres_ginginianus	Acridotheres_ginginianus	F	Back	0.999489	1.02318	1.06466	0.984203	1	0	0	-0.999972	-0.999972	-0.35077	1.04353	0.776042	0.704859	-1.20993	-0.507264
Acridotheres_grandis	Acridotheres_grandis	F	Back	1.30114	1.1027	0.971687	0.76599	0	0	0	-0.999972	-0.999972	-0.0356037	0.479046	0.658214	0.704859	-1.20993	-0.238826
Acridotheres_tristis	Acridotheres_tristis	F	Back	0.676107	0.61512	0.680153	0.639841	0	0	0	-0.999972	-0.999972	-0.389474	0.497816	0.0248453	0.704859	-1.20993	-0.775703
Acrocephalus_aedon	Acrocephalus_aedon	F	Back	-1.2207	-1.43987	-1.59692	-1.77674	0	0	0	-0.999972	-0.999972	-2.64894	-1.60994	-2.99064	0.704859	-1.20993	0.29805
Acrocephalus_agricola	Acrocephalus_agricola	F	Back	-1.25625	-1.37346	-1.47452	-1.55269	0	0	0	-0.999972	-0.999972	-2.10481	-1.11294	-1.99198	0.704859	-1.20993	-1.04414
Acrocephalus_arundinaceus	Acrocephalus_arundinaceus	F	Back	-1.24182	-1.36898	-1.45784	-1.45336	0	0	0	-0.999972	-0.999972	-2.37915	-1.56521	-1.88946	0.704859	-1.20993	-1.04414
Acrocephalus_australis	Acrocephalus_australis	F	Back	-1.10032	-1.11981	-1.03573	-1.03893	0	0	0	-0.999972	-0.999972	-0.0836715	1.0597	0.326572	0.704859	-1.20993	0.29805
Acrocephalus_baeticatus	Acrocephalus_baeticatus	F	Back	-1.37412	-1.47316	-1.53099	-1.53282	0	0	0	-0.999972	-0.999972	0.344691	0.967933	0.208374	0.704859	-1.20993	-1.04414
Acrocephalus_bistrigiceps	Acrocephalus_bistrigiceps	F	Back	-1.04387	-1.21289	-1.34617	-1.51154	0	0	0	-0.999972	-0.999972	-2.3893	-1.33978	-2.1428	0.704859	-1.20993	-1.04414
Acrocephalus_brevipennis	Acrocephalus_brevipennis	F	Back	-0.713972	-0.99298	-1.17083	-1.32345	0	0	0	-0.999972	-0.999972	0.688029	1.57886	0.431577	0.704859	-1.20993	1.10336
Acrocephalus_caffer	Acrocephalus_caffer	F	Back	-1.23561	-1.34949	-1.40549	-1.42822	0	0	0	-0.999972	-0.999972	0.25676	-0.668486	0.667275	0.704859	0.826448	1.64024
Acrocephalus_concinens	Acrocephalus_concinens	F	Back	-0.807804	-0.952127	-1.06014	-1.13049	0	0	0	-0.999972	-0.999972	-1.37798	-0.734243	-1.13091	0.704859	-1.20993	0.29805
Acrocephalus_dumetorum	Acrocephalus_dumetorum	F	Back	-1.0058	-1.29141	-1.40493	-1.42172	0	0	0	-0.999972	-0.999972	-2.84122	-2.50514	-2.67483	0.704859	0.826448	0.566488
Acrocephalus_gracilirostris	Acrocephalus_gracilirostris	F	Back	-0.959336	-1.05135	-1.08652	-1.08138	0	0	0	-0.999972	-0.999972	0.395164	0.745275	0.208588	0.704859	-1.20993	-1.04414
Acrocephalus_griseldis	Acrocephalus_griseldis	F	Back	-0.831324	-1.02458	-1.14238	-1.2573	0	0	0	-0.999972	-0.999972	-0.716615	1.04374	0.490991	0.704859	-1.20993	-0.238826
Acrocephalus_melanopogon	Acrocephalus_melanopogon	F	Back	-0.649779	-0.545488	-0.482709	-0.34414	0	0	0	-0.999972	-0.999972	-1.81404	-0.705512	-1.04919	0.704859	-1.20993	-1.04414
Acrocephalus_newtoni	Acrocephalus_newtoni	F	Back	-0.294655	-0.567642	-0.772971	-0.946444	0	0	0	-0.999972	-0.999972	0.110632	1.33944	0.479828	0.704859	-1.20993	-1.04414
Acrocephalus_paludicola	Acrocephalus_paludicola	F	Back	-1.25723	-1.39566	-1.4656	-1.47777	0	0	0	-0.999972	-0.999972	-2.90905	-2.76742	-1.80407	0.704859	-1.20993	-1.04414
Acrocephalus_palustris	Acrocephalus_palustris	F	Back	-1.25385	-1.47775	-1.63579	-1.82621	0	0	0	-0.999972	-0.999972	-2.73828	-2.46674	-1.88045	0.704859	-1.20993	0.29805
Acrocephalus_rufescens	Acrocephalus_rufescens	F	Back	-0.61778	-0.846732	-1.05415	-1.29422	0	0	0	-0.999972	-0.999972	0.648265	0.0859595	0.621972	0.704859	-1.20993	-1.04414
Acrocephalus_schoenobaenus	Acrocephalus_schoenobaenus	F	Back	-1.141	-1.15524	-1.20313	-1.24957	0	0	0	-0.999972	-0.999972	-2.88635	-2.61532	-2.28218	0.704859	-1.20993	-0.507264
Acrocephalus_scirpaceus	Acrocephalus_scirpaceus	F	Back	-1.04444	-1.22085	-1.31249	-1.34167	0	0	0	-0.999972	-0.999972	-2.18139	-1.43764	-1.48497	0.704859	-1.20993	-1.04414
Acrocephalus_sechellensis	Acrocephalus_sechellensis	F	Back	-0.00457522	-0.250302	-0.371285	-0.467913	0	0	0	-0.999972	-0.999972	0.959934	1.84943	0.894775	0.704859	-1.20993	0.834927
Acrocephalus_stentoreus	Acrocephalus_stentoreus	F	Back	-1.44999	-1.66684	-1.80555	-1.94373	0	0	0	-0.999972	-0.999972	-0.71394	0.110351	-0.46327	0.704859	-1.20993	-1.04414
Acrocephalus_syrinx	Acrocephalus_syrinx	F	Back	-1.76993	-1.73966	-1.63868	-1.42307	0	0	0	-0.999972	-0.999972	0.677472	0.765597	1.05946	0.704859	-1.20993	-0.507264
Acrocephalus_tangorum	Acrocephalus_tangorum	F	Back	-1.62578	-1.66649	-1.6655	-1.5923	0	0	0	-0.999972	-0.999972	-2.81369	-1.68445	-3.001	0.704859	-1.20993	0.29805
Acropternis_orthonyx	Acropternis_orthonyx	F	Back	0.151716	0.261057	0.323571	0.513621	0	0	0	-0.999972	-0.999972	1.05977	-0.724327	-0.324492	-1.41865	0.826448	-1.04414
Actinodura_egertoni	Actinodura_egertoni	F	Back	-0.391903	-0.341031	-0.41467	-0.468378	0	0	0	-0.999972	-0.999972	-0.204604	-0.0461515	-0.405176	0.704859	0.826448	1.64024
Actinodura_morrisoniana	Actinodura_morrisoniana	F	Back	-0.177891	0.0810775	0.30811	0.574194	0	0	0	-0.999972	-0.999972	-0.938329	-0.612846	-0.136511	0.704859	0.826448	1.64024
Actinodura_nipalensis	Actinodura_nipalensis	F	Back	-0.407551	-0.0845825	0.201244	0.481053	0	0	0	-0.999972	-0.999972	0.387841	0.0753582	-1.26954	0.704859	0.826448	1.10336
Actinodura_ramsayi	Actinodura_ramsayi	F	Back	-0.608355	-0.65411	-0.631494	-0.603271	0	0	0	-0.999972	-0.999972	-0.352315	-0.325493	0.192692	0.704859	0.826448	0.29805
Actinodura_souliei	Actinodura_souliei	F	Back	-0.390644	-0.0894057	0.0831659	0.1718	0	0	0	-0.999972	-0.999972	-0.44479	-1.30273	-0.786603	0.704859	0.826448	1.10336
Actinodura_waldeni	Actinodura_waldeni	F	Back	-0.192055	0.13527	0.414065	0.636215	0	0	0	-0.999972	-0.999972	-0.138889	-0.219845	-0.3968	0.704859	0.826448	1.10336
Aegithalos_caudatus	Aegithalos_caudatus	F	Back	0.931747	0.842036	0.742345	0.60022	0	0	0	-0.999972	-0.999972	-2.62134	-2.07975	-2.32835	0.704859	-1.20993	0.29805
Aegithalos_concinnus	Aegithalos_concinnus	F	Back	0.500418	0.741143	0.621189	0.472366	0	0	0	-0.999972	-0.999972	-0.847213	-0.797497	-0.455193	0.704859	0.826448	-0.507264
Aegithalos_fuliginosus	Aegithalos_fuliginosus	F	Back	0.249482	0.165725	0.13091	0.143087	0	0	0	-0.999972	-0.999972	-1.15074	-1.74168	-1.39823	0.704859	0.826448	-1.04414
Aegithalos_iouschistos	Aegithalos_iouschistos	F	Back	0.458938	0.490749	0.514662	0.597789	0	0	0	-0.999972	-0.999972	0.613814	-0.895227	-1.72824	0.704859	0.826448	0.29805
Aegithalos_leucogenys	Aegithalos_leucogenys	F	Back	0.00302761	-0.0992685	-0.216814	-0.355888	0	0	0	-0.999972	-0.999972	-0.303136	0.317937	-1.38397	0.704859	0.826448	-0.507264
Aegithina_lafresnayei	Aegithina_lafresnayei	F	Back	0.483815	0.609531	0.560568	0.483011	1	1	0	-0.999972	-0.999972	0.113695	0.499967	0.756093	-1.41865	0.826448	1.64024
Aegithina_nigrolutea	Aegithina_nigrolutea	F	Back	-0.45219	0.00214299	0.0997511	0.0820616	0	0	0	-0.999972	-0.999972	-0.175392	1.21533	0.821263	-1.41865	-1.20993	1.64024
Aegithina_tiphia	Aegithina_tiphia	F	Back	0.10658	0.558947	0.852227	0.869604	1	0	0	-0.999972	-0.999972	0.127348	0.605624	0.758299	-1.41865	0.826448	1.64024
Aegithina_viridissima	Aegithina_viridissima	F	Back	0.147301	0.289619	0.362937	0.397048	1	0	0	-0.999972	-0.999972	0.581755	-0.0435623	0.86549	-1.41865	0.826448	1.64024
Aethopyga_bella	Aethopyga_bella	F	Back	-0.245383	-0.0159243	0.0933271	0.31298	0	0	0	-0.999972	-0.999972	0.309449	-0.205929	0.897941	0.704859	0.826448	0.566488
Aethopyga_boltoni	Aethopyga_boltoni	F	Back	0.035376	0.387412	0.457662	0.656163	0	0	0	-0.999972	-0.999972	0.358448	-0.132308	0.696369	0.704859	0.826448	0.566488
Aethopyga_christinae	Aethopyga_christinae	F	Back	0.221688	0.186962	0.192208	0.27299	0	0	0	-0.999972	-0.999972	-1.03041	-1.08526	-0.202701	0.704859	0.826448	0.29805
Aethopyga_duyvenbodei	Aethopyga_duyvenbodei	F	Back	0.302558	0.488358	0.64995	0.730894	1	0	0	-0.999972	-0.999972	0.773693	0.215252	0.923187	0.704859	0.826448	-0.238826
Aethopyga_eximia	Aethopyga_eximia	F	Back	-0.0289621	0.0528864	0.023659	0.0240617	0	0	0	-0.999972	-0.999972	0.270984	0.361112	0.589059	0.704859	0.826448	-0.238826
Aethopyga_flagrans	Aethopyga_flagrans	F	Back	0.266703	0.229976	0.271174	0.327913	0	0	0	-0.999972	-0.999972	0.149883	-0.184414	0.89326	0.704859	0.826448	0.29805
Aethopyga_gouldiae	Aethopyga_gouldiae	F	Back	0.477516	0.333487	0.246609	0.203947	0	0	0	-0.999972	-0.999972	-0.320016	-0.617197	-0.748071	0.704859	0.826448	0.29805
Aethopyga_ignicauda	Aethopyga_ignicauda	F	Back	0.34505	0.280506	0.254089	0.251235	0	0	0	-0.999972	-0.999972	0.374389	-0.145839	-1.22712	0.704859	-1.20993	-0.775703
Aethopyga_mystacalis	Aethopyga_mystacalis	F	Back	0.0341974	-0.0202185	-0.0335332	0.00691588	0	0	0	-0.999972	-0.999972	0.605384	-9.02581e-05	0.786459	0.704859	0.826448	1.64024
Aethopyga_nipalensis	Aethopyga_nipalensis	F	Back	0.46658	0.482321	0.483031	0.439916	0	0	0	-0.999972	-0.999972	-0.0300495	-0.128946	-0.313774	0.704859	0.826448	0.834927
Aethopyga_primigenia	Aethopyga_primigenia	F	Back	0.264753	0.346149	0.34105	0.468275	0	0	0	-0.999972	-0.999972	0.325898	-0.151096	0.706757	0.704859	0.826448	0.566488
Aethopyga_pulcherrima	Aethopyga_pulcherrima	F	Back	0.14943	0.150139	0.107789	0.13982	0	0	0	-0.999972	-0.999972	0.268717	-0.146236	0.853606	0.704859	0.826448	0.29805
Aethopyga_saturata	Aethopyga_saturata	F	Back	0.238925	0.122245	-0.0123454	-0.149801	0	0	0	-0.999972	-0.999972	-0.212021	-0.00948232	0.183968	0.704859	-1.20993	0.566488
Aethopyga_shelleyi	Aethopyga_shelleyi	F	Back	0.673211	0.53461	0.498551	0.515257	0	0	0	-0.999972	-0.999972	0.418628	0.0741077	0.994193	0.704859	0.826448	0.566488
Aethopyga_siparaja	Aethopyga_siparaja	F	Back	0.230744	0.152248	0.194455	0.324101	0	0	0	-0.999972	-0.999972	0.168428	0.294413	0.589786	0.704859	0.826448	-0.238826
Agelaioides_badius	Agelaioides_badius	F	Back	-0.473229	-0.554869	-0.564595	-0.678835	0	0	0	-0.999972	-0.999972	-0.289794	-0.131249	0.0693397	0.704859	-1.20993	-0.507264
Agelaius_phoeniceus	Agelaius_phoeniceus	F	Back	0.320034	0.094388	-0.0814306	-0.235493	0	0	0	-0.999972	-0.999972	-1.98693	-1.13211	-1.68836	0.704859	-1.20993	-1.04414
Agelaius_tricolor	Agelaius_tricolor	F	Back	0.418379	0.275237	0.23432	0.357651	0	0	0	-0.999972	-0.999972	-1.41974	0.169439	-0.922584	0.704859	-1.20993	-1.04414
Agelaius_xanthomus	Agelaius_xanthomus	F	Back	1.81296	1.61532	1.40065	1.0129	0	0	0	-0.999972	-0.999972	0.173566	0.989626	0.749759	0.704859	-1.20993	0.566488
Agelasticus_cyanopus	Agelasticus_cyanopus	F	Back	0.503501	0.398321	0.451977	0.613964	0	0	0	-0.999972	-0.999972	-0.129238	-0.424044	0.447237	0.704859	-1.20993	-1.04414
Agelasticus_thilius	Agelasticus_thilius	F	Back	-0.0980866	-0.201324	-0.203797	-0.152548	0	0	0	-0.999972	-0.999972	-0.846501	-0.351072	-0.722458	0.704859	-1.20993	-1.04414
Agriornis_lividus	Agriornis_lividus	F	Back	0.166876	-0.0939246	-0.209517	-0.357565	0	0	0	-0.999972	-0.999972	-1.91554	-2.03869	-1.67869	-1.41865	-1.20993	-1.04414
Agriornis_micropterus	Agriornis_micropterus	F	Back	-0.446947	-0.669187	-0.732219	-0.643375	0	0	0	-0.999972	-0.999972	0.0271683	-0.22524	-1.39007	-1.41865	-1.20993	-1.04414
Agriornis_montanus	Agriornis_montanus	F	Back	-0.228183	-0.564643	-0.741047	-0.844229	0	0	0	-0.999972	-0.999972	0.190583	-0.161775	-1.22578	-1.41865	-1.20993	-1.04414
Agriornis_murinus	Agriornis_murinus	F	Back	0.0996831	-0.087391	-0.0573516	0.0453799	0	0	0	-0.999972	-0.999972	-1.37008	-0.475094	-0.929711	-1.41865	-1.20993	-1.04414
Ailuroedus_buccoides	Ailuroedus_buccoides	F	Back	0.120229	0.116352	0.0142624	0.0117731	1	0	0	-0.999972	-0.999972	0.639053	0.15389	0.697101	-1.41865	0.826448	0.566488
Ailuroedus_melanotis	Ailuroedus_melanotis	F	Back	-0.0155006	-0.0374358	0.0340921	0.228963	0	0	0	-0.999972	-0.999972	0.414629	0.501561	0.599811	-1.41865	0.826448	0.566488
Aimophila_aestivalis	Aimophila_aestivalis	F	Back	-0.0537631	-0.279715	-0.460647	-0.622393	0	0	0	-0.999972	-0.999972	-1.35079	-0.36009	-0.32721	0.704859	0.826448	-1.04414
Aimophila_botterii	Aimophila_botterii	F	Back	-0.343532	-0.619612	-0.801332	-0.897811	0	0	0	-0.999972	-0.999972	0.073493	0.560289	0.203116	0.704859	-1.20993	-1.04414
Aimophila_carpalis	Aimophila_carpalis	F	Back	-0.281992	-0.376845	-0.475083	-0.617694	0	0	0	-0.999972	-0.999972	-0.454055	0.880897	0.283242	0.704859	-1.20993	-0.507264
Aimophila_cassinii	Aimophila_cassinii	F	Back	-0.271388	-0.546771	-0.702334	-0.81004	0	0	0	-0.999972	-0.999972	-0.826004	0.45551	-0.58513	0.704859	-1.20993	-1.04414
Aimophila_humeralis	Aimophila_humeralis	F	Back	-0.775482	-0.864319	-0.927393	-0.970081	0	0	0	-0.999972	-0.999972	0.450279	0.618971	0.495135	0.704859	-1.20993	-1.04414
Aimophila_mystacalis	Aimophila_mystacalis	F	Back	-0.359138	-0.290075	-0.297057	-0.216231	0	0	0	-0.999972	-0.999972	0.491884	0.231712	-0.0609612	0.704859	-1.20993	-1.04414
Aimophila_quinquestriata	Aimophila_quinquestriata	F	Back	0.434461	0.128941	0.00851447	-0.122627	0	0	0	-0.999972	-0.999972	-0.21906	0.793495	-0.147169	0.704859	-1.20993	-0.775703
Aimophila_rufescens	Aimophila_rufescens	F	Back	-0.708402	-0.886381	-0.977285	-1.07154	0	0	0	-0.999972	-0.999972	0.162023	0.719888	0.186947	0.704859	-1.20993	-1.04414
Aimophila_ruficauda	Aimophila_ruficauda	F	Back	-1.11565	-1.05448	-1.00702	-0.894425	0	0	0	-0.999972	-0.999972	0.40588	0.960653	0.542483	0.704859	-1.20993	-1.04414
Aimophila_ruficeps	Aimophila_ruficeps	F	Back	-0.0850538	-0.317053	-0.503914	-0.654775	0	0	0	-0.999972	-0.999972	-0.602174	0.581307	-0.515093	0.704859	-1.20993	-0.507264
Aimophila_sumichrasti	Aimophila_sumichrasti	F	Back	-0.914249	-0.976876	-1.00091	-0.976624	0	0	0	-0.999972	-0.999972	0.408513	0.330951	0.630474	0.704859	-1.20993	-1.04414
Alaemon_alaudipes	Alaemon_alaudipes	F	Back	-1.07639	-1.432	-1.62031	-1.76941	0	0	0	-0.999972	-0.999972	0.12774	1.74594	0.590001	0.704859	-1.20993	-1.04414
Alaemon_hamertoni	Alaemon_hamertoni	F	Back	-1.15631	-1.61246	-1.88224	-2.07963	0	0	0	-0.999972	-0.999972	1.18844	2.59895	0.803622	0.704859	-1.20993	-1.04414
Alauda_arvensis	Alauda_arvensis	F	Back	-1.188	-1.41975	-1.46359	-1.40936	0	0	0	-0.999972	-0.999972	-2.70824	-2.14311	-2.59371	0.704859	-1.20993	-1.04414
Alauda_gulgula	Alauda_gulgula	F	Back	-1.24901	-1.52438	-1.62468	-1.53812	0	0	0	-0.999972	-0.999972	-0.387091	0.0977725	-0.397231	0.704859	-1.20993	-1.04414
Alauda_japonica	Alauda_japonica	F	Back	-0.934637	-1.15956	-1.23691	-1.23054	0	0	0	-0.999972	-0.999972	-2.33075	-1.87138	-1.64471	0.704859	-1.20993	-1.04414
Alcippe_brunnea	Alcippe_brunnea	F	Back	-0.30882	-0.331673	-0.211888	0.0844906	0	0	0	-0.999972	-0.999972	-1.26854	-1.40722	-0.419875	0.704859	0.826448	-1.04414
Alcippe_brunneicauda	Alcippe_brunneicauda	F	Back	-0.364825	-0.394596	-0.453955	-0.4521	0	0	0	-0.999972	-0.999972	0.630843	-0.0649717	0.864552	0.704859	0.826448	1.10336
Alcippe_castaneceps	Alcippe_castaneceps	F	Back	-0.370048	-0.177955	-0.106943	-0.138801	0	0	0	-0.999972	-0.999972	-0.0864294	0.14472	0.12846	0.704859	0.826448	0.029612
Alcippe_chrysotis	Alcippe_chrysotis	F	Back	1.2633	1.21142	1.04765	0.837697	1	1	0	-0.999972	-0.999972	-0.730027	-1.14403	-0.775907	0.704859	0.826448	-0.507264
Alcippe_cinerea	Alcippe_cinerea	F	Back	0.536487	0.336018	0.19239	0.116223	0	0	0	-0.999972	-0.999972	-0.192949	-0.313007	-0.481999	0.704859	0.826448	-1.04414
Alcippe_cinereiceps	Alcippe_cinereiceps	F	Back	-0.52758	-0.656164	-0.677812	-0.650347	0	0	0	-0.999972	-0.999972	-1.35798	-1.33238	-1.02186	0.704859	0.826448	-0.507264
Alcippe_dubia	Alcippe_dubia	F	Back	-1.11552	-1.14372	-1.14442	-1.10722	0	0	0	-0.999972	-0.999972	-0.40245	-0.677213	-0.425369	0.704859	0.826448	-1.04414
Alcippe_formosana	Alcippe_formosana	F	Back	-0.578695	-0.664617	-0.686986	-0.731528	0	0	0	-0.999972	-0.999972	-0.931435	-0.602724	-0.186353	0.704859	0.826448	-0.507264
Alcippe_grotei	Alcippe_grotei	F	Back	-0.34177	-0.34029	-0.456607	-0.608215	0	0	0	-0.999972	-0.999972	0.0502825	0.659385	0.657187	0.704859	0.826448	0.29805
Alcippe_klossi	Alcippe_klossi	F	Back	-0.564045	-0.341111	-0.254273	-0.216961	0	0	0	-0.999972	-0.999972	0.234265	0.680286	0.460808	0.704859	0.826448	0.029612
Alcippe_ludlowi	Alcippe_ludlowi	F	Back	-0.589584	-0.583064	-0.591805	-0.559732	0	0	0	-0.999972	-0.999972	0.452186	-0.575208	-1.51135	0.704859	0.826448	-0.507264
Alcippe_manipurensis	Alcippe_manipurensis	F	Back	-0.501317	-0.565094	-0.609429	-0.631224	0	0	0	-0.999972	-0.999972	-0.225377	-0.525687	-0.45347	0.704859	0.826448	-0.507264
Alcippe_morrisonia	Alcippe_morrisonia	F	Back	-0.41188	-0.303639	-0.42064	-0.634705	0	0	0	-0.999972	-0.999972	-0.84661	-0.844485	-0.257948	0.704859	0.826448	1.10336
Alcippe_nipalensis	Alcippe_nipalensis	F	Back	-0.497886	-0.367291	-0.400863	-0.439875	0	0	0	-0.999972	-0.999972	-0.286571	0.0721584	-0.191	0.704859	0.826448	0.29805
Alcippe_peracensis	Alcippe_peracensis	F	Back	-0.248549	-0.181372	-0.258244	-0.313954	0	0	0	-0.999972	-0.999972	0.185498	0.475037	0.655987	0.704859	0.826448	0.29805
Alcippe_poioicephala	Alcippe_poioicephala	F	Back	-0.855143	-0.86448	-0.965379	-1.11334	0	0	0	-0.999972	-0.999972	-0.0778642	0.624533	0.583302	0.704859	0.826448	0.566488
Alcippe_pyrrhoptera	Alcippe_pyrrhoptera	F	Back	-1.10583	-1.20222	-1.15741	-1.00996	0	0	0	-0.999972	-0.999972	0.267248	0.316637	0.664011	0.704859	0.826448	0.29805
Alcippe_ruficapilla	Alcippe_ruficapilla	F	Back	-0.733353	-0.809633	-0.873956	-0.941911	0	0	0	-0.999972	-0.999972	-0.790387	-1.41283	-1.24799	0.704859	0.826448	0.29805
Alcippe_rufogularis	Alcippe_rufogularis	F	Back	-0.603816	-0.599299	-0.565723	-0.461031	0	0	0	-0.999972	-0.999972	-0.276963	0.107583	0.301179	0.704859	0.826448	-1.04414
Alcippe_striaticollis	Alcippe_striaticollis	F	Back	-0.385929	-0.530472	-0.520879	-0.394676	0	0	0	-0.999972	-0.999972	0.223571	-1.33077	-2.41494	0.704859	-1.20993	-0.507264
Alcippe_vinipectus	Alcippe_vinipectus	F	Back	-0.219799	-0.0394216	0.0648873	0.150363	0	0	0	-0.999972	-0.999972	0.295019	-0.793459	-1.57924	0.704859	-1.20993	-0.238826
Aleadryas_rufinucha	Aleadryas_rufinucha	F	Back	-0.311251	-0.439612	-0.465584	-0.313249	0	0	0	-0.999972	-0.999972	0.555522	-0.0158231	0.265171	-1.41865	0.826448	-1.04414
Alectrurus_risora	Alectrurus_risora	F	Back	-0.347593	-0.314861	-0.0791312	0.451743	0	0	0	-0.999972	-0.999972	-0.60398	-0.0753474	0.27991	-1.41865	-1.20993	-0.507264
Alectrurus_tricolor	Alectrurus_tricolor	F	Back	-0.380743	-0.432721	-0.409225	-0.314297	0	0	0	-0.999972	-0.999972	-0.0262209	-0.551164	0.412745	-1.41865	-1.20993	-0.507264
Alethe_diademata	Alethe_diademata	F	Back	0.242852	0.392242	0.54715	0.523776	0	0	0	-0.999972	-0.999972	0.559549	-0.566	0.678929	0.704859	0.826448	-1.04414
Alethe_fuelleborni	Alethe_fuelleborni	F	Back	-0.499846	-0.368241	-0.212854	0.149378	0	0	0	-0.999972	-0.999972	0.613348	0.159596	0.355237	0.704859	0.826448	-0.507264
Alethe_poliocephala	Alethe_poliocephala	F	Back	-0.218957	-0.0607444	-0.00718341	0.139499	0	0	0	-0.999972	-0.999972	0.614078	-0.531496	0.630906	0.704859	0.826448	-0.775703
Alethe_poliophrys	Alethe_poliophrys	F	Back	-0.536959	-0.287171	0.0167925	0.265735	0	0	0	-0.999972	-0.999972	0.476435	-0.607158	0.0314742	0.704859	0.826448	-0.507264
Alophoixus_affinis	Alophoixus_affinis	F	Back	0.238275	-0.0818347	-0.262807	-0.389928	1	1	1	-0.999972	-0.999972	0.695262	0.297496	0.874926	0.704859	0.826448	0.834927
Alophoixus_bres	Alophoixus_bres	F	Back	-0.415491	-0.743978	-0.936956	-1.07178	0	0	0	-0.999972	-0.999972	0.564759	0.0308224	0.894405	0.704859	0.826448	0.29805
Alophoixus_finschii	Alophoixus_finschii	F	Back	-0.0806232	-0.34888	-0.486416	-0.553023	0	0	0	-0.999972	-0.999972	0.603949	-0.121118	0.825644	0.704859	0.826448	1.10336
Alophoixus_flaveolus	Alophoixus_flaveolus	F	Back	-0.758557	-0.861523	-0.874248	-0.947478	0	0	0	-0.999972	-0.999972	-0.227969	0.259704	0.174565	0.704859	0.826448	-0.507264
Alophoixus_ochraceus	Alophoixus_ochraceus	F	Back	-0.857279	-1.06474	-1.15768	-1.28246	0	0	0	-0.999972	-0.999972	0.489378	0.153579	0.777718	0.704859	0.826448	1.10336
Alophoixus_pallidus	Alophoixus_pallidus	F	Back	-0.49145	-0.67346	-0.772587	-0.876762	0	0	0	-0.999972	-0.999972	-0.246619	0.0248367	0.337969	0.704859	0.826448	1.64024
Alophoixus_phaeocephalus	Alophoixus_phaeocephalus	F	Back	0.342953	0.222791	0.193534	0.0392555	1	0	0	-0.999972	-0.999972	0.591298	-0.0668593	0.866655	0.704859	0.826448	0.29805
Alopochelidon_fucata	Alopochelidon_fucata	F	Back	0.0076038	-0.110264	-0.188195	-0.258041	0	0	0	-0.999972	-0.999972	-0.353521	-0.341731	0.183475	0.704859	-1.20993	-0.507264
Amadina_erythrocephala	Amadina_erythrocephala	F	Back	-0.670907	-1.01065	-1.2244	-1.38567	0	0	0	-0.999972	-0.999972	0.0439422	1.64213	-0.105659	0.704859	-1.20993	-1.04414
Amadina_fasciata	Amadina_fasciata	F	Back	-1.12129	-1.40222	-1.52445	-1.65943	0	0	0	-0.999972	-0.999972	0.735706	1.45044	0.718309	0.704859	-1.20993	-1.04414
Amandava_amandava	Amandava_amandava	F	Back	-0.533171	-0.707228	-0.804403	-0.935503	0	0	0	-0.999972	-0.999972	-0.110933	0.723449	0.658571	0.704859	-1.20993	-1.04414
Amandava_formosa	Amandava_formosa	F	Back	0.943951	0.638441	0.43606	0.267779	1	1	1	-0.999972	-0.999972	-0.0372218	1.31902	0.86978	0.704859	-1.20993	-1.04414
Amandava_subflava	Amandava_subflava	F	Back	0.195634	-0.0392491	-0.139105	-0.20233	1	0	0	-0.999972	-0.999972	0.527003	0.355161	0.397679	0.704859	-1.20993	-1.04414
Amblycercus_holosericeus	Amblycercus_holosericeus	F	Back	1.60227	1.36319	1.24489	1.00877	0	0	0	-0.999972	-0.999972	0.351889	0.154915	0.449491	0.704859	0.826448	-0.507264
Amblyornis_macgregoriae	Amblyornis_macgregoriae	F	Back	-0.668245	-0.405446	-0.296924	-0.182838	0	0	0	-0.999972	-0.999972	0.557309	-0.0385315	0.130924	-1.41865	0.826448	1.64024
Amblyornis_subalaris	Amblyornis_subalaris	F	Back	-0.533543	-0.408532	-0.383097	-0.238274	0	0	0	-0.999972	-0.999972	0.210147	0.933841	0.400811	-1.41865	0.826448	0.834927
Amblyospiza_albifrons	Amblyospiza_albifrons	F	Back	-0.595065	-0.736858	-0.75061	-0.804483	0	0	0	-0.999972	-0.999972	0.5487	0.207709	0.400939	0.704859	0.826448	0.834927
Amblyramphus_holosericeus	Amblyramphus_holosericeus	F	Back	1.33648	1.51936	1.36548	1.01594	1	1	0	-0.999972	-0.999972	-0.609965	-0.392998	0.113673	0.704859	-1.20993	-1.04414
Ammodramus_aurifrons	Ammodramus_aurifrons	F	Back	-0.411032	-0.596465	-0.701261	-0.734789	0	0	0	-0.999972	-0.999972	0.427599	-0.993164	0.827842	0.704859	-1.20993	-1.04414
Ammodramus_bairdii	Ammodramus_bairdii	F	Back	-0.825827	-0.933059	-1.02681	-1.06676	0	0	0	-0.999972	-0.999972	-2.57357	-1.54453	-2.28296	0.704859	-1.20993	-1.04414
Ammodramus_caudacutus	Ammodramus_caudacutus	F	Back	-0.544926	-0.684312	-0.775376	-0.867253	0	0	0	-0.999972	-0.999972	-2.08653	-1.2894	-1.17336	0.704859	-1.20993	-1.04414
Ammodramus_henslowii	Ammodramus_henslowii	F	Back	-1.22961	-1.27255	-1.22287	-1.12272	0	0	0	-0.999972	-0.999972	-2.14646	-1.40481	-1.453	0.704859	-1.20993	-0.775703
Ammodramus_humeralis	Ammodramus_humeralis	F	Back	-0.229692	-0.406733	-0.472006	-0.444061	0	0	0	-0.999972	-0.999972	0.0438633	-0.254973	0.44623	0.704859	-1.20993	-0.775703
Ammodramus_leconteii	Ammodramus_leconteii	F	Back	-1.19284	-1.17566	-1.09839	-0.936312	0	0	0	-0.999972	-0.999972	-2.8732	-2.1493	-2.80384	0.704859	-1.20993	-1.04414
Ammodramus_maritimus	Ammodramus_maritimus	F	Back	-0.583203	-0.873337	-1.0735	-1.21963	0	0	0	-0.999972	-0.999972	-1.35744	-0.473496	-0.329201	0.704859	-1.20993	-1.04414
Ammodramus_nelsoni	Ammodramus_nelsoni	F	Back	-0.866148	-0.847761	-0.778943	-0.671853	0	0	0	-0.999972	-0.999972	-2.512	-1.70194	-2.12666	0.704859	-1.20993	-1.04414
Ammodramus_savannarum	Ammodramus_savannarum	F	Back	-0.450516	-0.555573	-0.635133	-0.703729	0	0	0	-0.999972	-0.999972	-1.82167	-0.853199	-1.24354	0.704859	-1.20993	-1.04414
Ammomanes_cinctura	Ammomanes_cinctura	F	Back	-1.2537	-1.59436	-1.75939	-1.7902	0	0	0	-0.999972	-0.999972	-0.0135789	1.68355	0.449602	0.704859	-1.20993	-1.04414
Ammomanes_deserti	Ammomanes_deserti	F	Back	-0.875474	-1.28694	-1.57802	-1.86493	0	0	0	-0.999972	-0.999972	0.0825161	1.65115	0.470825	0.704859	-1.20993	-1.04414
Ammomanes_grayi	Ammomanes_grayi	F	Back	-0.708349	-1.0471	-1.17741	-1.16217	0	0	0	-0.999972	-0.999972	0.40679	1.1238	-0.17569	0.704859	-1.20993	-1.04414
Ammomanes_phoenicura	Ammomanes_phoenicura	F	Back	-0.552921	-0.934671	-1.2579	-1.58954	0	0	0	-0.999972	-0.999972	0.0158676	1.35167	0.896383	0.704859	-1.20993	-1.04414
Ampeliceps_coronatus	Ampeliceps_coronatus	F	Back	1.38043	1.34636	1.26254	1.06163	0	0	0	-0.999972	-0.999972	0.0477889	0.576902	0.646331	0.704859	0.826448	0.727551
Ampelioides_tschudii	Ampelioides_tschudii	F	Back	0.0742853	-0.025778	-0.0498175	0.0697769	0	0	0	-0.999972	-0.999972	0.599515	-0.961508	0.108822	-1.41865	0.826448	0.29805
Ampelion_rubrocristatus	Ampelion_rubrocristatus	F	Back	1.23432	0.943709	0.774135	0.649458	0	0	0	-0.999972	-0.999972	1.37567	-0.591404	-0.504358	-1.41865	0.826448	0.29805
Ampelion_rufaxilla	Ampelion_rufaxilla	F	Back	0.28179	0.122314	0.0508744	0.100508	0	0	0	-0.999972	-0.999972	1.51389	-0.631142	-0.622838	-1.41865	0.826448	0.29805
Amphilais_seebohmi	Amphilais_seebohmi	F	Back	-0.403813	-0.409097	-0.252272	0.100041	0	0	0	-0.999972	-0.999972	0.0584033	1.10736	0.373895	0.704859	-1.20993	-1.04414
Amphispiza_belli	Amphispiza_belli	F	Back	-0.242706	-0.441009	-0.527876	-0.512006	0	0	0	-0.999972	-0.999972	-1.43709	0.167132	-1.49943	0.704859	-1.20993	-1.04414
Amphispiza_bilineata	Amphispiza_bilineata	F	Back	0.185892	0.12125	0.0832618	0.0379835	0	0	0	-0.999972	-0.999972	-0.793573	0.577779	-0.62122	0.704859	-1.20993	-1.04414
Amytornis_housei	Amytornis_housei	F	Back	0.164693	0.370261	0.55206	0.709652	0	0	0	-0.999972	-0.999972	0.586958	2.40819	1.01853	-1.41865	-1.20993	-1.04414
Amytornis_purnelli	Amytornis_purnelli	F	Back	-1.38631	-1.54097	-1.55754	-1.45662	0	0	0	-0.999972	-0.999972	0.115865	2.42069	0.407954	-1.41865	-1.20993	-1.04414
Amytornis_striatus	Amytornis_striatus	F	Back	-1.1773	-1.30337	-1.31059	-1.22623	0	0	0	-0.999972	-0.999972	-0.139892	2.10287	0.316165	-1.41865	-1.20993	-1.04414
Amytornis_woodwardi	Amytornis_woodwardi	F	Back	0.580999	0.782636	0.953059	0.934484	0	0	0	-0.999972	-0.999972	0.678905	1.91862	1.04113	-1.41865	-1.20993	-1.04414
Anabacerthia_striaticollis	Anabacerthia_striaticollis	F	Back	-0.999974	-1.04979	-1.00418	-0.837083	0	0	0	-0.999972	-0.999972	0.876679	-0.532374	-0.116612	-1.41865	0.826448	1.64024
Anabacerthia_variegaticeps	Anabacerthia_variegaticeps	F	Back	-0.632794	-0.664507	-0.691801	-0.729227	0	0	0	-0.999972	-0.999972	0.312803	0.320302	0.270282	-1.41865	0.826448	0.727551
Anabazenops_fuscus	Anabazenops_fuscus	F	Back	-1.11157	-1.17843	-1.26389	-1.31193	0	0	0	-0.999972	-0.999972	-0.246198	-0.815566	0.175817	-1.41865	0.826448	0.834927
Anairetes_fernandezianus	Anairetes_fernandezianus	F	Back	0.809464	0.775704	0.772042	0.825518	1	0	0	-0.999972	-0.999972	-1.0999	-1.43682	-0.644886	-1.41865	0.826448	-1.04414
Anairetes_flavirostris	Anairetes_flavirostris	F	Back	-0.143059	-0.195906	-0.226739	-0.179499	0	0	0	-0.999972	-0.999972	0.261997	-0.13968	-0.915065	-1.41865	-1.20993	-1.04414
Anairetes_nigrocristatus	Anairetes_nigrocristatus	F	Back	0.843639	0.817576	0.781007	0.710175	1	0	0	-0.999972	-0.999972	2.27231	-1.00435	-0.93408	-1.41865	0.826448	-1.04414
Anairetes_parulus	Anairetes_parulus	F	Back	0.758446	0.562242	0.429566	0.311653	0	0	0	-0.999972	-0.999972	-0.712902	-0.899308	-1.187	-1.41865	-1.20993	-1.04414
Anairetes_reguloides	Anairetes_reguloides	F	Back	0.51051	0.421347	0.367589	0.340594	1	0	0	-0.999972	-0.999972	1.68139	0.308504	-0.723889	-1.41865	-1.20993	-1.04414
Anaplectes_rubriceps	Anaplectes_rubriceps	F	Back	-0.584091	-0.632249	-0.744993	-0.899875	0	0	0	-0.999972	-0.999972	0.652997	0.828729	0.41145	0.704859	-1.20993	-1.04414
Ancistrops_strigilatus	Ancistrops_strigilatus	F	Back	-0.715856	-0.838495	-0.917619	-0.938847	0	0	0	-0.999972	-0.999972	0.356317	-1.2611	0.837176	-1.41865	0.826448	-1.04414
Andropadus_ansorgei	Andropadus_ansorgei	F	Back	-0.304721	-0.471619	-0.605184	-0.70123	0	0	0	-0.999972	-0.999972	0.561916	-0.744629	0.672419	0.704859	0.826448	1.64024
Andropadus_curvirostris	Andropadus_curvirostris	F	Back	-0.464328	-0.653827	-0.75012	-0.79201	0	0	0	-0.999972	-0.999972	0.5572	-0.620475	0.669531	0.704859	0.826448	1.10336
Andropadus_gracilirostris	Andropadus_gracilirostris	F	Back	-0.166587	-0.408268	-0.572071	-0.773058	0	0	0	-0.999972	-0.999972	0.567137	-0.530606	0.658595	0.704859	0.826448	1.64024
Andropadus_gracilis	Andropadus_gracilis	F	Back	-0.267	-0.364223	-0.361368	-0.298896	0	0	0	-0.999972	-0.999972	0.554604	-0.632891	0.671969	0.704859	0.826448	1.10336
Andropadus_importunus	Andropadus_importunus	F	Back	-0.0308782	-0.35021	-0.486351	-0.534523	0	0	0	-0.999972	-0.999972	0.136965	0.63821	0.395823	0.704859	-1.20993	1.10336
Andropadus_latirostris	Andropadus_latirostris	F	Back	-0.0311388	-0.209941	-0.259674	-0.168132	0	0	0	-0.999972	-0.999972	0.585911	-0.504486	0.65302	0.704859	0.826448	-0.158295
Andropadus_masukuensis	Andropadus_masukuensis	F	Back	0.389304	0.22006	0.151818	0.142928	1	0	0	-0.999972	-0.999972	0.61281	-0.130425	0.134194	0.704859	0.826448	0.834927
Andropadus_milanjensis	Andropadus_milanjensis	F	Back	0.276505	-0.0101477	-0.225408	-0.478939	0	0	0	-0.999972	-0.999972	0.549238	0.220691	0.260113	0.704859	0.826448	1.10336
Andropadus_montanus	Andropadus_montanus	F	Back	0.0411531	-0.149448	-0.224043	-0.212861	0	0	0	-0.999972	-0.999972	0.658286	-0.646915	0.585085	0.704859	0.826448	-0.238826
Andropadus_nigriceps	Andropadus_nigriceps	F	Back	0.590905	0.321211	0.181682	0.122837	1	0	0	-0.999972	-0.999972	0.736468	0.0594352	0.0898016	0.704859	0.826448	0.29805
Andropadus_tephrolaemus	Andropadus_tephrolaemus	F	Back	0.18305	0.0216342	-0.107947	-0.192542	1	0	0	-0.999972	-0.999972	0.587769	-0.754709	0.529999	0.704859	0.826448	0.727551
Andropadus_virens	Andropadus_virens	F	Back	-0.108316	-0.320172	-0.383473	-0.347419	0	0	0	-0.999972	-0.999972	0.601022	-0.344096	0.599571	0.704859	0.826448	0.029612
Anisognathus_igniventris	Anisognathus_igniventris	F	Back	1.6623	1.59328	1.71892	1.96171	1	1	0	-0.999972	-0.999972	1.49162	-0.87074	-0.641351	0.704859	0.826448	1.10336
Anisognathus_lacrymosus	Anisognathus_lacrymosus	F	Back	1.78929	1.67549	1.73215	2.01799	1	1	1	-0.999972	-0.999972	1.07819	-0.621746	-0.276057	0.704859	0.826448	0.029612
Anisognathus_melanogenys	Anisognathus_melanogenys	F	Back	1.30672	1.05855	0.952639	0.991541	0	0	0	-0.999972	-0.999972	0.328212	0.949321	0.425322	0.704859	0.826448	1.10336
Anisognathus_notabilis	Anisognathus_notabilis	F	Back	3.10103	4.02688	4.81267	5.25707	1	1	1	-0.999972	-0.999972	0.22532	-0.71338	0.267702	0.704859	0.826448	1.10336
Anisognathus_somptuosus	Anisognathus_somptuosus	F	Back	1.52043	1.63281	1.55093	1.17492	1	1	0	-0.999972	-0.999972	0.99545	-0.726849	-0.220609	0.704859	0.826448	0.834927
Anomalospiza_imberbis	Anomalospiza_imberbis	F	Back	-0.785275	-0.7618	-0.699632	-0.49798	0	0	0	-0.999972	-0.999972	0.535971	0.551869	0.323147	0.704859	-1.20993	0.29805
Anthochaera_carunculata	Anthochaera_carunculata	F	Back	-0.0893787	-0.263704	-0.273786	-0.113826	0	0	0	-0.999972	-0.999972	-0.948685	0.938176	-0.380588	-1.41865	0.826448	0.566488
Anthochaera_chrysoptera	Anthochaera_chrysoptera	F	Back	-0.17472	-0.406297	-0.46231	-0.424477	0	0	0	-0.999972	-0.999972	-1.33592	0.0548321	-0.698975	-1.41865	-1.20993	0.29805
Anthochaera_lunulata	Anthochaera_lunulata	F	Back	-0.292769	-0.523197	-0.631515	-0.737251	0	0	0	-0.999972	-0.999972	-0.962795	1.06199	-0.41952	-1.41865	-1.20993	0.834927
Anthochaera_paradoxa	Anthochaera_paradoxa	F	Back	0.144764	-0.0267509	-0.0877071	0.0551523	0	0	0	-0.999972	-0.999972	-2.02353	-1.15188	-1.29445	-1.41865	0.826448	1.10336
Anthornis_melanura	Anthornis_melanura	F	Back	0.341159	0.239688	0.150877	0.107483	0	0	0	-0.999972	-0.999972	-2.08073	-1.30735	-1.30357	-1.41865	0.826448	0.566488
Anthoscopus_caroli	Anthoscopus_caroli	F	Back	-0.213725	-0.317879	-0.332871	-0.2482	0	0	0	-0.999972	-0.999972	0.499049	0.484133	0.300055	0.704859	0.826448	0.834927
Anthoscopus_flavifrons	Anthoscopus_flavifrons	F	Back	0.27031	0.0525855	-0.0588916	-0.0879187	0	0	0	-0.999972	-0.999972	0.548329	-0.82728	0.692042	0.704859	0.826448	0.566488
Anthoscopus_minutus	Anthoscopus_minutus	F	Back	-0.526117	-0.721621	-0.787184	-0.752867	0	0	0	-0.999972	-0.999972	-0.0314733	1.70997	-0.128664	0.704859	-1.20993	0.566488
Anthoscopus_musculus	Anthoscopus_musculus	F	Back	-0.314092	-0.517192	-0.596685	-0.50606	0	0	0	-0.999972	-0.999972	1.08353	1.45378	0.638673	0.704859	-1.20993	0.834927
Anthoscopus_punctifrons	Anthoscopus_punctifrons	F	Back	-0.682028	-0.754033	-0.749771	-0.599114	0	0	0	-0.999972	-0.999972	0.881091	1.92375	1.13673	0.704859	-1.20993	1.64024
Anthreptes_anchietae	Anthreptes_anchietae	F	Back	0.234412	0.0322463	0.00760117	0.0954307	0	0	0	-0.999972	-0.999972	0.667686	0.169533	0.179395	0.704859	-1.20993	1.10336
Anthreptes_aurantium	Anthreptes_aurantium	F	Back	0.490388	0.59325	0.844236	1.04557	1	0	0	-0.999972	-0.999972	0.52608	-0.775534	0.663882	0.704859	0.826448	0.029612
Anthreptes_collaris	Anthreptes_collaris	F	Back	0.40854	0.559093	0.622884	0.701389	1	0	0	-0.999972	-0.999972	0.569425	0.0414993	0.503442	0.704859	0.826448	0.29805
Anthreptes_fraseri	Anthreptes_fraseri	F	Back	0.575539	0.383265	0.257938	0.134839	1	1	1	-0.999972	-0.999972	0.552984	-0.62605	0.684617	0.704859	0.826448	1.10336
Anthreptes_gabonicus	Anthreptes_gabonicus	F	Back	0.288123	0.120417	0.0958931	0.188724	0	0	0	-0.999972	-0.999972	0.600714	-0.440758	0.869441	0.704859	0.826448	0.29805
Anthreptes_longuemarei	Anthreptes_longuemarei	F	Back	0.274302	0.143817	0.244598	0.705351	1	0	0	-0.999972	-0.999972	0.657028	0.246753	0.556452	0.704859	-1.20993	1.10336
Anthreptes_malacensis	Anthreptes_malacensis	F	Back	0.0941975	-0.0592132	-0.169104	-0.300334	0	0	0	-0.999972	-0.999972	0.499917	0.232092	0.867681	0.704859	0.826448	0.29805
Anthreptes_metallicus	Anthreptes_metallicus	F	Back	0.0501741	-0.225712	-0.33798	-0.389054	0	0	0	-0.999972	-0.999972	0.868245	1.91457	0.898897	0.704859	-1.20993	0.029612
Anthreptes_neglectus	Anthreptes_neglectus	F	Back	1.33185	1.51503	1.63703	1.81719	1	0	0	-0.999972	-0.999972	0.647865	0.200392	0.637145	0.704859	0.826448	1.3718
Anthreptes_orientalis	Anthreptes_orientalis	F	Back	0.224083	0.0856698	0.167192	0.464929	1	0	0	-0.999972	-0.999972	0.998448	1.1847	0.673781	0.704859	-1.20993	0.566488
Anthreptes_pallidigaster	Anthreptes_pallidigaster	F	Back	0.987601	0.794954	0.757823	0.655091	0	0	0	-0.999972	-0.999972	0.765203	-0.0630892	0.470418	0.704859	-1.20993	1.10336
Anthreptes_platurus	Anthreptes_platurus	F	Back	0.0213489	-0.221209	-0.316747	-0.376459	0	0	0	-0.999972	-0.999972	0.821371	1.44867	1.0445	0.704859	-1.20993	0.29805
Anthreptes_rectirostris	Anthreptes_rectirostris	F	Back	0.651698	0.43044	0.281109	0.116798	1	1	0	-0.999972	-0.999972	0.580854	-0.586008	0.646578	0.704859	0.826448	1.64024
Anthreptes_reichenowi	Anthreptes_reichenowi	F	Back	0.29368	0.054792	-0.0350259	-0.0267021	0	0	0	-0.999972	-0.999972	0.0769403	0.379338	0.586816	0.704859	0.826448	0.834927
Anthreptes_rhodolaemus	Anthreptes_rhodolaemus	F	Back	0.256816	0.0182725	-0.109753	-0.223845	0	0	0	-0.999972	-0.999972	0.503179	0.0445321	0.840481	0.704859	0.826448	0.834927
Anthreptes_rubritorques	Anthreptes_rubritorques	F	Back	0.707729	0.519925	0.418684	0.329617	0	0	0	-0.999972	-0.999972	0.669198	-0.265856	0.452233	0.704859	0.826448	1.64024
Anthreptes_simplex	Anthreptes_simplex	F	Back	0.444369	0.280827	0.177804	0.129724	1	1	0	-0.999972	-0.999972	0.581134	-0.017394	0.867965	0.704859	0.826448	0.834927
Anthreptes_singalensis	Anthreptes_singalensis	F	Back	0.345942	0.211457	0.0718287	-0.092896	0	0	0	-0.999972	-0.999972	0.223888	0.235261	0.729516	0.704859	0.826448	1.10336
Anthus_antarcticus	Anthus_antarcticus	F	Back	-1.16485	-1.39472	-1.56901	-1.79744	0	0	0	-0.999972	-0.999972	-3.0973	-3.75745	-2.75823	0.704859	-1.20993	-1.04414
Anthus_berthelotii	Anthus_berthelotii	F	Back	-0.305526	-0.587434	-0.710064	-0.727025	0	0	0	-0.999972	-0.999972	-0.685228	0.881482	-0.226391	0.704859	-1.20993	-1.04414
Anthus_bogotensis	Anthus_bogotensis	F	Back	-0.944975	-1.00011	-0.982013	-0.906976	0	0	0	-0.999972	-0.999972	1.70448	-0.569279	-0.830057	0.704859	-1.20993	-1.04414
Anthus_brachyurus	Anthus_brachyurus	F	Back	-0.548901	-0.831268	-0.984585	-1.09125	0	0	0	-0.999972	-0.999972	0.50336	-0.323215	0.3291	0.704859	-1.20993	-1.04414
Anthus_caffer	Anthus_caffer	F	Back	-1.14209	-1.29257	-1.36364	-1.39872	0	0	0	-0.999972	-0.999972	0.284018	0.761547	0.0324292	0.704859	-1.20993	-1.04414
Anthus_campestris	Anthus_campestris	F	Back	-1.35454	-1.67159	-1.80033	-1.82299	0	0	0	-0.999972	-0.999972	-2.14274	-1.25241	-1.71438	0.704859	-1.20993	-1.04414
Anthus_cervinus	Anthus_cervinus	F	Back	-0.642096	-0.788599	-0.795643	-0.600109	0	0	0	-0.999972	-0.999972	-3.35879	-3.66381	-4.25087	0.704859	-1.20993	-1.04414
Anthus_chloris	Anthus_chloris	F	Back	-1.21453	-1.13113	-0.947117	-0.651596	0	0	0	-0.999972	-0.999972	-0.725931	0.699421	-0.776669	0.704859	-1.20993	-1.04414
Anthus_correndera	Anthus_correndera	F	Back	-0.751891	-1.01378	-1.18529	-1.31169	0	0	0	-0.999972	-0.999972	-0.688181	-0.582179	-1.13687	0.704859	-1.20993	-0.775703
Anthus_crenatus	Anthus_crenatus	F	Back	-0.866731	-1.22801	-1.45949	-1.69625	0	0	0	-0.999972	-0.999972	-0.54229	1.28755	-0.628975	0.704859	-1.20993	-1.04414
Anthus_furcatus	Anthus_furcatus	F	Back	-0.842985	-1.09837	-1.24465	-1.39044	0	0	0	-0.999972	-0.999972	-0.364468	-0.12407	-0.67019	0.704859	-1.20993	-0.775703
Anthus_godlewskii	Anthus_godlewskii	F	Back	-1.04395	-1.32594	-1.47605	-1.53187	0	0	0	-0.999972	-0.999972	-2.45817	-1.30677	-2.98724	0.704859	-1.20993	-1.04414
Anthus_gustavi	Anthus_gustavi	F	Back	-1.05852	-1.1829	-1.25377	-1.30863	0	0	0	-0.999972	-0.999972	-3.32903	-3.37927	-4.34851	0.704859	0.826448	-1.04414
Anthus_gutturalis	Anthus_gutturalis	F	Back	-0.531955	-0.80218	-0.895204	-0.901371	0	0	0	-0.999972	-0.999972	0.511977	-0.141893	-0.110365	0.704859	-1.20993	-1.04414
Anthus_hellmayri	Anthus_hellmayri	F	Back	-1.03209	-1.04862	-0.919598	-0.839788	0	0	0	-0.999972	-0.999972	-0.680325	-0.671205	-0.585511	0.704859	-1.20993	-1.04414
Anthus_hodgsoni	Anthus_hodgsoni	F	Back	-0.671279	-0.935096	-1.07167	-1.12464	0	0	0	-0.999972	-0.999972	-2.20981	-1.90219	-2.97487	0.704859	-1.20993	-1.04414
Anthus_leucophrys	Anthus_leucophrys	F	Back	-0.777375	-1.10432	-1.18605	-1.12971	0	0	0	-0.999972	-0.999972	0.624333	0.635644	0.498786	0.704859	-1.20993	-1.04414
Anthus_lineiventris	Anthus_lineiventris	F	Back	-0.192084	-0.413977	-0.504936	-0.545157	0	0	0	-0.999972	-0.999972	0.325537	0.630726	0.149442	0.704859	-1.20993	-1.04414
Anthus_lutescens	Anthus_lutescens	F	Back	-0.609559	-0.744509	-0.792734	-0.756882	0	0	0	-0.999972	-0.999972	0.0405719	-0.229902	0.40506	0.704859	-1.20993	-1.04414
Anthus_melindae	Anthus_melindae	F	Back	-0.545811	-0.894156	-1.1048	-1.3009	0	0	0	-0.999972	-0.999972	1.0262	1.51282	1.05212	0.704859	-1.20993	-0.775703
Anthus_nilghiriensis	Anthus_nilghiriensis	F	Back	-1.4013	-1.54318	-1.59276	-1.61118	0	0	0	-0.999972	-0.999972	0.359388	1.28442	0.756006	0.704859	-1.20993	-1.04414
Anthus_novaeseelandiae	Anthus_novaeseelandiae	F	Back	-0.57048	-0.759252	-0.753975	-0.625793	0	0	0	-0.999972	-0.999972	0.124899	1.12932	0.220683	0.704859	-1.20993	-1.04414
Anthus_petrosus	Anthus_petrosus	F	Back	-0.110318	-0.488489	-0.706162	-0.858784	0	0	0	-0.999972	-0.999972	-3.23798	-3.48787	-2.06827	0.704859	-1.20993	-1.04414
Anthus_pratensis	Anthus_pratensis	F	Back	-0.655142	-0.884388	-0.967049	-1.01748	0	0	0	-0.999972	-0.999972	-3.14663	-3.25511	-2.4012	0.704859	-1.20993	-0.775703
Anthus_richardi	Anthus_richardi	F	Back	-0.722718	-0.917383	-0.997708	-1.0096	0	0	0	-0.999972	-0.999972	-2.35572	-1.57484	-2.58418	0.704859	-1.20993	-1.04414
Anthus_roseatus	Anthus_roseatus	F	Back	0.0761634	-0.195025	-0.386293	-0.557019	0	0	0	-0.999972	-0.999972	-0.321004	-0.645227	-2.31094	0.704859	-1.20993	-1.04414
Anthus_rubescens	Anthus_rubescens	F	Back	-0.451147	-0.681014	-0.742663	-0.702618	0	0	0	-0.999972	-0.999972	-3.10608	-2.93669	-3.86392	0.704859	-1.20993	-1.04414
Anthus_rufulus	Anthus_rufulus	F	Back	-0.929097	-1.17624	-1.26902	-1.30081	0	0	0	-0.999972	-0.999972	0.0791873	0.621383	0.586565	0.704859	-1.20993	-1.04414
Anthus_similis	Anthus_similis	F	Back	-0.528483	-0.874312	-1.06713	-1.19141	0	0	0	-0.999972	-0.999972	0.422434	0.852525	0.300572	0.704859	-1.20993	-0.158295
Anthus_sokokensis	Anthus_sokokensis	F	Back	-0.949311	-0.975866	-0.913079	-0.757532	0	0	0	-0.999972	-0.999972	0.817404	-0.0610935	0.820463	0.704859	0.826448	-0.158295
Anthus_spinoletta	Anthus_spinoletta	F	Back	-0.400783	-0.665611	-0.823094	-0.960792	0	0	0	-0.999972	-0.999972	-1.9699	-1.122	-2.28685	0.704859	-1.20993	-1.04414
Anthus_spragueii	Anthus_spragueii	F	Back	-0.954989	-1.17204	-1.30184	-1.35955	0	0	0	-0.999972	-0.999972	-2.6846	-1.69105	-2.42536	0.704859	-1.20993	-1.04414
Anthus_sylvanus	Anthus_sylvanus	F	Back	-0.553153	-0.468732	-0.364473	-0.228789	0	0	0	-0.999972	-0.999972	-0.62042	-0.694248	-0.530986	0.704859	-1.20993	-1.04414
Anthus_trivialis	Anthus_trivialis	F	Back	-0.990605	-1.27382	-1.41986	-1.49957	0	0	0	-0.999972	-0.999972	-2.84348	-2.54815	-2.57902	0.704859	0.826448	-1.04414
Anthus_vaalensis	Anthus_vaalensis	F	Back	-1.24771	-1.54084	-1.68377	-1.78802	0	0	0	-0.999972	-0.999972	0.258968	0.953136	0.0518753	0.704859	-1.20993	-1.04414
Antilophia_galeata	Antilophia_galeata	F	Back	0.477272	0.225479	0.102009	0.00924666	1	0	0	-0.999972	-0.999972	0.183691	-0.348291	0.572694	-1.41865	0.826448	0.29805
Anumbius_annumbi	Anumbius_annumbi	F	Back	-1.32116	-1.53631	-1.62685	-1.71268	0	0	0	-0.999972	-0.999972	-0.731686	-0.286372	-0.117664	-1.41865	-1.20993	-1.04414
Apalis_alticola	Apalis_alticola	F	Back	0.537349	0.387495	0.29284	0.256298	0	0	0	-0.999972	-0.999972	0.705383	0.089055	0.117139	0.704859	0.826448	0.29805
Apalis_argentea	Apalis_argentea	F	Back	0.740346	0.632499	0.514581	0.379571	0	0	0	-0.999972	-0.999972	0.682537	-0.209787	0.157603	0.704859	0.826448	1.10336
Apalis_bamendae	Apalis_bamendae	F	Back	0.475397	0.328707	0.231515	0.142381	0	0	0	-0.999972	-0.999972	0.678226	-0.520983	0.339709	0.704859	0.826448	1.64024
Apalis_binotata	Apalis_binotata	F	Back	0.613511	0.441086	0.296779	0.159471	1	1	0	-0.999972	-0.999972	0.650706	-0.764709	0.461666	0.704859	0.826448	-1.04414
Apalis_chapini	Apalis_chapini	F	Back	0.673608	0.562145	0.423387	0.299433	0	0	0	-0.999972	-0.999972	0.705522	0.219483	0.163796	0.704859	0.826448	0.834927
Apalis_chariessa	Apalis_chariessa	F	Back	0.921676	0.719202	0.55786	0.381529	1	1	0	-0.999972	-0.999972	0.606501	0.26293	0.304693	0.704859	0.826448	1.64024
Apalis_chirindensis	Apalis_chirindensis	F	Back	0.784012	0.608534	0.500702	0.418892	0	0	0	-0.999972	-0.999972	0.11691	0.603939	0.370749	0.704859	0.826448	1.64024
Apalis_cinerea	Apalis_cinerea	F	Back	0.647162	0.469826	0.316688	0.16861	0	0	0	-0.999972	-0.999972	0.738131	0.0262029	0.188578	0.704859	0.826448	1.10336
Apalis_flavida	Apalis_flavida	F	Back	0.482793	0.264967	0.148779	0.0735135	1	1	1	-0.999972	-0.999972	0.608579	0.618119	0.486516	0.704859	0.826448	1.64024
Apalis_flavigularis	Apalis_flavigularis	F	Back	1.10126	0.833781	0.673268	0.561866	1	0	0	-0.999972	-0.999972	0.243368	0.123449	0.318473	0.704859	0.826448	1.10336
Apalis_fuscigularis	Apalis_fuscigularis	F	Back	0.751199	0.682699	0.593416	0.560582	0	0	0	-0.999972	-0.999972	0.718408	0.11464	0.527573	0.704859	0.826448	0.29805
Apalis_jacksoni	Apalis_jacksoni	F	Back	0.625869	0.518155	0.385672	0.249282	1	0	0	-0.999972	-0.999972	0.694848	-0.297951	0.298899	0.704859	0.826448	1.64024
Apalis_karamojae	Apalis_karamojae	F	Back	0.968189	0.792615	0.674735	0.559182	1	0	0	-0.999972	-0.999972	1.02369	0.841149	0.243355	0.704859	-1.20993	0.29805
Apalis_lynesi	Apalis_lynesi	F	Back	1.03645	0.787866	0.609684	0.44437	1	0	0	-0.999972	-0.999972	0.187409	0.0184106	0.296968	0.704859	0.826448	0.29805
Apalis_melanocephala	Apalis_melanocephala	F	Back	0.653667	0.495012	0.388979	0.263916	0	0	0	-0.999972	-0.999972	0.602639	0.350114	0.535525	0.704859	0.826448	1.64024
Apalis_nigriceps	Apalis_nigriceps	F	Back	0.668525	0.66281	0.545252	0.427316	1	1	1	-0.999972	-0.999972	0.643476	-0.415108	0.683326	0.704859	0.826448	1.64024
Apalis_personata	Apalis_personata	F	Back	0.53561	0.260132	0.155412	0.214035	1	1	0	-0.999972	-0.999972	0.495966	-0.455818	0.127931	0.704859	0.826448	1.10336
Apalis_porphyrolaema	Apalis_porphyrolaema	F	Back	0.6504	0.460504	0.34197	0.238071	0	0	0	-0.999972	-0.999972	0.802913	0.115572	-0.0568811	0.704859	0.826448	1.64024
Apalis_rufogularis	Apalis_rufogularis	F	Back	0.63741	0.462479	0.365542	0.234837	0	0	0	-0.999972	-0.999972	0.558758	-0.640737	0.613296	0.704859	0.826448	1.64024
Apalis_sharpii	Apalis_sharpii	F	Back	0.936421	0.638028	0.411765	0.154491	0	0	0	-0.999972	-0.999972	0.683792	0.0433918	0.876991	0.704859	0.826448	0.834927
Apalis_thoracica	Apalis_thoracica	F	Back	0.71733	0.593407	0.465804	0.329823	1	1	0	-0.999972	-0.999972	0.00786264	0.74185	-0.0301377	0.704859	0.826448	1.10336
Apalopteron_familiare	Apalopteron_familiare	F	Back	0.609527	0.479104	0.341557	0.176005	1	0	0	-0.999972	-0.999972	-0.542451	-0.390235	0.457561	-1.41865	0.826448	0.29805
Aphanotriccus_capitalis	Aphanotriccus_capitalis	F	Back	-0.293874	-0.380114	-0.456615	-0.574106	0	0	0	-0.999972	-0.999972	-0.0537564	1.24266	0.587917	-1.41865	0.826448	-1.04414
Aphelocephala_leucopsis	Aphelocephala_leucopsis	F	Back	-0.270722	-0.504082	-0.590743	-0.575541	0	0	0	-0.999972	-0.999972	-0.595794	1.50699	-0.075682	-1.41865	-1.20993	-1.04414
Aphelocephala_nigricincta	Aphelocephala_nigricincta	F	Back	-0.986065	-0.917796	-0.805085	-0.659962	0	0	0	-0.999972	-0.999972	-0.0844555	2.24906	0.352817	-1.41865	-1.20993	-1.04414
Aphelocoma_californica	Aphelocoma_californica	F	Back	1.88881	2.27279	2.39779	2.50457	1	1	1	-0.999972	-0.999972	-0.928072	0.403644	-1.04467	-1.41865	-1.20993	-0.775703
Aphelocoma_coerulescens	Aphelocoma_coerulescens	F	Back	2.1366	2.36748	2.31871	2.24239	1	1	1	-0.999972	-0.999972	-0.851142	0.244587	0.315502	-1.41865	-1.20993	-0.775703
Aphelocoma_insularis	Aphelocoma_insularis	F	Back	2.78451	3.20528	3.45809	3.67293	1	1	1	-0.999972	-0.999972	-1.26577	0.368983	-0.756723	-1.41865	0.826448	-0.775703
Aphelocoma_ultramarina	Aphelocoma_ultramarina	F	Back	2.44377	2.58398	2.66293	2.72264	1	1	1	-0.999972	-0.999972	-0.0970781	0.673116	-0.428642	-1.41865	0.826448	-0.238826
Aphelocoma_unicolor	Aphelocoma_unicolor	F	Back	2.8522	3.07755	3.25397	3.34873	1	1	1	-0.999972	-0.999972	0.213804	0.783764	0.253293	-1.41865	0.826448	-0.507264
Aphrastura_spinicauda	Aphrastura_spinicauda	F	Back	-0.40042	-0.185913	0.0161889	0.204878	0	0	0	-0.999972	-0.999972	-2.24085	-2.5154	-1.75676	-1.41865	0.826448	0.566488
Aplonis_atrifusca	Aplonis_atrifusca	F	Back	0.452408	0.431875	0.5375	0.7702	0	0	0	-0.999972	-0.999972	0.559405	-0.230096	0.849037	0.704859	0.826448	1.64024
Aplonis_brunneicapillus	Aplonis_brunneicapillus	F	Back	1.75242	1.66815	1.39799	1.01003	0	0	0	-0.999972	-0.999972	0.441314	1.24594	0.881133	0.704859	0.826448	0.29805
Aplonis_cantoroides	Aplonis_cantoroides	F	Back	1.75881	1.51442	1.36818	1.03025	1	0	0	-0.999972	-0.999972	0.588413	0.440442	0.736102	0.704859	-1.20993	1.64024
Aplonis_cinerascens	Aplonis_cinerascens	F	Back	0.677683	0.341227	0.134291	0.0147637	0	0	0	-0.999972	-0.999972	-0.0782296	-0.782815	0.579226	0.704859	0.826448	1.64024
Aplonis_crassa	Aplonis_crassa	F	Back	0.55378	0.285051	0.153811	0.0681768	0	0	0	-0.999972	-0.999972	0.668409	0.994382	1.0317	0.704859	0.826448	1.64024
Aplonis_dichroa	Aplonis_dichroa	F	Back	1.54233	1.54097	1.39798	1.01002	0	0	0	-0.999972	-0.999972	0.324122	1.17615	0.811979	0.704859	0.826448	0.29805
Aplonis_grandis	Aplonis_grandis	F	Back	1.82507	1.66652	1.41292	1.02613	1	0	0	-0.999972	-0.999972	0.511813	1.26279	0.908679	0.704859	0.826448	0.29805
Aplonis_insularis	Aplonis_insularis	F	Back	1.16205	0.849646	0.702174	0.739483	0	0	0	-0.999972	-0.999972	0.476132	1.37508	0.8723	0.704859	0.826448	0.566488
Aplonis_magna	Aplonis_magna	F	Back	1.51947	1.31622	1.26152	1.00783	0	0	0	-0.999972	-0.999972	0.593729	0.610891	0.97992	0.704859	0.826448	0.29805
Aplonis_metallica	Aplonis_metallica	F	Back	1.84079	1.70582	1.39962	1.01179	1	0	0	-0.999972	-0.999972	0.546874	0.634554	0.807873	0.704859	0.826448	-0.158295
Aplonis_minor	Aplonis_minor	F	Back	1.65788	1.46944	1.38358	1.01215	0	0	0	-0.999972	-0.999972	0.704916	0.649695	0.768389	0.704859	0.826448	0.727551
Aplonis_mysolensis	Aplonis_mysolensis	F	Back	1.69601	1.49873	1.37696	1.01613	0	0	0	-0.999972	-0.999972	0.686613	0.264089	0.894313	0.704859	0.826448	1.64024
Aplonis_opaca	Aplonis_opaca	F	Back	1.44835	1.15071	1.00735	0.934276	0	0	0	-0.999972	-0.999972	0.670836	0.412463	1.05165	0.704859	0.826448	0.29805
Aplonis_panayensis	Aplonis_panayensis	F	Back	1.70465	1.5676	1.39777	1.02184	1	0	0	-0.999972	-0.999972	0.466381	0.0716646	0.871335	0.704859	0.826448	0.566488
Aplonis_striata	Aplonis_striata	F	Back	0.883869	0.549339	0.353386	0.239914	0	0	0	-0.999972	-0.999972	-0.117967	0.927686	0.370758	0.704859	-1.20993	0.566488
Aplonis_tabuensis	Aplonis_tabuensis	F	Back	0.0744862	0.00196506	-0.00775121	0.0293942	0	0	0	-0.999972	-0.999972	0.263446	-0.0649193	0.75045	0.704859	-1.20993	0.727551
Aplonis_zelandica	Aplonis_zelandica	F	Back	-0.369892	-0.417255	-0.349838	-0.154869	0	0	0	-0.999972	-0.999972	0.251075	0.828578	0.687596	0.704859	0.826448	0.29805
Arachnothera_affinis	Arachnothera_affinis	F	Back	-0.576039	-0.550265	-0.472605	-0.445506	0	0	0	-0.999972	-0.999972	0.569604	0.00779131	0.859836	0.704859	0.826448	1.10336
Arachnothera_chrysogenys	Arachnothera_chrysogenys	F	Back	-0.332189	-0.514029	-0.570483	-0.534761	0	0	0	-0.999972	-0.999972	0.577583	-0.0429044	0.872071	0.704859	0.826448	1.64024
Arachnothera_clarae	Arachnothera_clarae	F	Back	0.133425	-0.195553	-0.333005	-0.316816	1	0	0	-0.999972	-0.999972	0.284272	-0.195362	0.863646	0.704859	0.826448	-0.507264
Arachnothera_crassirostris	Arachnothera_crassirostris	F	Back	0.356288	0.127002	0.0480167	0.016201	0	0	0	-0.999972	-0.999972	0.615062	-0.0823486	0.85483	0.704859	0.826448	0.834927
Arachnothera_everetti	Arachnothera_everetti	F	Back	-0.383368	-0.364492	-0.317914	-0.226869	0	0	0	-0.999972	-0.999972	0.785795	-0.106834	0.740837	0.704859	0.826448	0.566488
Arachnothera_flavigaster	Arachnothera_flavigaster	F	Back	-0.500404	-0.687175	-0.822077	-0.920233	0	0	0	-0.999972	-0.999972	0.596287	-0.0402549	0.867767	0.704859	0.826448	1.64024
Arachnothera_juliae	Arachnothera_juliae	F	Back	0.199183	0.220213	0.242122	0.255417	0	0	0	-0.999972	-0.999972	0.789238	-0.0100595	0.548165	0.704859	0.826448	1.10336
Arachnothera_longirostra	Arachnothera_longirostra	F	Back	0.309194	0.260392	0.197511	0.108587	0	0	0	-0.999972	-0.999972	0.227981	0.230509	0.707968	0.704859	0.826448	-0.507264
Arachnothera_magna	Arachnothera_magna	F	Back	-0.618662	-0.706367	-0.773339	-0.830105	0	0	0	-0.999972	-0.999972	-0.197118	0.0740047	0.283572	0.704859	0.826448	1.3718
Arachnothera_robusta	Arachnothera_robusta	F	Back	0.694692	0.471711	0.400738	0.404733	0	0	0	-0.999972	-0.999972	0.54578	0.0925825	0.858399	0.704859	0.826448	1.64024
Archboldia_papuensis	Archboldia_papuensis	F	Back	1.35518	1.30637	1.35525	1.01741	0	0	0	-0.999972	-0.999972	0.784423	-0.259146	-0.0901258	-1.41865	0.826448	1.64024
Arremon_abeillei	Arremon_abeillei	F	Back	1.45898	1.23701	1.0798	0.928019	0	0	0	-0.999972	-0.999972	0.734993	-1.18706	0.296447	0.704859	0.826448	-1.04414
Arremon_aurantiirostris	Arremon_aurantiirostris	F	Back	0.345197	0.152312	0.128343	0.173944	0	0	0	-0.999972	-0.999972	0.266516	-0.0558637	0.588716	0.704859	0.826448	-1.04414
Arremon_brunneinucha	Arremon_brunneinucha	F	Back	0.594633	0.573481	0.536436	0.63213	0	0	0	-0.999972	-0.999972	0.679596	-0.0762751	0.0613871	0.704859	0.826448	-0.775703
Arremon_castaneiceps	Arremon_castaneiceps	F	Back	0.687561	0.531061	0.444944	0.469763	0	0	0	-0.999972	-0.999972	0.72082	-1.08033	-0.116923	0.704859	0.826448	-1.04414
Arremon_crassirostris	Arremon_crassirostris	F	Back	0.724144	0.633499	0.589958	0.613255	0	0	0	-0.999972	-0.999972	-0.0533215	0.993772	0.541631	0.704859	0.826448	-1.04414
Arremon_flavirostris	Arremon_flavirostris	F	Back	0.421152	0.260192	0.160129	0.0811093	0	0	0	-0.999972	-0.999972	-0.0946496	-0.422041	0.353407	0.704859	0.826448	-1.04414
Arremon_schlegeli	Arremon_schlegeli	F	Back	1.2797	1.17153	1.06594	0.937516	1	1	1	-0.999972	-0.999972	0.579546	0.670796	0.759901	0.704859	0.826448	-1.04414
Arremon_semitorquatus	Arremon_semitorquatus	F	Back	-0.0404786	0.0452619	0.180349	0.375065	0	0	0	-0.999972	-0.999972	-0.473647	-1.02494	0.0319853	0.704859	0.826448	-1.04414
Arremon_taciturnus	Arremon_taciturnus	F	Back	0.0390613	0.111653	0.229607	0.44241	0	0	0	-0.999972	-0.999972	0.537719	-0.434796	0.782112	0.704859	0.826448	-1.04414
Arremon_torquatus	Arremon_torquatus	F	Back	0.220809	0.256034	0.25056	0.238661	0	0	0	-0.999972	-0.999972	0.902806	-0.403939	-0.154173	0.704859	0.826448	0.29805
Arremon_virenticeps	Arremon_virenticeps	F	Back	0.263887	0.0998429	0.0169013	-0.0759313	0	0	0	-0.999972	-0.999972	0.38611	0.607601	-0.110305	0.704859	0.826448	-0.507264
Arremonops_chloronotus	Arremonops_chloronotus	F	Back	-0.20428	-0.419758	-0.570088	-0.685021	0	0	0	-0.999972	-0.999972	0.0409068	0.781023	0.702387	0.704859	0.826448	-0.775703
Arremonops_conirostris	Arremonops_conirostris	F	Back	0.233437	0.0331724	-0.0455106	-0.158358	1	0	0	-0.999972	-0.999972	0.496066	0.254623	0.775223	0.704859	0.826448	-0.775703
Arremonops_rufivirgatus	Arremonops_rufivirgatus	F	Back	-0.244827	-0.459973	-0.551541	-0.609295	0	0	0	-0.999972	-0.999972	-0.0620452	0.503672	0.565891	0.704859	0.826448	-1.04414
Arses_insularis	Arses_insularis	F	Back	-0.590433	-0.464398	-0.472486	-0.417383	0	0	0	-0.999972	-0.999972	0.697611	-0.143478	0.670517	-1.41865	0.826448	1.64024
Arses_kaupi	Arses_kaupi	F	Back	1.64131	1.51004	1.36518	1.02678	1	0	0	-0.999972	-0.999972	0.144849	1.41916	0.439818	-1.41865	0.826448	1.64024
Arses_telescophthalmus	Arses_telescophthalmus	F	Back	-0.859774	-0.503898	-0.249628	0.255411	0	0	0	-0.999972	-0.999972	0.545115	0.477155	0.755409	-1.41865	0.826448	1.10336
Artamella_viridis	Artamella_viridis	F	Back	1.39109	1.36984	1.28025	1.05168	1	0	0	-0.999972	-0.999972	0.106691	1.38249	0.548654	-1.41865	0.826448	0.834927
Artamus_cinereus	Artamus_cinereus	F	Back	0.98644	0.952089	0.832372	0.598706	0	0	0	-0.999972	-0.999972	-0.151934	1.8134	0.328128	-1.41865	-1.20993	-0.775703
Artamus_cyanopterus	Artamus_cyanopterus	F	Back	1.01948	1.02251	1.05666	0.970806	0	0	0	-0.999972	-0.999972	-0.699886	1.20244	-0.128369	-1.41865	-1.20993	-0.775703
Artamus_fuscus	Artamus_fuscus	F	Back	1.33757	1.18018	1.10357	0.888427	1	0	0	-0.999972	-0.999972	-0.102357	0.661296	0.656459	-1.41865	-1.20993	-0.238826
Artamus_insignis	Artamus_insignis	F	Back	0.157459	0.662744	1.16122	1.05051	0	0	0	-0.999972	-0.999972	0.334145	0.965298	0.804393	-1.41865	0.826448	-0.238826
Artamus_leucorynchus	Artamus_leucorynchus	F	Back	1.43474	1.30489	1.18471	0.998628	1	1	0	-0.999972	-0.999972	0.188271	1.04109	0.562879	-1.41865	-1.20993	-1.04414
Artamus_maximus	Artamus_maximus	F	Back	1.819	1.62767	1.4268	1.17273	0	0	0	-0.999972	-0.999972	0.597052	0.0371776	0.371102	-1.41865	0.826448	-1.04414
Artamus_mentalis	Artamus_mentalis	F	Back	1.3621	1.27198	1.13688	0.981502	0	0	0	-0.999972	-0.999972	0.146635	-0.122123	0.702136	-1.41865	-1.20993	-0.238826
Artamus_minor	Artamus_minor	F	Back	1.19301	1.28482	1.26046	1.07385	1	0	0	-0.999972	-0.999972	-0.0650117	1.94749	0.410826	-1.41865	-1.20993	-1.04414
Artamus_monachus	Artamus_monachus	F	Back	0.281231	0.417666	0.465022	0.525556	0	0	0	-0.999972	-0.999972	0.750487	0.50875	0.779658	-1.41865	0.826448	-0.507264
Artamus_personatus	Artamus_personatus	F	Back	1.18959	0.931506	0.733678	0.52629	1	0	0	-0.999972	-0.999972	-0.239476	1.75915	0.257178	-1.41865	-1.20993	-0.507264
Artamus_superciliosus	Artamus_superciliosus	F	Back	1.25376	1.07539	0.912517	0.771475	1	0	0	-0.999972	-0.999972	-0.249244	1.74363	0.250221	-1.41865	-1.20993	-0.507264
Artisornis_metopias	Artisornis_metopias	F	Back	-0.328076	-0.241011	-0.16034	-0.0469674	0	0	0	-0.999972	-0.999972	0.662694	0.0556749	0.24089	0.704859	0.826448	-1.04414
Artisornis_moreaui	Artisornis_moreaui	F	Back	0.366416	0.287978	0.208042	0.081954	0	0	0	-0.999972	-0.999972	0.609484	-0.380291	0.503458	0.704859	0.826448	0.566488
Arundinicola_leucocephala	Arundinicola_leucocephala	F	Back	0.341229	0.265939	0.315964	0.310643	0	0	0	-0.999972	-0.999972	0.342667	-0.264689	0.675534	-1.41865	-1.20993	-1.04414
Ashbyia_lovensis	Ashbyia_lovensis	F	Back	-0.967114	-1.2577	-1.38687	-1.46112	0	0	0	-0.999972	-0.999972	-0.233987	2.16751	0.37978	-1.41865	-1.20993	-1.04414
Asthenes_anthoides	Asthenes_anthoides	F	Back	-0.765213	-0.893115	-0.887834	-0.748226	0	0	0	-0.999972	-0.999972	-2.40045	-2.67523	-1.96391	-1.41865	-1.20993	-1.04414
Asthenes_baeri	Asthenes_baeri	F	Back	-0.764312	-0.909535	-0.892148	-0.817467	0	0	0	-0.999972	-0.999972	-0.903505	-0.0306207	-0.237094	-1.41865	-1.20993	-1.04414
Asthenes_dorbignyi	Asthenes_dorbignyi	F	Back	-0.798115	-0.630598	-0.460314	-0.515788	0	0	0	-0.999972	-0.999972	0.671834	0.321459	-0.840196	-1.41865	-1.20993	-1.04414
Asthenes_flammulata	Asthenes_flammulata	F	Back	-0.563992	-0.672703	-0.668218	-0.526692	0	0	0	-0.999972	-0.999972	1.64463	-0.90348	-0.645348	-1.41865	-1.20993	-1.04414
Asthenes_huancavelicae	Asthenes_huancavelicae	F	Back	-0.723813	-0.821008	-0.900515	-1.00589	0	0	0	-0.999972	-0.999972	2.71016	-0.338342	-1.51475	-1.41865	-1.20993	-1.04414
Asthenes_hudsoni	Asthenes_hudsoni	F	Back	-1.52339	-1.67167	-1.70777	-1.61421	0	0	0	-0.999972	-0.999972	-1.29139	-0.253603	-0.582574	-1.41865	-1.20993	-1.04414
Asthenes_humicola	Asthenes_humicola	F	Back	-0.926861	-1.11675	-1.14639	-1.04133	0	0	0	-0.999972	-0.999972	-0.375959	0.446902	-0.964257	-1.41865	-1.20993	-1.04414
Asthenes_humilis	Asthenes_humilis	F	Back	-0.922478	-1.12482	-1.15605	-1.08848	0	0	0	-0.999972	-0.999972	2.35903	-0.614202	-1.31678	-1.41865	-1.20993	-1.04414
Asthenes_modesta	Asthenes_modesta	F	Back	-1.56224	-1.78509	-1.82387	-1.79025	0	0	0	-0.999972	-0.999972	0.0063905	-0.145486	-1.40061	-1.41865	-1.20993	-1.04414
Asthenes_ottonis	Asthenes_ottonis	F	Back	-1.12972	-1.2997	-1.27031	-1.12642	0	0	0	-0.999972	-0.999972	2.70434	-0.508557	-1.50733	-1.41865	-1.20993	-1.04414
Asthenes_pyrrholeuca	Asthenes_pyrrholeuca	F	Back	-0.6876	-0.940877	-1.00291	-0.975808	0	0	0	-0.999972	-0.999972	-1.49576	-0.864965	-1.18545	-1.41865	-1.20993	-1.04414
Astrapia_mayeri	Astrapia_mayeri	F	Back	1.37205	1.6018	1.41833	1.03197	0	0	0	-0.999972	-0.999972	0.865008	-0.581561	-0.311665	-1.41865	0.826448	1.3718
Astrapia_nigra	Astrapia_nigra	F	Back	1.32127	1.39938	1.42153	1.03541	0	0	0	-0.999972	-0.999972	0.470222	0.0333749	0.5449	-1.41865	0.826448	1.64024
Astrapia_splendidissima	Astrapia_splendidissima	F	Back	1.40871	1.56048	1.40428	1.01681	0	0	0	-0.999972	-0.999972	0.704853	-0.100531	-0.0216934	-1.41865	0.826448	1.64024
Astrapia_stephaniae	Astrapia_stephaniae	F	Back	1.80612	1.72069	1.40684	1.01957	1	0	0	-0.999972	-0.999972	0.406852	0.0880952	0.125475	-1.41865	0.826448	1.64024
Atlapetes_albinucha	Atlapetes_albinucha	F	Back	0.850895	0.715392	0.61802	0.544287	0	0	0	-0.999972	-0.999972	0.410725	0.459294	0.158328	0.704859	0.826448	-1.04414
Atlapetes_albofrenatus	Atlapetes_albofrenatus	F	Back	0.0161441	0.227264	0.121862	-0.0575481	0	0	0	-0.999972	-0.999972	1.10751	0.00953839	-0.237238	0.704859	0.826448	-1.04414
Atlapetes_citrinellus	Atlapetes_citrinellus	F	Back	0.668473	0.34943	0.155878	0.0615576	0	0	0	-0.999972	-0.999972	-0.520946	-0.0389165	-0.346245	0.704859	0.826448	0.566488
Atlapetes_forbesi	Atlapetes_forbesi	F	Back	0.748283	0.734101	0.543423	0.333625	0	0	0	-0.999972	-0.999972	2.90069	-0.402883	-1.47371	0.704859	0.826448	-1.04414
Atlapetes_fulviceps	Atlapetes_fulviceps	F	Back	0.639228	0.744982	0.690451	0.62912	1	1	0	-0.999972	-0.999972	0.61526	-0.205	-0.48239	0.704859	0.826448	-0.775703
Atlapetes_latinuchus	Atlapetes_latinuchus	F	Back	0.524508	0.613906	0.450458	0.288209	1	0	0	-0.999972	-0.999972	1.19063	-0.806497	-0.279135	0.704859	0.826448	-1.04414
Atlapetes_leucopterus	Atlapetes_leucopterus	F	Back	0.535088	0.547283	0.375506	0.168946	0	0	0	-0.999972	-0.999972	1.24029	-1.16818	-0.210584	0.704859	0.826448	-0.775703
Atlapetes_melanolaemus	Atlapetes_melanolaemus	F	Back	0.981805	1.11044	1.09623	1.00783	0	0	0	-0.999972	-0.999972	1.23109	-0.798732	-0.565209	0.704859	0.826448	-1.04414
Atlapetes_nationi	Atlapetes_nationi	F	Back	0.386649	0.285044	0.166514	0.0898622	0	0	0	-0.999972	-0.999972	2.48338	0.522258	-1.42282	0.704859	0.826448	0.566488
Atlapetes_pallidinucha	Atlapetes_pallidinucha	F	Back	0.871262	0.851219	0.806555	0.807248	0	0	0	-0.999972	-0.999972	1.26248	-0.601503	-0.397023	0.704859	0.826448	-1.04414
Atlapetes_personatus	Atlapetes_personatus	F	Back	0.756129	0.766873	0.649849	0.577683	0	0	0	-0.999972	-0.999972	0.764886	0.0623314	0.608714	0.704859	0.826448	-0.507264
Atlapetes_pileatus	Atlapetes_pileatus	F	Back	-0.236904	-0.208892	-0.204304	-0.241188	0	0	0	-0.999972	-0.999972	0.268618	0.521701	-0.0936249	0.704859	0.826448	-1.04414
Atlapetes_schistaceus	Atlapetes_schistaceus	F	Back	0.895814	0.983319	0.878819	0.736589	0	0	0	-0.999972	-0.999972	0.942371	-0.38912	-0.188538	0.704859	0.826448	-1.04414
Atlapetes_seebohmi	Atlapetes_seebohmi	F	Back	0.319955	0.233171	0.134334	0.00500337	0	0	0	-0.999972	-0.999972	1.4934	-0.74387	-0.346688	0.704859	0.826448	-1.04414
Atlapetes_semirufus	Atlapetes_semirufus	F	Back	0.249824	0.456837	0.409662	0.319664	1	0	0	-0.999972	-0.999972	0.636494	0.316073	0.251716	0.704859	0.826448	-0.238826
Atlapetes_tricolor	Atlapetes_tricolor	F	Back	0.818603	0.690526	0.569278	0.519948	0	0	0	-0.999972	-0.999972	1.21866	-0.940665	-0.415007	0.704859	0.826448	-1.04414
Atticora_fasciata	Atticora_fasciata	F	Back	1.81616	1.78021	1.73006	1.63842	1	0	0	-0.999972	-0.999972	0.514943	-0.790958	0.806776	0.704859	0.826448	0.029612
Atticora_melanoleuca	Atticora_melanoleuca	F	Back	1.61909	1.54181	1.46012	1.10164	1	1	0	-0.999972	-0.999972	0.577426	-0.513077	0.817325	0.704859	-1.20993	0.029612
Attila_cinnamomeus	Attila_cinnamomeus	F	Back	-2.82678	-2.85531	-2.73369	-2.52683	0	0	0	-0.999972	-0.999972	0.522928	-0.746766	0.864892	-1.41865	0.826448	1.10336
Attila_rufus	Attila_rufus	F	Back	-1.8607	-1.22025	-0.647745	-0.806528	0	0	0	-0.999972	-0.999972	-0.372066	-0.865375	0.167908	-1.41865	0.826448	0.29805
Attila_spadiceus	Attila_spadiceus	F	Back	-0.724928	-0.648538	-0.621111	-0.552016	0	0	0	-0.999972	-0.999972	0.444496	-0.460283	0.786239	-1.41865	0.826448	1.10336
Automolus_infuscatus	Automolus_infuscatus	F	Back	-0.652789	-0.931173	-1.07156	-1.14614	0	0	0	-0.999972	-0.999972	0.532516	-0.771067	0.843802	-1.41865	0.826448	-0.507264
Automolus_leucophthalmus	Automolus_leucophthalmus	F	Back	-1.83341	-1.96238	-1.97281	-1.85577	0	0	0	-0.999972	-0.999972	-0.250896	-0.536799	0.207631	-1.41865	0.826448	-0.507264
Automolus_ochrolaemus	Automolus_ochrolaemus	F	Back	-0.803015	-0.981065	-1.08454	-1.11313	0	0	0	-0.999972	-0.999972	0.444402	-0.667932	0.789831	-1.41865	0.826448	-0.507264
Babax_lanceolatus	Babax_lanceolatus	F	Back	-0.849516	-1.07185	-1.11786	-1.02989	0	0	0	-0.999972	-0.999972	-0.831211	-1.21218	-0.707512	0.704859	0.826448	-0.507264
Babax_waddelli	Babax_waddelli	F	Back	-0.128284	-0.161699	-0.153135	-0.216018	0	0	0	-0.999972	-0.999972	1.27777	-0.112924	-2.70067	0.704859	-1.20993	-1.04414
Baeolophus_atricristatus	Baeolophus_atricristatus	F	Back	0.619413	0.454782	0.360353	0.298128	0	0	0	-0.999972	-0.999972	-0.670938	0.307535	-0.0673488	0.704859	0.826448	0.566488
Baeolophus_bicolor	Baeolophus_bicolor	F	Back	0.62712	0.377372	0.191513	-0.000231442	0	0	0	-0.999972	-0.999972	-1.75595	-0.893257	-0.899356	0.704859	0.826448	0.566488
Baeolophus_inornatus	Baeolophus_inornatus	F	Back	-0.213685	-0.436571	-0.544292	-0.665486	0	0	0	-0.999972	-0.999972	-1.24864	0.371709	-0.789734	0.704859	0.826448	1.10336
Baeolophus_ridgwayi	Baeolophus_ridgwayi	F	Back	0.271222	-0.0353909	-0.189758	-0.348524	0	0	0	-0.999972	-0.999972	-1.28759	0.50282	-1.52383	0.704859	0.826448	0.29805
Baeolophus_wollweberi	Baeolophus_wollweberi	F	Back	0.356509	0.212451	0.153874	0.155669	0	0	0	-0.999972	-0.999972	0.00554212	0.730632	-0.240964	0.704859	0.826448	1.10336
Baeopogon_clamans	Baeopogon_clamans	F	Back	-0.283574	-0.386881	-0.403186	-0.314858	0	0	0	-0.999972	-0.999972	0.508252	-1.05062	0.638854	0.704859	0.826448	1.64024
Baeopogon_indicator	Baeopogon_indicator	F	Back	-0.209494	-0.286402	-0.171717	0.133222	0	0	0	-0.999972	-0.999972	0.567778	-0.525496	0.669411	0.704859	0.826448	1.64024
Bangsia_arcaei	Bangsia_arcaei	F	Back	2.71544	2.92792	2.90208	2.85392	1	1	1	-0.999972	-0.999972	-0.13167	1.02746	0.535437	0.704859	0.826448	-0.507264
Basileuterus_belli	Basileuterus_belli	F	Back	0.604449	0.393921	0.219383	0.0844726	1	1	0	-0.999972	-0.999972	0.275245	0.641828	0.172544	0.704859	0.826448	-1.04414
Basileuterus_chlorophrys	Basileuterus_chlorophrys	F	Back	0.0389642	-0.078341	-0.0810789	0.0447038	0	0	0	-0.999972	-0.999972	0.524811	-0.867803	0.122189	0.704859	0.826448	-0.775703
Basileuterus_coronatus	Basileuterus_coronatus	F	Back	-0.144405	-0.166617	-0.194716	-0.129487	0	0	0	-0.999972	-0.999972	1.04427	-0.759792	-0.294334	0.704859	0.826448	-0.238826
Basileuterus_culicivorus	Basileuterus_culicivorus	F	Back	0.697986	0.535004	0.377788	0.232779	1	0	0	-0.999972	-0.999972	0.149768	-0.177268	0.427286	0.704859	0.826448	-0.238826
Basileuterus_flaveolus	Basileuterus_flaveolus	F	Back	0.404456	0.183764	-0.00561776	-0.163124	1	1	0	-0.999972	-0.999972	0.339625	-0.202528	0.615017	0.704859	0.826448	-1.04414
Basileuterus_fraseri	Basileuterus_fraseri	F	Back	1.06574	0.90198	0.727533	0.608236	0	0	0	-0.999972	-0.999972	0.459059	-1.44669	0.382233	0.704859	0.826448	1.10336
Basileuterus_hypoleucus	Basileuterus_hypoleucus	F	Back	-0.0281161	-0.334523	-0.554217	-0.750917	0	0	0	-0.999972	-0.999972	0.0990074	-0.453407	0.53312	0.704859	0.826448	0.029612
Basileuterus_leucophrys	Basileuterus_leucophrys	F	Back	0.437074	0.325292	0.167603	-0.0212121	1	0	0	-0.999972	-0.999972	0.189792	-0.349571	0.439272	0.704859	0.826448	-1.04414
Basileuterus_melanogenys	Basileuterus_melanogenys	F	Back	0.0692523	-0.103546	-0.264264	-0.358124	0	0	0	-0.999972	-0.999972	-0.208472	0.994212	0.2487	0.704859	0.826448	-1.04414
Basileuterus_nigrocristatus	Basileuterus_nigrocristatus	F	Back	0.322462	0.136703	0.0898676	0.18181	1	0	0	-0.999972	-0.999972	1.16949	-0.540471	-0.285842	0.704859	0.826448	-1.04414
Basileuterus_rufifrons	Basileuterus_rufifrons	F	Back	-0.539852	-0.628185	-0.648999	-0.562676	0	0	0	-0.999972	-0.999972	0.259896	0.726937	0.267093	0.704859	-1.20993	-1.04414
Basileuterus_trifasciatus	Basileuterus_trifasciatus	F	Back	0.270711	0.0379912	-0.15858	-0.36572	1	0	0	-0.999972	-0.999972	1.00079	-0.905162	-0.0432097	0.704859	0.826448	-0.238826
Basileuterus_tristriatus	Basileuterus_tristriatus	F	Back	0.119545	-0.00681854	-0.0313234	0.118925	0	0	0	-0.999972	-0.999972	0.798711	-0.478959	-0.0115016	0.704859	0.826448	-1.04414
Basilornis_mirandus	Basilornis_mirandus	F	Back	1.56215	1.5956	1.39715	1.04682	0	0	0	-0.999972	-0.999972	0.310274	-0.122382	0.610682	0.704859	0.826448	0.834927
Batara_cinerea	Batara_cinerea	F	Back	-0.388286	0.0247449	0.512779	0.933701	0	0	0	-0.999972	-0.999972	-0.606823	-0.805096	-0.127723	-1.41865	0.826448	0.029612
Bathmocercus_cerviniventris	Bathmocercus_cerviniventris	F	Back	-0.238864	-0.0759478	0.202467	0.525499	0	0	0	-0.999972	-0.999972	0.739377	-0.211866	0.784281	0.704859	0.826448	-1.04414
Bathmocercus_rufus	Bathmocercus_rufus	F	Back	0.295301	0.26089	0.258722	0.420756	0	0	0	-0.999972	-0.999972	0.608656	-0.761337	0.489595	0.704859	0.826448	-1.04414
Bathmocercus_winifredae	Bathmocercus_winifredae	F	Back	-0.630633	-0.597639	-0.502743	-0.363335	0	0	0	-0.999972	-0.999972	0.739043	-0.00223003	0.400081	0.704859	0.826448	-0.507264
Batis_capensis	Batis_capensis	F	Back	0.462762	0.465782	0.539997	0.663222	0	0	0	-0.999972	-0.999972	-0.41489	0.721005	-0.194442	-1.41865	0.826448	-0.507264
Batis_crypta	Batis_crypta	F	Back	1.05545	1.13191	1.07993	0.960064	1	0	0	-0.999972	-0.999972	0.676647	0.139107	0.19208	-1.41865	0.826448	-1.04414
Batis_diops	Batis_diops	F	Back	1.68511	1.52448	1.38524	1.04688	0	0	0	-0.999972	-0.999972	0.455228	-0.618714	0.0597491	-1.41865	0.826448	-0.238826
Batis_fratrum	Batis_fratrum	F	Back	0.641254	0.619441	0.606539	0.560409	0	0	0	-0.999972	-0.999972	-0.117664	0.403184	0.517224	-1.41865	0.826448	1.10336
Batis_margaritae	Batis_margaritae	F	Back	1.50972	1.32892	1.17805	1.02565	0	0	0	-0.999972	-0.999972	0.653391	-0.013868	0.0225721	-1.41865	0.826448	1.64024
Batis_minima	Batis_minima	F	Back	1.3938	1.29387	1.19436	1.04747	1	0	0	-0.999972	-0.999972	0.600473	-1.43356	0.58212	-1.41865	0.826448	1.64024
Batis_minor	Batis_minor	F	Back	1.34806	1.18855	1.05736	0.912419	1	0	0	-0.999972	-0.999972	0.800512	0.402936	0.650298	-1.41865	-1.20993	1.10336
Batis_minulla	Batis_minulla	F	Back	1.53281	1.36751	1.22912	1.03361	1	0	0	-0.999972	-0.999972	0.505996	-1.05177	0.62649	-1.41865	0.826448	1.64024
Batis_mixta	Batis_mixta	F	Back	0.842554	0.919019	0.871954	0.795842	0	0	0	-0.999972	-0.999972	0.753907	0.0230417	0.556217	-1.41865	0.826448	-1.04414
Batis_molitor	Batis_molitor	F	Back	1.26972	1.09966	0.979825	0.916889	1	0	0	-0.999972	-0.999972	0.459429	0.525642	0.213254	-1.41865	-1.20993	1.64024
Batis_occulta	Batis_occulta	F	Back	1.5662	1.42234	1.32385	1.24419	1	1	0	-0.999972	-0.999972	0.624099	-0.684798	0.731961	-1.41865	0.826448	1.64024
Batis_orientalis	Batis_orientalis	F	Back	1.29482	1.18566	1.09291	1.01011	1	0	0	-0.999972	-0.999972	0.945042	1.44754	0.880989	-1.41865	-1.20993	1.10336
Batis_perkeo	Batis_perkeo	F	Back	1.2448	1.08821	0.934596	0.758138	0	0	0	-0.999972	-0.999972	1.0255	1.37202	0.794121	-1.41865	-1.20993	0.29805
Batis_poensis	Batis_poensis	F	Back	1.38672	1.23545	1.12034	0.957681	1	0	0	-0.999972	-0.999972	0.0557199	-1.22017	0.367442	-1.41865	0.826448	1.64024
Batis_pririt	Batis_pririt	F	Back	1.23894	1.16731	1.07073	0.985228	1	0	0	-0.999972	-0.999972	0.054602	1.75197	-0.10926	-1.41865	-1.20993	0.29805
Batis_senegalensis	Batis_senegalensis	F	Back	0.657976	0.763964	0.784022	0.838688	1	0	0	-0.999972	-0.999972	0.767537	1.13375	1.03667	-1.41865	-1.20993	-0.507264
Batis_soror	Batis_soror	F	Back	1.00922	0.88591	0.786293	0.705459	0	0	0	-0.999972	-0.999972	0.355157	0.311479	0.618545	-1.41865	-1.20993	1.10336
Berlepschia_rikeri	Berlepschia_rikeri	F	Back	-0.652594	-0.357208	-0.103039	0.0575584	0	0	0	-0.999972	-0.999972	0.558892	-0.577395	0.85356	-1.41865	0.826448	1.64024
Bernieria_cinereiceps	Bernieria_cinereiceps	F	Back	0.12364	-0.0259392	-0.0751893	-0.0146465	0	0	0	-0.999972	-0.999972	0.0205224	0.968546	0.187972	0.704859	0.826448	1.10336
Bernieria_madagascariensis	Bernieria_madagascariensis	F	Back	0.0783631	-0.160649	-0.355263	-0.52609	0	0	0	-0.999972	-0.999972	0.13803	1.3415	0.497282	0.704859	0.826448	1.10336
Bernieria_zosterops	Bernieria_zosterops	F	Back	0.189184	-0.0692285	-0.242316	-0.396915	0	0	0	-0.999972	-0.999972	0.0230648	0.939441	0.324871	0.704859	0.826448	-0.507264
Bias_musicus	Bias_musicus	F	Back	-0.831563	-0.537566	-0.14703	0.369218	0	0	0	-0.999972	-0.999972	0.507528	-0.500533	0.65327	-1.41865	0.826448	1.64024
Bleda_canicapillus	Bleda_canicapillus	F	Back	0.618881	0.36094	0.167488	-0.0298636	1	0	0	-0.999972	-0.999972	0.649807	0.117274	0.908633	0.704859	0.826448	-0.507264
Bleda_eximius	Bleda_eximius	F	Back	0.651636	0.267327	0.0158502	-0.254499	1	0	0	-0.999972	-0.999972	0.690011	-0.0908112	0.872522	0.704859	0.826448	-1.04414
Bleda_notatus	Bleda_notatus	F	Back	0.456285	0.149538	-0.0587756	-0.230008	0	0	0	-0.999972	-0.999972	0.538447	-0.720552	0.634415	0.704859	0.826448	-1.04414
Bleda_syndactylus	Bleda_syndactylus	F	Back	-0.256537	-0.429864	-0.564073	-0.694142	0	0	0	-0.999972	-0.999972	0.562231	-0.591376	0.638226	0.704859	0.826448	0.029612
Bombycilla_cedrorum	Bombycilla_cedrorum	F	Back	-0.132973	0.00537758	0.107738	0.00846354	0	0	0	-0.999972	-0.999972	-2.51714	-1.73579	-2.24274	0.704859	0.826448	0.029612
Bombycilla_garrulus	Bombycilla_garrulus	F	Back	0.183712	0.0882719	0.119989	0.154767	1	0	0	-0.999972	-0.999972	-3.25634	-3.10791	-3.58937	0.704859	0.826448	0.029612
Bombycilla_japonica	Bombycilla_japonica	F	Back	0.132552	0.0953304	0.223922	0.194879	1	0	0	-0.999972	-0.999972	-2.98942	-2.08625	-3.41549	0.704859	0.826448	0.29805
Bowdleria_punctata	Bowdleria_punctata	F	Back	-1.93051	-2.08475	-2.05018	-1.86173	0	0	0	-0.999972	-0.999972	-2.02816	-1.23542	-1.27657	0.704859	-1.20993	-1.04414
Brachycope_anomala	Brachycope_anomala	F	Back	-1.20094	-1.2289	-1.16626	-0.987565	0	0	0	-0.999972	-0.999972	0.50347	-0.468322	0.722136	0.704859	-1.20993	-1.04414
Brachypteryx_hyperythra	Brachypteryx_hyperythra	F	Back	0.04286	-0.0563585	-0.0730715	0.145264	0	0	0	-0.999972	-0.999972	-0.167141	-0.581248	-0.62116	0.704859	-1.20993	-1.04414
Brachypteryx_leucophrys	Brachypteryx_leucophrys	F	Back	-0.136252	-0.151769	-0.105748	0.0942684	0	0	0	-0.999972	-0.999972	-0.292081	-0.327201	-0.00822749	0.704859	0.826448	-1.04414
Brachypteryx_montana	Brachypteryx_montana	F	Back	0.682544	1.07457	1.23435	1.08126	0	0	0	-0.999972	-0.999972	-0.379194	-0.605875	-0.131635	0.704859	0.826448	-1.04414
Brachypteryx_stellata	Brachypteryx_stellata	F	Back	-0.399625	-0.454299	-0.385856	-0.18474	0	0	0	-0.999972	-0.999972	0.0270783	-0.66143	-1.10578	0.704859	-1.20993	-1.04414
Bradornis_infuscatus	Bradornis_infuscatus	F	Back	-0.41053	-0.76498	-1.02593	-1.28979	0	0	0	-0.999972	-0.999972	0.055189	1.78221	-0.0892369	0.704859	-1.20993	-1.04414
Bradornis_mariquensis	Bradornis_mariquensis	F	Back	-0.328727	-0.548387	-0.640915	-0.744625	0	0	0	-0.999972	-0.999972	0.218214	1.80597	0.0453809	0.704859	-1.20993	-1.04414
Bradornis_microrhynchus	Bradornis_microrhynchus	F	Back	-0.207314	-0.537249	-0.685288	-0.775405	0	0	0	-0.999972	-0.999972	1.05112	1.33474	0.604065	0.704859	-1.20993	-1.04414
Bradornis_pallidus	Bradornis_pallidus	F	Back	-0.750604	-0.956813	-1.08987	-1.26484	0	0	0	-0.999972	-0.999972	0.635646	0.524859	0.551634	0.704859	-1.20993	-1.04414
Bradypterus_accentor	Bradypterus_accentor	F	Back	-0.243985	-0.300522	-0.240806	0.0168178	0	0	0	-0.999972	-0.999972	0.536254	0.360152	0.612214	0.704859	0.826448	-1.04414
Bradypterus_alfredi	Bradypterus_alfredi	F	Back	-0.0362627	-0.0559259	-0.0686731	-0.0691408	0	0	0	-0.999972	-0.999972	0.597007	-0.0881768	0.166241	0.704859	-1.20993	-1.04414
Bradypterus_baboecala	Bradypterus_baboecala	F	Back	-0.831746	-0.940569	-0.938925	-0.914147	0	0	0	-0.999972	-0.999972	0.335579	0.542918	0.188726	0.704859	-1.20993	-1.04414
Bradypterus_bangwaensis	Bradypterus_bangwaensis	F	Back	-0.777773	-0.799834	-0.770086	-0.67676	0	0	0	-0.999972	-0.999972	0.604702	-0.645353	0.373394	0.704859	0.826448	-1.04414
Bradypterus_barratti	Bradypterus_barratti	F	Back	-0.989064	-1.1536	-1.16962	-1.11769	0	0	0	-0.999972	-0.999972	-0.608785	0.64463	-0.363059	0.704859	-1.20993	-1.04414
Bradypterus_carpalis	Bradypterus_carpalis	F	Back	0.401082	0.152518	0.0181394	-0.050095	0	0	0	-0.999972	-0.999972	0.725162	-0.0291492	0.203695	0.704859	-1.20993	-1.04414
Bradypterus_cinnamomeus	Bradypterus_cinnamomeus	F	Back	-1.41812	-1.47731	-1.35236	-1.19804	0	0	0	-0.999972	-0.999972	0.89967	0.470895	0.0842855	0.704859	-1.20993	-1.04414
Bradypterus_davidi	Bradypterus_davidi	F	Back	-0.250681	-0.383053	-0.385956	-0.394702	0	0	0	-0.999972	-0.999972	-2.76547	-1.8114	-3.00012	0.704859	0.826448	-1.04414
Bradypterus_lopezi	Bradypterus_lopezi	F	Back	-0.10289	-0.0969007	0.00977088	0.145492	0	0	0	-0.999972	-0.999972	0.65879	0.0367856	0.177631	0.704859	-1.20993	-1.04414
Bradypterus_luteoventris	Bradypterus_luteoventris	F	Back	-1.21673	-1.41407	-1.4834	-1.52417	0	0	0	-0.999972	-0.999972	-0.676174	-0.738118	-0.244424	0.704859	-1.20993	-1.04414
Bradypterus_major	Bradypterus_major	F	Back	-1.27214	-1.51724	-1.66764	-1.77629	0	0	0	-0.999972	-0.999972	-0.168156	-0.512859	-2.39856	0.704859	-1.20993	-1.04414
Bradypterus_palliseri	Bradypterus_palliseri	F	Back	-0.739995	-0.760227	-0.694374	-0.595574	0	0	0	-0.999972	-0.999972	0.318097	1.03647	0.728939	0.704859	-1.20993	-1.04414
Bradypterus_tacsanowskius	Bradypterus_tacsanowskius	F	Back	-0.760089	-0.939214	-0.988616	-0.930328	0	0	0	-0.999972	-0.999972	-1.85361	-1.32348	-2.02826	0.704859	-1.20993	-1.04414
Bradypterus_thoracicus	Bradypterus_thoracicus	F	Back	-0.71163	-0.761585	-0.642939	-0.3555	0	0	0	-0.999972	-0.999972	0.0554307	-1.00866	-1.87029	0.704859	-1.20993	-1.04414
Bubalornis_albirostris	Bubalornis_albirostris	F	Back	1.47962	1.23656	1.10788	0.969888	1	0	0	-0.999972	-0.999972	0.837519	1.5377	1.02409	0.704859	-1.20993	-1.04414
Bubalornis_niger	Bubalornis_niger	F	Back	0.986635	0.785476	0.724714	0.75224	1	0	0	-0.999972	-0.999972	0.641861	1.37614	0.402572	0.704859	-1.20993	-1.04414
Bucanetes_githagineus	Bucanetes_githagineus	F	Back	-0.749538	-1.11649	-1.28363	-1.33706	0	0	0	-0.999972	-0.999972	-0.152593	1.4709	0.217567	0.704859	-1.20993	-1.04414
Buettikoferella_bivittata	Buettikoferella_bivittata	F	Back	-0.542914	-0.613894	-0.553218	-0.3771	0	0	0	-0.999972	-0.999972	0.801096	1.56954	0.794577	0.704859	-1.20993	-0.775703
Buphagus_africanus	Buphagus_africanus	F	Back	-0.38297	-0.4434	-0.55182	-0.634519	0	0	0	-0.999972	-0.999972	0.700357	1.01159	0.8008	0.704859	-1.20993	-0.158295
Buphagus_erythrorhynchus	Buphagus_erythrorhynchus	F	Back	-0.449528	-0.63061	-0.710742	-0.871555	0	0	0	-0.999972	-0.999972	0.70626	1.29211	0.413792	0.704859	-1.20993	-0.158295
Buthraupis_eximia	Buthraupis_eximia	F	Back	1.96557	2.00992	2.18694	2.74497	1	1	1	-0.999972	-0.999972	1.37442	-0.810327	-0.530741	0.704859	0.826448	1.64024
Buthraupis_montana	Buthraupis_montana	F	Back	4.46399	5.86895	6.37868	6.57967	1	1	1	-0.999972	-0.999972	1.27268	-0.699524	-0.476594	0.704859	0.826448	1.10336
Cacicus_cela	Cacicus_cela	F	Back	1.24049	1.48623	1.36436	1.00852	1	0	0	-0.999972	-0.999972	0.485704	-0.583094	0.814771	0.704859	0.826448	1.64024
Cacicus_chrysonotus	Cacicus_chrysonotus	F	Back	1.19613	1.649	1.39595	1.00783	1	0	0	-0.999972	-0.999972	1.32854	-0.887978	-0.631882	0.704859	0.826448	1.10336
Cacicus_chrysopterus	Cacicus_chrysopterus	F	Back	1.41581	1.31445	1.25512	1.00871	1	0	0	-0.999972	-0.999972	-0.590182	-0.435015	0.0855165	0.704859	0.826448	1.64024
Cacicus_haemorrhous	Cacicus_haemorrhous	F	Back	1.76071	1.90439	1.60367	1.81199	0	0	0	-0.999972	-0.999972	0.327001	-0.694066	0.679715	0.704859	0.826448	1.10336
Cacicus_leucoramphus	Cacicus_leucoramphus	F	Back	1.34117	1.66023	1.39614	1.00803	1	1	0	-0.999972	-0.999972	1.18065	-0.718969	-0.377277	0.704859	0.826448	1.10336
Cacicus_melanicterus	Cacicus_melanicterus	F	Back	0.931955	0.867286	0.834865	0.895346	1	1	0	-0.999972	-0.999972	0.228717	0.648356	0.531535	0.704859	0.826448	1.64024
Cacicus_microrhynchus	Cacicus_microrhynchus	F	Back	1.71445	1.68475	1.41096	1.02402	0	0	0	-0.999972	-0.999972	0.152491	0.342602	0.683362	0.704859	0.826448	1.10336
Cacicus_solitarius	Cacicus_solitarius	F	Back	1.83264	1.6457	1.39601	1.00898	0	0	0	-0.999972	-0.999972	0.263648	-0.572119	0.680623	0.704859	0.826448	0.566488
Cacicus_uropygialis	Cacicus_uropygialis	F	Back	1.82178	1.68179	1.40298	1.01541	0	0	0	-0.999972	-0.999972	1.11487	-0.79535	-0.341704	0.704859	0.826448	1.10336
Calamanthus_fuliginosus	Calamanthus_fuliginosus	F	Back	-0.421779	-0.433902	-0.363292	-0.1006	0	0	0	-0.999972	-0.999972	-1.75747	-0.611586	-1.04179	-1.41865	-1.20993	-1.04414
Calamospiza_melanocorys	Calamospiza_melanocorys	F	Back	-0.455502	-0.711892	-0.770347	-0.741004	0	0	0	-0.999972	-0.999972	-2.03529	-0.791094	-1.69832	0.704859	-1.20993	-0.238826
Calandrella_acutirostris	Calandrella_acutirostris	F	Back	-0.8469	-1.21178	-1.38818	-1.45019	0	0	0	-0.999972	-0.999972	-0.0628972	-0.213901	-2.44845	0.704859	-1.20993	-1.04414
Calandrella_brachydactyla	Calandrella_brachydactyla	F	Back	-1.49448	-1.83091	-1.98946	-2.08204	0	0	0	-0.999972	-0.999972	-1.65194	-0.614875	-1.65167	0.704859	-1.20993	-1.04414
Calandrella_cheleensis	Calandrella_cheleensis	F	Back	-1.03386	-1.31711	-1.46753	-1.6173	0	0	0	-0.999972	-0.999972	-1.36092	-0.484886	-2.174	0.704859	-1.20993	-1.04414
Calandrella_cinerea	Calandrella_cinerea	F	Back	-1.34789	-1.65727	-1.82799	-1.959	0	0	0	-0.999972	-0.999972	0.379592	0.927307	0.0722669	0.704859	-1.20993	-1.04414
Calandrella_raytal	Calandrella_raytal	F	Back	-0.519316	-0.890906	-1.11585	-1.27219	0	0	0	-0.999972	-0.999972	-0.336802	0.966658	0.783449	0.704859	-1.20993	-1.04414
Calandrella_rufescens	Calandrella_rufescens	F	Back	-1.13165	-1.48576	-1.69365	-1.8274	0	0	0	-0.999972	-0.999972	-1.73797	-0.470506	-1.51343	0.704859	-1.20993	-1.04414
Calandrella_somalica	Calandrella_somalica	F	Back	-1.31372	-1.68118	-1.85027	-1.85156	0	0	0	-0.999972	-0.999972	1.18387	1.46499	0.226035	0.704859	-1.20993	-1.04414
Calcarius_lapponicus	Calcarius_lapponicus	F	Back	-0.76151	-0.737094	-0.687661	-0.566876	0	0	0	-0.999972	-0.999972	-3.26886	-3.63014	-4.33211	0.704859	-1.20993	-0.507264
Calcarius_mccownii	Calcarius_mccownii	F	Back	-0.752311	-0.957158	-1.02219	-1.04467	0	0	0	-0.999972	-0.999972	-2.32389	-1.22846	-2.19351	0.704859	-1.20993	-1.04414
Calcarius_ornatus	Calcarius_ornatus	F	Back	-1.12347	-1.3014	-1.33726	-1.36064	0	0	0	-0.999972	-0.999972	-2.4565	-1.40729	-2.15464	0.704859	-1.20993	-1.04414
Calcarius_pictus	Calcarius_pictus	F	Back	-0.625762	-0.621821	-0.572082	-0.349278	0	0	0	-0.999972	-0.999972	-3.2538	-3.45879	-4.18346	0.704859	-1.20993	-1.04414
Calicalicus_madagascariensis	Calicalicus_madagascariensis	F	Back	0.23434	0.152282	0.0736234	-0.0165688	0	0	0	-0.999972	-0.999972	0.137665	1.36762	0.542428	-1.41865	0.826448	0.29805
Callacanthis_burtoni	Callacanthis_burtoni	F	Back	0.00855423	0.141572	0.183073	0.0303569	0	0	0	-0.999972	-0.999972	-0.0911038	-0.0175065	-1.19381	0.704859	-1.20993	-1.04414
Calocitta_colliei	Calocitta_colliei	F	Back	2.73225	2.94356	3.03083	2.97509	1	1	1	-0.999972	-0.999972	-0.00248842	0.688337	0.220536	-1.41865	0.826448	0.834927
Calocitta_formosa	Calocitta_formosa	F	Back	2.12784	2.26413	2.4419	2.43066	1	1	1	-0.999972	-0.999972	0.420734	0.983526	0.565916	-1.41865	0.826448	0.029612
Calyptocichla_serina	Calyptocichla_serina	F	Back	-0.125389	-0.383416	-0.471837	-0.537523	0	0	0	-0.999972	-0.999972	0.546168	-0.801155	0.713765	0.704859	0.826448	1.10336
Calyptomena_hosii	Calyptomena_hosii	F	Back	-0.329668	-0.106956	0.0337684	0.0524709	0	0	0	-0.999972	-0.999972	0.785762	-0.124949	0.673917	-1.41865	0.826448	1.10336
Calyptomena_viridis	Calyptomena_viridis	F	Back	0.0896926	-0.0574461	-0.158734	-0.187973	0	0	0	-0.999972	-0.999972	0.564961	-0.00182728	0.865285	-1.41865	0.826448	0.029612
Calyptomena_whiteheadi	Calyptomena_whiteheadi	F	Back	0.0378356	0.212281	0.312159	0.396721	1	0	0	-0.999972	-0.999972	0.832072	-0.149354	0.576361	-1.41865	0.826448	1.10336
Calyptophilus_frugivorus	Calyptophilus_frugivorus	F	Back	-0.117028	-0.123731	0.00609251	0.27864	0	0	0	-0.999972	-0.999972	-0.00129507	0.826304	0.48412	0.704859	-1.20993	-0.507264
Calyptura_cristata	Calyptura_cristata	F	Back	0.0896604	-0.0140576	-0.0840001	-0.0843276	1	1	1	-0.999972	-0.999972	-0.569912	-0.865625	0.256145	-1.41865	0.826448	0.29805
Camarhynchus_pallidus	Camarhynchus_pallidus	F	Back	-0.818518	-0.987751	-1.08887	-1.16864	0	0	0	-0.999972	-0.999972	0.998996	-0.213833	0.461062	0.704859	-1.20993	0.029612
Camarhynchus_parvulus	Camarhynchus_parvulus	F	Back	-0.342154	-0.547148	-0.648021	-0.68066	0	0	0	-0.999972	-0.999972	1.0131	-0.222528	0.460205	0.704859	0.826448	0.029612
Camarhynchus_psittacula	Camarhynchus_psittacula	F	Back	-0.663919	-0.933588	-1.10079	-1.28588	0	0	0	-0.999972	-0.999972	1.05443	-0.226496	0.479278	0.704859	0.826448	-0.507264
Camaroptera_brachyura	Camaroptera_brachyura	F	Back	0.35383	0.130396	0.0178904	-0.0726083	1	0	0	-0.999972	-0.999972	0.654576	0.560472	0.629923	0.704859	-1.20993	-0.507264
Camaroptera_chloronota	Camaroptera_chloronota	F	Back	0.570477	0.461656	0.34681	0.239811	1	0	0	-0.999972	-0.999972	0.56054	-0.579308	0.700758	0.704859	0.826448	-0.507264
Camaroptera_fasciolata	Camaroptera_fasciolata	F	Back	-1.51954	-1.74742	-1.89492	-2.02964	0	0	0	-0.999972	-0.999972	0.220359	1.80152	0.0717221	0.704859	-1.20993	0.29805
Camaroptera_simplex	Camaroptera_simplex	F	Back	0.099508	-0.118938	-0.24389	-0.36681	0	0	0	-0.999972	-0.999972	1.07875	1.46255	0.67467	0.704859	-1.20993	-1.04414
Camaroptera_superciliaris	Camaroptera_superciliaris	F	Back	0.946349	0.759047	0.611098	0.464646	1	1	1	-0.999972	-0.999972	0.55535	-0.61598	0.697401	0.704859	0.826448	1.10336
Camaroptera_undosa	Camaroptera_undosa	F	Back	-0.485391	-0.604954	-0.57421	-0.483525	0	0	0	-0.999972	-0.999972	0.499568	0.433753	0.259617	0.704859	-1.20993	-1.04414
Campephaga_flava	Campephaga_flava	F	Back	0.361829	0.202986	0.0829982	-0.0706469	1	1	1	-0.999972	-0.999972	0.49944	0.459099	0.280063	-1.41865	-1.20993	-1.04414
Campephaga_lobata	Campephaga_lobata	F	Back	0.704292	0.671222	0.652417	0.625684	1	1	1	-0.999972	-0.999972	0.687962	-0.0904858	0.87038	-1.41865	0.826448	1.64024
Campephaga_oriolina	Campephaga_oriolina	F	Back	0.206335	0.242461	0.195166	0.138417	1	1	1	-0.999972	-0.999972	0.55267	-1.00562	0.565581	-1.41865	0.826448	1.64024
Campephaga_petiti	Campephaga_petiti	F	Back	0.0607756	0.0408997	0.00511062	0.0145643	1	1	1	-0.999972	-0.999972	0.546998	-1.12117	0.543721	-1.41865	0.826448	1.64024
Campephaga_phoenicea	Campephaga_phoenicea	F	Back	0.182958	0.0128986	-0.11105	-0.218049	0	0	0	-0.999972	-0.999972	0.811013	0.720001	0.773068	-1.41865	0.826448	-0.238826
Campephaga_quiscalina	Campephaga_quiscalina	F	Back	-0.220891	-0.386018	-0.533975	-0.691448	1	1	1	-0.999972	-0.999972	0.674615	-0.348705	0.443931	-1.41865	0.826448	1.64024
Campochaera_sloetii	Campochaera_sloetii	F	Back	0.271883	0.867301	0.993099	0.951838	1	1	1	-0.999972	-0.999972	0.642612	0.0033797	0.517733	-1.41865	0.826448	1.64024
Camptostoma_imberbe	Camptostoma_imberbe	F	Back	0.206985	-0.0282909	-0.195188	-0.350593	1	0	0	-0.999972	-0.999972	0.110543	0.725897	0.310963	-1.41865	-1.20993	1.10336
Camptostoma_obsoletum	Camptostoma_obsoletum	F	Back	0.299884	0.0601607	-0.0837327	-0.192772	0	0	0	-0.999972	-0.999972	0.312995	-0.444688	0.585752	-1.41865	-1.20993	1.64024
Campylorhamphus_falcularius	Campylorhamphus_falcularius	F	Back	-0.726006	-0.616843	-0.574961	-0.395555	0	0	0	-0.999972	-0.999972	-0.465885	-0.731427	0.0215636	-1.41865	0.826448	0.29805
Campylorhamphus_pusillus	Campylorhamphus_pusillus	F	Back	-0.610377	-0.590286	-0.584345	-0.518847	0	0	0	-0.999972	-0.999972	0.597167	-0.428481	0.114905	-1.41865	0.826448	0.566488
Campylorhynchus_brunneicapillus	Campylorhynchus_brunneicapillus	F	Back	-0.215051	-0.42965	-0.593388	-0.698022	0	0	0	-0.999972	-0.999972	-0.492748	0.717459	-0.194174	0.704859	-1.20993	-1.04414
Campylorhynchus_fasciatus	Campylorhynchus_fasciatus	F	Back	-0.0308519	-0.329135	-0.544041	-0.743202	0	0	0	-0.999972	-0.999972	1.19582	-1.02908	-0.0481375	0.704859	-1.20993	-1.04414
Campylorhynchus_gularis	Campylorhynchus_gularis	F	Back	-0.688559	-0.913231	-1.06205	-1.20945	0	0	0	-0.999972	-0.999972	0.170334	0.655963	0.0583153	0.704859	0.826448	-0.158295
Campylorhynchus_jocosus	Campylorhynchus_jocosus	F	Back	-0.599136	-0.80868	-0.942099	-1.00856	0	0	0	-0.999972	-0.999972	0.487103	0.317838	0.0878385	0.704859	0.826448	0.29805
Campylorhynchus_megalopterus	Campylorhynchus_megalopterus	F	Back	-0.0199898	-0.303862	-0.488435	-0.639793	0	0	0	-0.999972	-0.999972	0.521484	0.424967	-0.16495	0.704859	0.826448	0.727551
Campylorhynchus_rufinucha	Campylorhynchus_rufinucha	F	Back	-0.253004	-0.33877	-0.359571	-0.339993	0	0	0	-0.999972	-0.999972	0.360754	1.00094	0.599383	0.704859	-1.20993	0.029612
Campylorhynchus_turdinus	Campylorhynchus_turdinus	F	Back	-0.18147	-0.473672	-0.693132	-0.942234	0	0	0	-0.999972	-0.999972	0.305861	-0.993158	0.71533	0.704859	0.826448	1.64024
Campylorhynchus_zonatus	Campylorhynchus_zonatus	F	Back	-0.143505	-0.279049	-0.338458	-0.365281	0	0	0	-0.999972	-0.999972	0.268183	0.550183	0.571642	0.704859	0.826448	0.29805
Cardellina_rubrifrons	Cardellina_rubrifrons	F	Back	0.531172	0.312641	0.236468	0.311294	0	0	0	-0.999972	-0.999972	-0.442858	0.853469	-0.618966	0.704859	0.826448	1.64024
Cardinalis_cardinalis	Cardinalis_cardinalis	F	Back	-0.120278	0.125233	0.27259	0.309971	1	1	0	-0.999972	-0.999972	-1.31222	-0.384897	-0.688657	0.704859	-1.20993	0.029612
Cardinalis_phoeniceus	Cardinalis_phoeniceus	F	Back	-0.419472	-0.498104	-0.563679	-0.618965	1	0	0	-0.999972	-0.999972	0.659172	0.929929	0.947713	0.704859	-1.20993	-1.04414
Cardinalis_sinuatus	Cardinalis_sinuatus	F	Back	0.387114	0.315012	0.323947	0.214964	0	0	0	-0.999972	-0.999972	-0.428321	0.634652	-0.143465	0.704859	-1.20993	-0.507264
Carduelis_ambigua	Carduelis_ambigua	F	Back	-0.178936	-0.342192	-0.403283	-0.484088	0	0	0	-0.999972	-0.999972	-0.0468189	-0.715546	-0.695096	0.704859	-1.20993	-1.04414
Carduelis_atrata	Carduelis_atrata	F	Back	0.757747	0.492024	0.388604	0.433282	0	0	0	-0.999972	-0.999972	1.68026	0.665239	-1.61564	0.704859	-1.20993	-1.04414
Carduelis_atriceps	Carduelis_atriceps	F	Back	0.479684	0.270566	0.1574	0.0830028	1	0	0	-0.999972	-0.999972	0.177404	0.796989	0.273962	0.704859	0.826448	0.29805
Carduelis_barbata	Carduelis_barbata	F	Back	0.576293	0.263169	0.102196	-0.0665104	1	0	0	-0.999972	-0.999972	-1.74565	-1.46967	-1.5728	0.704859	-1.20993	-1.04414
Carduelis_cannabina	Carduelis_cannabina	F	Back	-0.245206	-0.279388	-0.218084	-0.173088	0	0	0	-0.999972	-0.999972	-2.37308	-1.7577	-1.70751	0.704859	-1.20993	-0.507264
Carduelis_carduelis	Carduelis_carduelis	F	Back	0.0237333	0.315627	0.544656	0.547	0	0	0	-0.999972	-0.999972	-2.21054	-1.56128	-1.80802	0.704859	-1.20993	-0.507264
Carduelis_chloris	Carduelis_chloris	F	Back	-0.6016	-0.643727	-0.681131	-0.744639	0	0	0	-0.999972	-0.999972	-2.45868	-1.91968	-1.63025	0.704859	-1.20993	-0.238826
Carduelis_citrinella	Carduelis_citrinella	F	Back	0.236714	0.0802457	0.000393664	-0.0575022	1	1	0	-0.999972	-0.999972	-2.30539	-1.49417	-1.65189	0.704859	0.826448	-1.04414
Carduelis_corsicana	Carduelis_corsicana	F	Back	0.091037	0.111963	0.0871376	-0.01499	1	0	0	-0.999972	-0.999972	-1.90396	-0.613309	-0.706853	0.704859	-1.20993	-1.04414
Carduelis_dominicensis	Carduelis_dominicensis	F	Back	0.335967	0.106041	-0.0258882	-0.137277	1	0	0	-0.999972	-0.999972	0.00501538	0.818587	0.457254	0.704859	0.826448	-1.04414
Carduelis_flammea	Carduelis_flammea	F	Back	-0.120076	-0.163629	-0.170222	-0.0603881	0	0	0	-0.999972	-0.999972	-3.24739	-3.33315	-3.80576	0.704859	0.826448	-1.04414
Carduelis_flavirostris	Carduelis_flavirostris	F	Back	-0.140602	-0.219807	-0.237001	-0.281234	0	0	0	-0.999972	-0.999972	-1.20751	-1.02921	-2.59783	0.704859	-1.20993	-1.04414
Carduelis_johannis	Carduelis_johannis	F	Back	0.685473	0.573646	0.503281	0.437423	0	0	0	-0.999972	-0.999972	1.11302	2.80127	0.309797	0.704859	-1.20993	-1.04414
Carduelis_lawrencei	Carduelis_lawrencei	F	Back	-0.259338	-0.317743	-0.262105	-0.256063	0	0	0	-0.999972	-0.999972	-1.19818	0.525251	-0.758328	0.704859	-1.20993	-0.507264
Carduelis_magellanica	Carduelis_magellanica	F	Back	0.339171	0.133592	0.0669137	0.0703595	1	1	0	-0.999972	-0.999972	-0.0183702	-0.340422	0.0733789	0.704859	-1.20993	-0.158295
Carduelis_monguilloti	Carduelis_monguilloti	F	Back	0.575576	0.40545	0.367889	0.477843	0	0	0	-0.999972	-0.999972	0.260754	0.700129	0.507425	0.704859	0.826448	1.64024
Carduelis_notata	Carduelis_notata	F	Back	0.58132	0.609073	0.670467	0.745672	1	0	0	-0.999972	-0.999972	0.205706	0.749082	0.174633	0.704859	0.826448	0.29805
Carduelis_pinus	Carduelis_pinus	F	Back	-0.532623	-0.558793	-0.566532	-0.712805	0	0	0	-0.999972	-0.999972	-2.414	-1.72028	-2.35798	0.704859	0.826448	0.29805
Carduelis_psaltria	Carduelis_psaltria	F	Back	0.116396	-0.032568	-0.12273	-0.204386	0	0	0	-0.999972	-0.999972	-0.511782	0.453734	-0.536746	0.704859	-1.20993	0.029612
Carduelis_sinica	Carduelis_sinica	F	Back	-0.289566	-0.34067	-0.301155	-0.236259	0	0	0	-0.999972	-0.999972	-1.78104	-1.2376	-1.48909	0.704859	-1.20993	-0.158295
Carduelis_spinescens	Carduelis_spinescens	F	Back	0.307447	0.100387	0.0742272	0.0960676	0	0	0	-0.999972	-0.999972	0.904023	-0.121738	-0.120313	0.704859	0.826448	-1.04414
Carduelis_spinoides	Carduelis_spinoides	F	Back	-0.280676	-0.49926	-0.623936	-0.724205	0	0	0	-0.999972	-0.999972	-0.00668564	0.0371394	-0.835907	0.704859	-1.20993	0.29805
Carduelis_spinus	Carduelis_spinus	F	Back	-0.154293	-0.229268	-0.265602	-0.251124	0	0	0	-0.999972	-0.999972	-2.97361	-2.65739	-2.61207	0.704859	0.826448	0.29805
Carduelis_tristis	Carduelis_tristis	F	Back	-0.523703	-0.637144	-0.599214	-0.640073	0	0	0	-0.999972	-0.999972	-2.2463	-1.33282	-1.84066	0.704859	-1.20993	-0.158295
Carduelis_uropygialis	Carduelis_uropygialis	F	Back	-0.10964	-0.342349	-0.448653	-0.339198	0	0	0	-0.999972	-0.999972	0.164257	0.711509	-1.82308	0.704859	-1.20993	-1.04414
Carduelis_xanthogastra	Carduelis_xanthogastra	F	Back	0.200402	0.0950373	0.038527	0.0129707	0	0	0	-0.999972	-0.999972	0.708349	-0.299131	-0.0578444	0.704859	-1.20993	1.64024
Carduelis_yarrellii	Carduelis_yarrellii	F	Back	0.232479	0.209205	0.214313	0.328238	1	0	0	-0.999972	-0.999972	0.606653	0.689415	0.617032	0.704859	-1.20993	-0.158295
Carduelis_yemenensis	Carduelis_yemenensis	F	Back	-0.526893	-0.578715	-0.509582	-0.442067	0	0	0	-0.999972	-0.999972	0.967764	1.73993	0.200598	0.704859	-1.20993	-1.04414
Carpodacus_cassinii	Carpodacus_cassinii	F	Back	-0.38713	-0.750187	-0.990917	-1.21438	0	0	0	-0.999972	-0.999972	-1.82579	-0.543092	-1.99335	0.704859	0.826448	0.029612
Carpodacus_edwardsii	Carpodacus_edwardsii	F	Back	-0.341871	-0.499083	-0.596052	-0.74279	0	0	0	-0.999972	-0.999972	0.359655	-0.921387	-1.73025	0.704859	-1.20993	-1.04414
Carpodacus_eos	Carpodacus_eos	F	Back	-0.164782	-0.252105	-0.223144	0.0428529	0	0	0	-0.999972	-0.999972	0.635189	-0.80212	-2.76393	0.704859	-1.20993	-1.04414
Carpodacus_erythrinus	Carpodacus_erythrinus	F	Back	-0.914454	-1.12668	-1.26523	-1.42492	0	0	0	-0.999972	-0.999972	-2.40683	-2.18679	-2.93989	0.704859	-1.20993	-1.04414
Carpodacus_mexicanus	Carpodacus_mexicanus	F	Back	-0.296422	-0.580928	-0.765915	-1.00664	0	0	0	-0.999972	-0.999972	-1.59973	-0.571912	-1.21733	0.704859	-1.20993	-0.158295
Carpodacus_nipalensis	Carpodacus_nipalensis	F	Back	-0.0218742	-0.237191	-0.353475	-0.507001	0	0	0	-0.999972	-0.999972	0.172052	-0.889945	-1.48925	0.704859	-1.20993	0.29805
Carpodacus_pulcherrimus	Carpodacus_pulcherrimus	F	Back	-0.617881	-0.825984	-0.973021	-1.14379	0	0	0	-0.999972	-0.999972	-0.404891	-0.612829	-2.23182	0.704859	-1.20993	-1.04414
Carpodacus_purpureus	Carpodacus_purpureus	F	Back	-0.249298	-0.415791	-0.453178	-0.484729	0	0	0	-0.999972	-0.999972	-2.72314	-2.10155	-2.44473	0.704859	-1.20993	-0.158295
Carpodacus_rhodochlamys	Carpodacus_rhodochlamys	F	Back	-0.524667	-0.48087	-0.42376	-0.405883	1	0	0	-0.999972	-0.999972	-1.69269	-0.886803	-2.65646	0.704859	-1.20993	-1.04414
Carpodacus_rodochroa	Carpodacus_rodochroa	F	Back	-0.708453	-0.805193	-0.791844	-0.820385	0	0	0	-0.999972	-0.999972	0.238787	-0.00848469	-1.46754	0.704859	-1.20993	-1.04414
Carpodacus_rodopeplus	Carpodacus_rodopeplus	F	Back	-0.307348	-0.438191	-0.535828	-0.727889	0	0	0	-0.999972	-0.999972	0.552817	-0.926612	-2.00242	0.704859	-1.20993	-1.04414
Carpodacus_roseus	Carpodacus_roseus	F	Back	-0.487863	-0.588021	-0.676272	-0.834819	0	0	0	-0.999972	-0.999972	-3.12735	-2.6551	-3.98259	0.704859	0.826448	-0.158295
Carpodacus_rubescens	Carpodacus_rubescens	F	Back	-0.34313	-0.507904	-0.551203	-0.667528	0	0	0	-0.999972	-0.999972	0.0136839	-0.991874	-1.62574	0.704859	0.826448	-1.04414
Carpodacus_rubicilla	Carpodacus_rubicilla	F	Back	-0.353951	-0.51232	-0.586932	-0.702653	0	0	0	-0.999972	-0.999972	0.0218777	-0.585955	-2.82557	0.704859	-1.20993	-1.04414
Carpodacus_rubicilloides	Carpodacus_rubicilloides	F	Back	-0.204184	-0.501888	-0.686317	-0.848393	0	0	0	-0.999972	-0.999972	0.35136	-0.594119	-2.67948	0.704859	-1.20993	-1.04414
Carpodacus_synoicus	Carpodacus_synoicus	F	Back	-0.949357	-1.17459	-1.36895	-1.51759	0	0	0	-0.999972	-0.999972	-0.906696	-0.0666811	-1.87016	0.704859	-1.20993	-1.04414
Carpodacus_thura	Carpodacus_thura	F	Back	-0.252654	-0.33095	-0.342972	-0.477216	0	0	0	-0.999972	-0.999972	0.447776	-0.614079	-2.46208	0.704859	-1.20993	-1.04414
Carpodacus_trifasciatus	Carpodacus_trifasciatus	F	Back	0.128036	-0.0503835	-0.141586	-0.259785	0	0	0	-0.999972	-0.999972	-0.187202	-1.2737	-1.80194	0.704859	-1.20993	-1.04414
Carpodacus_vinaceus	Carpodacus_vinaceus	F	Back	-0.358213	-0.364308	-0.371184	-0.392109	0	0	0	-0.999972	-0.999972	-0.85292	-1.2207	-1.02214	0.704859	-1.20993	-1.04414
Carpodectes_antoniae	Carpodectes_antoniae	F	Back	1.30084	1.00969	0.734208	0.418341	0	0	0	-0.999972	-0.999972	0.296909	1.12615	0.758014	-1.41865	0.826448	0.29805
Carpodectes_hopkei	Carpodectes_hopkei	F	Back	1.48769	1.12766	0.877036	0.64314	1	0	0	-0.999972	-0.999972	0.156375	-0.522317	0.652793	-1.41865	0.826448	0.29805
Carpodectes_nitidus	Carpodectes_nitidus	F	Back	1.37242	1.07021	0.827727	0.559166	1	0	0	-0.999972	-0.999972	0.0366059	1.21849	0.721938	-1.41865	0.826448	0.834927
Carpornis_cucullata	Carpornis_cucullata	F	Back	0.532797	0.598776	0.559535	0.575279	1	0	0	-0.999972	-0.999972	-0.729266	-1.0884	-0.0788741	-1.41865	0.826448	0.29805
Carpornis_melanocephala	Carpornis_melanocephala	F	Back	0.749401	0.639847	0.664587	0.698666	1	0	0	-0.999972	-0.999972	-0.259373	-0.702129	0.297509	-1.41865	0.826448	0.29805
Caryothraustes_canadensis	Caryothraustes_canadensis	F	Back	0.19902	0.0115591	-0.132268	-0.276153	1	1	1	-0.999972	-0.999972	0.644742	-0.183073	0.842827	0.704859	0.826448	1.64024
Caryothraustes_poliogaster	Caryothraustes_poliogaster	F	Back	0.299287	0.31451	0.186292	0.0339287	1	0	0	-0.999972	-0.999972	0.0225777	0.829807	0.691726	0.704859	0.826448	1.64024
Casiornis_rufus	Casiornis_rufus	F	Back	-1.74769	-1.88081	-1.76755	-1.43419	0	0	0	-0.999972	-0.999972	-0.0559486	-0.386307	0.48262	-1.41865	-1.20993	0.566488
Catamblyrhynchus_diadema	Catamblyrhynchus_diadema	F	Back	1.21155	1.23657	1.10105	0.935461	1	0	0	-0.999972	-0.999972	1.04341	-0.663717	-0.276837	0.704859	0.826448	1.64024
Catamenia_analis	Catamenia_analis	F	Back	-0.408839	-0.440224	-0.457352	-0.519083	0	0	0	-0.999972	-0.999972	0.990404	0.05656	-0.980658	0.704859	-1.20993	-0.775703
Catamenia_homochroa	Catamenia_homochroa	F	Back	-0.0238731	-0.100913	-0.120237	-0.0771952	0	0	0	-0.999972	-0.999972	1.22522	-0.602111	-0.315461	0.704859	-1.20993	-1.04414
Catamenia_inornata	Catamenia_inornata	F	Back	-0.672543	-0.747659	-0.734341	-0.669296	0	0	0	-0.999972	-0.999972	1.41584	-0.0669543	-0.985851	0.704859	-1.20993	-1.04414
Catharus_aurantiirostris	Catharus_aurantiirostris	F	Back	-1.02998	-1.02009	-0.921806	-0.719467	0	0	0	-0.999972	-0.999972	0.355274	0.628345	0.166591	0.704859	0.826448	-1.04414
Catharus_bicknelli	Catharus_bicknelli	F	Back	-0.498861	-0.667477	-0.740952	-0.84058	0	0	0	-0.999972	-0.999972	-2.70391	-2.1037	-2.37775	0.704859	0.826448	-1.04414
Catharus_dryas	Catharus_dryas	F	Back	0.711623	0.453995	0.334663	0.329437	0	0	0	-0.999972	-0.999972	0.669171	-0.499321	-0.0235498	0.704859	0.826448	-1.04414
Catharus_frantzii	Catharus_frantzii	F	Back	-0.89926	-0.983641	-0.9727	-0.905766	0	0	0	-0.999972	-0.999972	0.281963	0.815535	0.298746	0.704859	0.826448	-1.04414
Catharus_fuscater	Catharus_fuscater	F	Back	1.05163	0.802324	0.653878	0.615026	0	0	0	-0.999972	-0.999972	1.06165	-0.512571	-0.307719	0.704859	0.826448	-1.04414
Catharus_fuscescens	Catharus_fuscescens	F	Back	-1.40626	-1.46938	-1.53389	-1.64776	0	0	0	-0.999972	-0.999972	-2.48792	-1.71702	-2.2626	0.704859	0.826448	-1.04414
Catharus_gracilirostris	Catharus_gracilirostris	F	Back	-0.951419	-0.963234	-0.989299	-1.11533	0	0	0	-0.999972	-0.999972	-0.212611	1.00664	0.190793	0.704859	0.826448	0.029612
Catharus_guttatus	Catharus_guttatus	F	Back	-0.81197	-1.00083	-1.06497	-1.09414	0	0	0	-0.999972	-0.999972	-2.64493	-1.99044	-2.56415	0.704859	0.826448	-1.04414
Catharus_mexicanus	Catharus_mexicanus	F	Back	0.243838	0.153489	0.145552	0.26368	0	0	0	-0.999972	-0.999972	0.0442976	0.725842	0.35597	0.704859	0.826448	-1.04414
Catharus_minimus	Catharus_minimus	F	Back	-0.60939	-0.706136	-0.676917	-0.679831	0	0	0	-0.999972	-0.999972	-3.24454	-3.34003	-3.73935	0.704859	0.826448	-0.507264
Catharus_occidentalis	Catharus_occidentalis	F	Back	-1.08478	-0.956158	-0.795833	-0.478775	0	0	0	-0.999972	-0.999972	0.182454	0.519295	-0.0722114	0.704859	0.826448	0.029612
Catharus_ustulatus	Catharus_ustulatus	F	Back	-1.00515	-1.18229	-1.2614	-1.36599	0	0	0	-0.999972	-0.999972	-2.84265	-2.37418	-2.85355	0.704859	0.826448	-1.04414
Catherpes_mexicanus	Catherpes_mexicanus	F	Back	-0.470978	-0.650343	-0.821032	-0.994967	0	0	0	-0.999972	-0.999972	-1.01163	0.240291	-0.953652	0.704859	-1.20993	-1.04414
Cephalopterus_glabricollis	Cephalopterus_glabricollis	F	Back	1.71305	1.63063	1.40263	1.01504	0	0	0	-0.999972	-0.999972	-0.12578	1.07631	0.46717	-1.41865	0.826448	0.29805
Cephalopterus_ornatus	Cephalopterus_ornatus	F	Back	2.15447	1.78236	1.45272	1.06904	0	0	0	-0.999972	-0.999972	0.415945	-0.974775	0.788107	-1.41865	0.826448	0.29805
Cephalopterus_penduliger	Cephalopterus_penduliger	F	Back	2.00415	1.74642	1.41413	1.02743	0	0	0	-0.999972	-0.999972	0.23276	-1.30839	0.452821	-1.41865	0.826448	0.029612
Cephalopyrus_flammiceps	Cephalopyrus_flammiceps	F	Back	0.0954623	-0.121215	-0.272727	-0.389075	1	1	1	-0.999972	-0.999972	-0.0695968	-0.416058	-1.23729	0.704859	0.826448	1.10336
Cercomacra_carbonaria	Cercomacra_carbonaria	F	Back	0.513964	0.4275	0.364954	0.430967	0	0	0	-0.999972	-0.999972	0.600499	-0.352526	1.03251	-1.41865	0.826448	0.29805
Cercomacra_cinerascens	Cercomacra_cinerascens	F	Back	0.389791	0.407471	0.414552	0.355748	1	0	0	-0.999972	-0.999972	0.504208	-0.789347	0.823429	-1.41865	0.826448	1.64024
Cercomacra_melanaria	Cercomacra_melanaria	F	Back	0.897707	0.699889	0.620823	0.618859	0	0	0	-0.999972	-0.999972	0.106237	-0.675241	0.691399	-1.41865	0.826448	-0.507264
Cercomacra_nigrescens	Cercomacra_nigrescens	F	Back	-0.574194	-0.62275	-0.628723	-0.608785	0	0	0	-0.999972	-0.999972	0.433495	-1.04243	0.750774	-1.41865	0.826448	-0.507264
Cercomacra_nigricans	Cercomacra_nigricans	F	Back	0.891862	0.693047	0.60657	0.542647	0	0	0	-0.999972	-0.999972	0.516448	0.153518	0.680678	-1.41865	0.826448	0.834927
Cercomacra_tyrannina	Cercomacra_tyrannina	F	Back	-0.421752	-0.617543	-0.722211	-0.759676	0	0	0	-0.999972	-0.999972	0.540741	-0.0367518	0.802307	-1.41865	0.826448	-0.507264
Cercomela_dubia	Cercomela_dubia	F	Back	-0.150911	-0.499502	-0.646345	-0.874879	0	0	0	-0.999972	-0.999972	1.27307	1.68768	0.417668	0.704859	-1.20993	-1.04414
Cercomela_familiaris	Cercomela_familiaris	F	Back	-0.591439	-0.893313	-1.10944	-1.33461	0	0	0	-0.999972	-0.999972	0.439028	0.784364	0.325525	0.704859	-1.20993	-1.04414
Cercomela_fusca	Cercomela_fusca	F	Back	-0.00697768	-0.109086	-0.142495	-0.247305	0	0	0	-0.999972	-0.999972	-0.342482	1.17409	0.771645	0.704859	-1.20993	-1.04414
Cercomela_melanura	Cercomela_melanura	F	Back	0.731255	0.483722	0.313976	0.26919	1	0	0	-0.999972	-0.999972	0.758255	1.97195	0.77233	0.704859	-1.20993	-1.04414
Cercomela_schlegelii	Cercomela_schlegelii	F	Back	0.239159	-0.0878767	-0.299297	-0.527106	0	0	0	-0.999972	-0.999972	-0.0604533	1.46642	-0.269528	0.704859	-1.20993	-1.04414
Cercomela_scotocerca	Cercomela_scotocerca	F	Back	-0.399469	-0.681273	-0.894858	-1.09554	0	0	0	-0.999972	-0.999972	1.04794	1.79326	0.761253	0.704859	-1.20993	-1.04414
Cercomela_sinuata	Cercomela_sinuata	F	Back	-0.968607	-1.17316	-1.27865	-1.39664	0	0	0	-0.999972	-0.999972	-0.420573	1.54068	-0.4856	0.704859	-1.20993	-1.04414
Cercomela_sordida	Cercomela_sordida	F	Back	-0.128916	-0.352318	-0.419375	-0.485519	0	0	0	-0.999972	-0.999972	1.27343	1.20515	-0.149892	0.704859	-1.20993	-1.04414
Cercomela_tractrac	Cercomela_tractrac	F	Back	-0.169374	-0.501818	-0.703362	-0.862548	0	0	0	-0.999972	-0.999972	0.0408687	1.51572	-0.214239	0.704859	-1.20993	-1.04414
Cercotrichas_podobe	Cercotrichas_podobe	F	Back	0.842341	0.613187	0.366603	0.100412	0	0	0	-0.999972	-0.999972	0.827687	1.94989	1.06875	0.704859	-1.20993	-1.04414
Certhia_americana	Certhia_americana	F	Back	-0.309674	-0.330439	-0.345195	-0.372621	0	0	0	-0.999972	-0.999972	-2.14418	-1.37588	-1.99576	0.704859	0.826448	0.566488
Certhia_brachydactyla	Certhia_brachydactyla	F	Back	-0.52422	-0.58241	-0.612175	-0.552129	0	0	0	-0.999972	-0.999972	-2.19749	-1.34144	-1.2236	0.704859	0.826448	-0.238826
Certhia_discolor	Certhia_discolor	F	Back	-0.825168	-0.845636	-0.769957	-0.644122	0	0	0	-0.999972	-0.999972	0.285401	-0.0648396	-1.20113	0.704859	0.826448	0.029612
Certhia_familiaris	Certhia_familiaris	F	Back	-0.744844	-0.831291	-0.87242	-0.922862	0	0	0	-0.999972	-0.999972	-2.6956	-2.16632	-2.44405	0.704859	0.826448	-0.238826
Certhia_himalayana	Certhia_himalayana	F	Back	-0.237486	-0.43647	-0.51725	-0.4504	0	0	0	-0.999972	-0.999972	-0.447598	-0.827034	-1.70616	0.704859	0.826448	0.566488
Certhia_nipalensis	Certhia_nipalensis	F	Back	-0.473128	-0.383455	-0.357042	-0.292083	0	0	0	-0.999972	-0.999972	0.550008	-0.337168	-1.48369	0.704859	0.826448	-0.775703
Certhiaxis_cinnamomeus	Certhiaxis_cinnamomeus	F	Back	-1.47488	-1.47925	-1.39807	-1.25255	0	0	0	-0.999972	-0.999972	0.190566	-0.248848	0.573897	-1.41865	-1.20993	0.727551
Certhidea_olivacea	Certhidea_olivacea	F	Back	-0.672297	-0.886262	-0.966337	-0.999277	0	0	0	-0.999972	-0.999972	1.03837	-0.213788	0.47031	0.704859	-1.20993	-0.238826
Certhilauda_albescens	Certhilauda_albescens	F	Back	-0.984423	-1.30026	-1.37128	-1.27349	0	0	0	-0.999972	-0.999972	-0.604241	1.36502	-0.530566	0.704859	-1.20993	-1.04414
Certhilauda_barlowi	Certhilauda_barlowi	F	Back	-1.5756	-1.88421	-2.02283	-2.10466	0	0	0	-0.999972	-0.999972	-0.146213	1.43611	-0.572501	0.704859	-1.20993	-1.04414
Certhilauda_burra	Certhilauda_burra	F	Back	-0.980042	-1.36935	-1.59928	-1.75364	0	0	0	-0.999972	-0.999972	-0.280408	1.95475	-0.288634	0.704859	-1.20993	-1.04414
Certhilauda_chuana	Certhilauda_chuana	F	Back	-1.60767	-1.76348	-1.78889	-1.75386	0	0	0	-0.999972	-0.999972	-0.160314	1.71783	-0.171156	0.704859	-1.20993	-1.04414
Certhilauda_curvirostris	Certhilauda_curvirostris	F	Back	-0.297201	-0.617099	-0.786607	-0.875132	0	0	0	-0.999972	-0.999972	-0.613661	1.0695	-0.498655	0.704859	-1.20993	-1.04414
Certhilauda_erythrochlamys	Certhilauda_erythrochlamys	F	Back	-1.80565	-2.12561	-2.34162	-2.42965	0	0	0	-0.999972	-0.999972	0.209978	1.24507	-0.453739	0.704859	-1.20993	-1.04414
Certhilauda_semitorquata	Certhilauda_semitorquata	F	Back	-0.834087	-1.11338	-1.23113	-1.30307	0	0	0	-0.999972	-0.999972	-0.6127	1.02351	-0.572792	0.704859	-1.20993	-1.04414
Certhilauda_subcoronata	Certhilauda_subcoronata	F	Back	-0.66174	-0.961861	-1.13209	-1.27738	0	0	0	-0.999972	-0.999972	0.0254596	1.53962	-0.218451	0.704859	-1.20993	-1.04414
Certhionyx_niger	Certhionyx_niger	F	Back	-0.261876	-0.529852	-0.689684	-0.808183	0	0	0	-0.999972	-0.999972	-0.242366	1.88082	0.253494	-1.41865	-1.20993	0.566488
Certhionyx_pectoralis	Certhionyx_pectoralis	F	Back	1.23493	1.1127	0.992286	0.896	0	0	0	-0.999972	-0.999972	0.509511	2.08118	0.942555	-1.41865	0.826448	0.566488
Certhionyx_variegatus	Certhionyx_variegatus	F	Back	-0.406868	-0.533216	-0.532308	-0.388349	0	0	0	-0.999972	-0.999972	-0.255084	1.91659	0.24628	-1.41865	-1.20993	0.566488
Cettia_acanthizoides	Cettia_acanthizoides	F	Back	-0.593223	-0.543011	-0.423299	-0.192022	0	0	0	-0.999972	-0.999972	-0.980493	-1.39773	-1.08946	0.704859	-1.20993	-1.04414
Cettia_brunnescens	Cettia_brunnescens	F	Back	-0.531667	-0.510737	-0.426179	-0.306096	0	0	0	-0.999972	-0.999972	0.485511	-0.179671	-1.52567	0.704859	-1.20993	-1.04414
Cettia_brunnifrons	Cettia_brunnifrons	F	Back	-0.402703	-0.408995	-0.348994	-0.262435	0	0	0	-0.999972	-0.999972	-0.130065	-0.789523	-1.1837	0.704859	-1.20993	-1.04414
Cettia_canturians	Cettia_canturians	F	Back	-1.31065	-1.3325	-1.27478	-1.20319	0	0	0	-0.999972	-0.999972	-1.96288	-1.13644	-1.25399	0.704859	-1.20993	-1.04414
Cettia_cetti	Cettia_cetti	F	Back	-0.969033	-1.11024	-1.23191	-1.38513	0	0	0	-0.999972	-0.999972	-1.76274	-0.6286	-1.27606	0.704859	-1.20993	-1.04414
Cettia_diphone	Cettia_diphone	F	Back	-0.701153	-0.723903	-0.611024	-0.386701	0	0	0	-0.999972	-0.999972	-2.05491	-1.68538	-1.24714	0.704859	-1.20993	-1.04414
Cettia_flavolivacea	Cettia_flavolivacea	F	Back	-0.366638	-0.555728	-0.641228	-0.659506	0	0	0	-0.999972	-0.999972	-0.247435	-0.673142	-0.890647	0.704859	-1.20993	-1.04414
Cettia_fortipes	Cettia_fortipes	F	Back	-0.289858	-0.332567	-0.311319	-0.267747	0	0	0	-0.999972	-0.999972	-0.926868	-0.970798	-0.537942	0.704859	0.826448	-1.04414
Cettia_major	Cettia_major	F	Back	-0.101825	-0.115577	-0.0857996	-0.0276547	0	0	0	-0.999972	-0.999972	-0.0921792	-0.862721	-1.54506	0.704859	0.826448	-1.04414
Cettia_pallidipes	Cettia_pallidipes	F	Back	-0.632791	-0.708735	-0.731052	-0.701115	0	0	0	-0.999972	-0.999972	-0.182432	-0.0589309	-0.082723	0.704859	-1.20993	-1.04414
Cettia_seebohmi	Cettia_seebohmi	F	Back	-1.34571	-1.37951	-1.30101	-1.06332	0	0	0	-0.999972	-0.999972	-0.051991	0.0846386	0.651403	0.704859	0.826448	-1.04414
Chaetops_aurantius	Chaetops_aurantius	F	Back	0.21143	0.254307	0.348272	0.48379	0	0	0	-0.999972	-0.999972	-0.64163	0.960884	-0.855065	0.704859	-1.20993	-1.04414
Chaetorhynchus_papuensis	Chaetorhynchus_papuensis	F	Back	1.80632	1.69644	1.51911	1.53068	1	0	0	-0.999972	-0.999972	0.59843	0.11253	0.557368	-1.41865	0.826448	1.64024
Chaetornis_striata	Chaetornis_striata	F	Back	-1.20542	-1.1595	-1.07199	-0.963419	0	0	0	-0.999972	-0.999972	-0.442025	0.831158	0.668956	0.704859	-1.20993	-1.04414
Chaimarrornis_leucocephalus	Chaimarrornis_leucocephalus	F	Back	1.06584	1.53221	1.40928	1.0222	0	0	0	-0.999972	-0.999972	-0.547017	-0.767786	-1.5976	0.704859	-1.20993	-1.04414
Chamaea_fasciata	Chamaea_fasciata	F	Back	0.305754	0.124478	-0.0343097	-0.217427	0	0	0	-0.999972	-0.999972	-1.49529	-0.0277838	-0.956012	0.704859	-1.20993	-0.507264
Chamaeza_campanisona	Chamaeza_campanisona	F	Back	-1.00566	-1.07893	-0.992215	-0.753577	0	0	0	-0.999972	-0.999972	0.0595826	-0.595535	0.178494	-1.41865	0.826448	-1.04414
Chamaeza_nobilis	Chamaeza_nobilis	F	Back	-0.0629699	-0.0176438	0.135346	0.454861	0	0	0	-0.999972	-0.999972	0.361091	-1.26348	0.832725	-1.41865	0.826448	-1.04414
Charitospiza_eucosma	Charitospiza_eucosma	F	Back	0.224106	0.0939107	0.035107	0.0988096	0	0	0	-0.999972	-0.999972	0.366443	-0.206515	0.611278	0.704859	-1.20993	-1.04414
Chasiempis_sandwichensis	Chasiempis_sandwichensis	F	Back	0.18175	0.219591	0.238457	0.208575	0	0	0	-0.999972	-0.999972	-0.0987026	0.574899	0.0343053	-1.41865	0.826448	0.566488
Chelidorhynx_hypoxantha	Chelidorhynx_hypoxantha	F	Back	0.894498	0.69521	0.503807	0.306903	1	0	0	-0.999972	-0.999972	0.118149	-0.147145	-0.690156	0.704859	0.826448	0.29805
Cheramoeca_leucosterna	Cheramoeca_leucosterna	F	Back	0.852518	1.05233	1.02249	0.887933	0	0	0	-0.999972	-0.999972	-0.381242	1.73499	0.127209	0.704859	-1.20993	0.029612
Chersomanes_albofasciata	Chersomanes_albofasciata	F	Back	-1.07885	-1.41526	-1.56576	-1.5773	0	0	0	-0.999972	-0.999972	0.074549	1.45983	-0.162407	0.704859	-1.20993	-1.04414
Chersophilus_duponti	Chersophilus_duponti	F	Back	-0.998788	-1.34964	-1.52516	-1.59623	0	0	0	-0.999972	-0.999972	-1.10594	0.683213	-0.489075	0.704859	-1.20993	-1.04414
Chiroxiphia_boliviana	Chiroxiphia_boliviana	F	Back	0.93645	0.699549	0.539674	0.427375	1	0	0	-0.999972	-0.999972	0.417478	-0.796554	0.0245479	-1.41865	0.826448	0.29805
Chiroxiphia_caudata	Chiroxiphia_caudata	F	Back	0.549919	0.280582	0.126097	-0.0297783	1	1	0	-0.999972	-0.999972	-0.422113	-0.679051	0.120482	-1.41865	0.826448	0.29805
Chiroxiphia_lanceolata	Chiroxiphia_lanceolata	F	Back	0.580102	0.41051	0.34276	0.331391	1	1	1	-0.999972	-0.999972	0.505421	0.642999	0.845388	-1.41865	0.826448	0.29805
Chiroxiphia_linearis	Chiroxiphia_linearis	F	Back	0.829203	0.566786	0.422712	0.344894	1	1	1	-0.999972	-0.999972	0.385246	1.30494	0.689408	-1.41865	0.826448	0.29805
Chiroxiphia_pareola	Chiroxiphia_pareola	F	Back	0.618604	0.334306	0.16495	0.050932	1	1	0	-0.999972	-0.999972	0.514607	-0.720079	0.814131	-1.41865	0.826448	0.29805
Chlamydera_cerviniventris	Chlamydera_cerviniventris	F	Back	-0.413851	-0.715442	-0.881063	-0.971813	0	0	0	-0.999972	-0.999972	0.503912	0.465762	0.725646	-1.41865	0.826448	0.29805
Chlamydera_lauterbachi	Chlamydera_lauterbachi	F	Back	-0.496159	-0.799174	-0.973767	-1.1248	0	0	0	-0.999972	-0.999972	0.749573	-0.242945	0.383986	-1.41865	-1.20993	0.029612
Chlamydera_maculata	Chlamydera_maculata	F	Back	-0.118728	-0.127293	-0.0431683	0.0861341	0	0	0	-0.999972	-0.999972	-0.364138	1.53763	0.18781	-1.41865	0.826448	-1.04414
Chlamydera_nuchalis	Chlamydera_nuchalis	F	Back	0.0836824	-0.219416	-0.432496	-0.582444	0	0	0	-0.999972	-0.999972	0.46317	2.04771	0.89057	-1.41865	0.826448	0.29805
Chlamydochaera_jefferyi	Chlamydochaera_jefferyi	F	Back	-0.338784	-0.0217967	0.260027	0.456556	0	0	0	-0.999972	-0.999972	0.823709	-0.162113	0.600582	0.704859	0.826448	0.566488
Chlorocharis_emiliae	Chlorocharis_emiliae	F	Back	-0.0816162	-0.258241	-0.269286	-0.131121	0	0	0	-0.999972	-0.999972	0.820364	-0.263184	0.677759	0.704859	0.826448	0.566488
Chlorochrysa_calliparaea	Chlorochrysa_calliparaea	F	Back	-0.751041	-0.315767	-0.195074	-0.117597	0	0	0	-0.999972	-0.999972	0.825792	-1.14939	-0.0987974	0.704859	0.826448	1.64024
Chlorochrysa_phoenicotis	Chlorochrysa_phoenicotis	F	Back	-0.27196	0.278811	0.54227	0.858455	0	0	0	-0.999972	-0.999972	0.610918	-0.795035	0.0588431	0.704859	0.826448	1.10336
Chlorocichla_falkensteini	Chlorocichla_falkensteini	F	Back	0.109871	-0.204758	-0.336385	-0.357691	0	0	0	-0.999972	-0.999972	0.563291	-1.02743	0.56794	0.704859	-1.20993	-1.04414
Chlorocichla_flavicollis	Chlorocichla_flavicollis	F	Back	-0.324034	-0.575557	-0.713477	-0.79622	0	0	0	-0.999972	-0.999972	0.645052	-0.0823924	0.594302	0.704859	-1.20993	-0.507264
Chlorocichla_flaviventris	Chlorocichla_flaviventris	F	Back	-0.459864	-0.623238	-0.748321	-0.860967	0	0	0	-0.999972	-0.999972	0.50125	0.471438	0.334948	0.704859	0.826448	0.834927
Chlorocichla_laetissima	Chlorocichla_laetissima	F	Back	0.0836786	-0.2327	-0.413679	-0.567178	1	0	0	-0.999972	-0.999972	0.672138	-0.00787289	0.187601	0.704859	0.826448	0.834927
Chlorocichla_simplex	Chlorocichla_simplex	F	Back	-0.291843	-0.505203	-0.553354	-0.364136	0	0	0	-0.999972	-0.999972	0.566054	-0.509421	0.716456	0.704859	-1.20993	0.727551
Chloropeta_natalensis	Chloropeta_natalensis	F	Back	-0.357192	-0.635258	-0.815278	-0.944521	1	0	0	-0.999972	-0.999972	0.554139	0.118156	0.290751	0.704859	-1.20993	0.727551
Chloropeta_similis	Chloropeta_similis	F	Back	0.0461206	-0.103647	-0.122681	-0.11921	1	0	0	-0.999972	-0.999972	0.770979	0.117492	0.11146	0.704859	-1.20993	0.727551
Chlorophanes_spiza	Chlorophanes_spiza	F	Back	-1.33076	-1.04213	-0.885694	-0.770387	0	0	0	-0.999972	-0.999972	0.428249	-0.60505	0.737907	0.704859	0.826448	1.3718
Chlorophonia_callophrys	Chlorophonia_callophrys	F	Back	0.136498	0.535167	1.1526	2.3226	1	1	1	-0.999972	-0.999972	-0.0753446	1.08599	0.470619	0.704859	0.826448	1.64024
Chlorophonia_cyanea	Chlorophonia_cyanea	F	Back	0.777829	1.03984	1.20396	1.47751	1	1	1	-0.999972	-0.999972	0.114584	-0.594697	0.263026	0.704859	0.826448	1.64024
Chlorophonia_occipitalis	Chlorophonia_occipitalis	F	Back	0.15825	0.277682	0.406667	0.588236	1	1	1	-0.999972	-0.999972	0.199677	0.85794	0.344834	0.704859	0.826448	1.64024
Chlorophonia_pyrrhophrys	Chlorophonia_pyrrhophrys	F	Back	1.09987	1.35546	2.01922	2.75288	1	1	1	-0.999972	-0.999972	0.85711	-0.788914	-0.169158	0.704859	0.826448	1.64024
Chloropsis_aurifrons	Chloropsis_aurifrons	F	Back	0.256554	0.173322	0.0687101	-0.0415295	1	1	1	-0.999972	-0.999972	-0.0190082	0.723682	0.594449	0.704859	0.826448	1.64024
Chloropsis_cochinchinensis	Chloropsis_cochinchinensis	F	Back	-0.532294	-0.273775	-0.191846	-0.202652	1	1	0	-0.999972	-0.999972	0.262958	0.211103	0.69852	0.704859	0.826448	0.727551
Chloropsis_cyanopogon	Chloropsis_cyanopogon	F	Back	-0.375172	-0.286195	-0.332495	-0.434192	1	0	0	-0.999972	-0.999972	0.58468	-0.0448567	0.880149	0.704859	0.826448	1.64024
Chloropsis_flavipennis	Chloropsis_flavipennis	F	Back	0.738466	0.507067	0.314574	0.0496373	1	1	1	-0.999972	-0.999972	0.414639	-0.212267	0.858296	0.704859	0.826448	0.834927
Chloropsis_hardwickii	Chloropsis_hardwickii	F	Back	0.755873	0.815818	0.766759	0.691456	1	1	1	-0.999972	-0.999972	-0.501799	-0.331088	-0.054974	0.704859	0.826448	0.29805
Chloropsis_jerdoni	Chloropsis_jerdoni	F	Back	0.192258	0.130488	-0.0351298	-0.157148	1	1	1	-0.999972	-0.999972	0.101459	1.31217	0.912771	0.704859	-1.20993	0.727551
Chloropsis_kinabaluensis	Chloropsis_kinabaluensis	F	Back	-0.345948	-0.221428	-0.179991	-0.143995	1	0	0	-0.999972	-0.999972	0.676841	0.0319779	0.628272	0.704859	0.826448	0.727551
Chloropsis_media	Chloropsis_media	F	Back	0.127714	0.0847971	-0.0552526	-0.244174	1	1	1	-0.999972	-0.999972	0.372019	-0.283722	0.556377	0.704859	0.826448	1.64024
Chloropsis_palawanensis	Chloropsis_palawanensis	F	Back	0.0841815	0.209813	0.216003	0.219041	1	1	1	-0.999972	-0.999972	0.418628	0.0741077	0.994193	0.704859	0.826448	1.64024
Chloropsis_sonnerati	Chloropsis_sonnerati	F	Back	-0.0978464	-0.172984	-0.30836	-0.497088	1	0	0	-0.999972	-0.999972	0.570397	0.0146689	0.854615	0.704859	0.826448	1.64024
Chlorornis_riefferii	Chlorornis_riefferii	F	Back	2.59467	2.78066	2.77351	2.72682	1	1	1	-0.999972	-0.999972	1.24077	-0.752096	-0.426993	0.704859	0.826448	0.834927
Chlorospingus_canigularis	Chlorospingus_canigularis	F	Back	0.699397	0.42896	0.228181	-0.0113472	1	1	0	-0.999972	-0.999972	0.720053	-0.766947	-0.0341425	0.704859	0.826448	1.3718
Chlorospingus_flavigularis	Chlorospingus_flavigularis	F	Back	-0.0948584	-0.21916	-0.22608	-0.0708352	0	0	0	-0.999972	-0.999972	0.788826	-0.935914	-0.0582228	0.704859	0.826448	0.029612
Chlorospingus_ophthalmicus	Chlorospingus_ophthalmicus	F	Back	-0.00211744	0.075911	0.0686345	0.0869572	1	0	0	-0.999972	-0.999972	0.544019	-0.0748693	0.0296944	0.704859	0.826448	0.566488
Chlorospingus_pileatus	Chlorospingus_pileatus	F	Back	0.315773	0.287508	0.253723	0.414226	0	0	0	-0.999972	-0.999972	-0.158934	1.06255	0.262122	0.704859	0.826448	0.834927
Chlorospingus_semifuscus	Chlorospingus_semifuscus	F	Back	-0.0702978	-0.187427	-0.212438	-0.0513993	0	0	0	-0.999972	-0.999972	0.667366	-0.696441	0.0557556	0.704859	0.826448	1.10336
Chlorothraupis_carmioli	Chlorothraupis_carmioli	F	Back	0.895334	0.615071	0.46412	0.385019	1	0	0	-0.999972	-0.999972	0.0469073	1.14974	0.73372	0.704859	0.826448	0.566488
Chondestes_grammacus	Chondestes_grammacus	F	Back	-0.377169	-0.535262	-0.646032	-0.714523	0	0	0	-0.999972	-0.999972	-1.57402	-0.363545	-1.25658	0.704859	-1.20993	-0.775703
Chrysomma_altirostre	Chrysomma_altirostre	F	Back	-1.02316	-0.969835	-0.771372	-0.17802	0	0	0	-0.999972	-0.999972	-0.495748	0.623882	0.627923	0.704859	-1.20993	0.29805
Chrysomma_poecilotis	Chrysomma_poecilotis	F	Back	-1.05995	-1.12818	-1.02015	-0.697239	0	0	0	-0.999972	-0.999972	0.0169735	-1.6208	-1.93911	0.704859	-1.20993	0.29805
Chrysomma_sinense	Chrysomma_sinense	F	Back	-0.956423	-1.17299	-1.33144	-1.51362	0	0	0	-0.999972	-0.999972	-0.171168	0.747394	0.644253	0.704859	-1.20993	0.29805
Chrysomus_icterocephalus	Chrysomus_icterocephalus	F	Back	0.226561	0.165271	0.1406	0.169533	0	0	0	-0.999972	-0.999972	0.60849	-0.0713858	0.860921	0.704859	-1.20993	-1.04414
Chrysomus_ruficapillus	Chrysomus_ruficapillus	F	Back	-0.123301	-0.212721	-0.281287	-0.360579	0	0	0	-0.999972	-0.999972	-0.107358	-0.189553	0.344686	0.704859	-1.20993	-1.04414
Chrysothlypis_chrysomelas	Chrysothlypis_chrysomelas	F	Back	-0.188514	-0.27718	-0.308038	-0.344537	0	0	0	-0.999972	-0.999972	-0.013439	1.01251	0.646284	0.704859	0.826448	1.10336
Chrysothlypis_salmoni	Chrysothlypis_salmoni	F	Back	-0.575692	-0.663938	-0.735022	-0.689559	0	0	0	-0.999972	-0.999972	0.198054	-0.277378	0.592029	0.704859	0.826448	1.3718
Chthonicola_sagittatus	Chthonicola_sagittatus	F	Back	-0.607864	-0.807045	-0.912227	-0.929852	0	0	0	-0.999972	-0.999972	-0.929023	0.674882	-0.327919	-1.41865	0.826448	-1.04414
Cichladusa_arquata	Cichladusa_arquata	F	Back	-1.30972	-1.45029	-1.46508	-1.46705	0	0	0	-0.999972	-0.999972	0.513266	0.273393	0.420133	0.704859	0.826448	-1.04414
Cichladusa_guttata	Cichladusa_guttata	F	Back	-1.30691	-1.47661	-1.56626	-1.63126	0	0	0	-0.999972	-0.999972	0.948451	0.937427	0.723567	0.704859	-1.20993	-1.04414
Cichladusa_ruficauda	Cichladusa_ruficauda	F	Back	-1.57723	-1.61968	-1.54529	-1.32591	0	0	0	-0.999972	-0.999972	0.579441	-0.642357	0.479165	0.704859	0.826448	-1.04414
Cichlopsis_leucogenys	Cichlopsis_leucogenys	F	Back	-0.569586	-0.514943	-0.457358	-0.345807	0	0	0	-0.999972	-0.999972	0.488749	-0.208407	0.529598	0.704859	0.826448	0.29805
Cicinnurus_magnificus	Cicinnurus_magnificus	F	Back	-1.14516	-1.12355	-0.950652	-0.515872	0	0	0	-0.999972	-0.999972	0.579845	0.1286	0.558446	-1.41865	0.826448	-0.507264
Cicinnurus_regius	Cicinnurus_regius	F	Back	-1.37904	-1.56303	-1.67574	-1.80849	0	0	0	-0.999972	-0.999972	0.623069	0.239908	0.749165	-1.41865	0.826448	1.3718
Cicinnurus_respublica	Cicinnurus_respublica	F	Back	-0.420591	-0.346176	-0.212922	0.150837	0	0	0	-0.999972	-0.999972	0.781027	0.13149	0.988551	-1.41865	0.826448	1.64024
Cinclidium_diana	Cinclidium_diana	F	Back	-0.404732	-0.47968	-0.501166	-0.435169	0	0	0	-0.999972	-0.999972	0.34833	-0.1766	0.584386	0.704859	0.826448	-1.04414
Cinclidium_frontale	Cinclidium_frontale	F	Back	0.145761	-0.0637218	-0.205618	-0.362072	0	0	0	-0.999972	-0.999972	-0.174152	-0.310281	-0.142067	0.704859	0.826448	-1.04414
Cinclidium_leucurum	Cinclidium_leucurum	F	Back	-0.0107293	-0.118178	-0.213393	-0.306516	0	0	0	-0.999972	-0.999972	-0.479083	-0.560933	-0.20481	0.704859	0.826448	-1.04414
Cinclocerthia_gutturalis	Cinclocerthia_gutturalis	F	Back	-0.00769185	-0.0234966	-0.00283406	-0.00787066	0	0	0	-0.999972	-0.999972	0.536282	1.30679	0.798045	0.704859	0.826448	0.29805
Cinclocerthia_ruficauda	Cinclocerthia_ruficauda	F	Back	-0.593332	-0.61936	-0.557338	-0.361067	0	0	0	-0.999972	-0.999972	0.515644	1.43239	0.833688	0.704859	0.826448	0.29805
Cinclodes_albidiventris	Cinclodes_albidiventris	F	Back	-0.381267	-0.55808	-0.572561	-0.480397	0	0	0	-0.999972	-0.999972	1.10119	-0.63731	-0.285883	-1.41865	-1.20993	-1.04414
Cinclodes_albiventris	Cinclodes_albiventris	F	Back	-0.226366	-0.351244	-0.446711	-0.546409	0	0	0	-0.999972	-0.999972	1.69186	0.0293565	-1.10441	-1.41865	-1.20993	-1.04414
Cinclodes_antarcticus	Cinclodes_antarcticus	F	Back	0.343293	0.130286	0.0172473	-0.119892	0	0	0	-0.999972	-0.999972	-2.93867	-3.53197	-2.14379	-1.41865	-1.20993	-1.04414
Cinclodes_atacamensis	Cinclodes_atacamensis	F	Back	-0.305052	-0.379217	-0.3879	-0.450339	0	0	0	-0.999972	-0.999972	1.75647	0.657723	-1.5945	-1.41865	-1.20993	-1.04414
Cinclodes_excelsior	Cinclodes_excelsior	F	Back	-0.595831	-0.894811	-1.0794	-1.26055	0	0	0	-0.999972	-0.999972	1.63513	-1.06153	-0.644854	-1.41865	-1.20993	-1.04414
Cinclodes_fuscus	Cinclodes_fuscus	F	Back	-0.254897	-0.447239	-0.535068	-0.642735	0	0	0	-0.999972	-0.999972	-1.75934	-1.40265	-1.51872	-1.41865	-1.20993	-1.04414
Cinclodes_oustaleti	Cinclodes_oustaleti	F	Back	0.787656	0.488856	0.318481	0.222582	0	0	0	-0.999972	-0.999972	-1.48867	-1.50171	-1.67913	-1.41865	-1.20993	-1.04414
Cinclodes_patagonicus	Cinclodes_patagonicus	F	Back	0.0652438	-0.151347	-0.239234	-0.213633	0	0	0	-0.999972	-0.999972	-2.05145	-2.23078	-1.7617	-1.41865	-1.20993	-1.04414
Cinclodes_taczanowskii	Cinclodes_taczanowskii	F	Back	-0.233184	-0.394725	-0.453693	-0.533682	0	0	0	-0.999972	-0.999972	1.16571	0.210473	-0.342012	-1.41865	-1.20993	-1.04414
Cincloramphus_cruralis	Cincloramphus_cruralis	F	Back	-1.30242	-1.57107	-1.67423	-1.68272	0	0	0	-0.999972	-0.999972	-0.436344	1.64815	0.083141	0.704859	-1.20993	-1.04414
Cincloramphus_mathewsi	Cincloramphus_mathewsi	F	Back	-1.21015	-1.32011	-1.37938	-1.5277	0	0	0	-0.999972	-0.999972	-0.679046	1.33572	-0.110031	0.704859	-1.20993	-1.04414
Cinclosoma_ajax	Cinclosoma_ajax	F	Back	-0.525534	-0.568574	-0.376617	-0.0629006	0	0	0	-0.999972	-0.999972	0.579994	0.623674	0.75663	-1.41865	0.826448	-1.04414
Cinclosoma_castaneothorax	Cinclosoma_castaneothorax	F	Back	-1.08738	-1.1781	-1.07173	-0.782966	0	0	0	-0.999972	-0.999972	-0.218345	2.03879	0.28156	-1.41865	-1.20993	-1.04414
Cinclosoma_castanotum	Cinclosoma_castanotum	F	Back	-0.135604	-0.422846	-0.535021	-0.615134	0	0	0	-0.999972	-0.999972	-0.48862	1.69386	-0.0107742	-1.41865	-1.20993	-1.04414
Cinclosoma_cinnamomeum	Cinclosoma_cinnamomeum	F	Back	-1.10068	-1.34369	-1.44503	-1.45516	0	0	0	-0.999972	-0.999972	-0.390126	1.96263	0.154692	-1.41865	-1.20993	-1.04414
Cinclosoma_punctatum	Cinclosoma_punctatum	F	Back	-0.718544	-0.925831	-1.06618	-1.16451	0	0	0	-0.999972	-0.999972	-1.261	0.127914	-0.670946	-1.41865	0.826448	-1.04414
Cinclus_cinclus	Cinclus_cinclus	F	Back	0.69028	0.573158	0.379168	0.149486	0	0	0	-0.999972	-0.999972	-1.8571	-1.51487	-2.1137	0.704859	-1.20993	-1.04414
Cinclus_leucocephalus	Cinclus_leucocephalus	F	Back	0.706476	0.359723	0.134773	-0.0156032	0	0	0	-0.999972	-0.999972	1.34464	-0.588568	-0.489854	0.704859	-1.20993	-1.04414
Cinclus_mexicanus	Cinclus_mexicanus	F	Back	0.900773	0.676965	0.434774	0.187018	0	0	0	-0.999972	-0.999972	-2.30859	-1.85849	-2.34603	0.704859	-1.20993	-1.04414
Cinclus_pallasii	Cinclus_pallasii	F	Back	0.458432	0.297095	0.258026	0.168548	0	0	0	-0.999972	-0.999972	-1.67063	-1.24027	-1.76698	0.704859	-1.20993	-1.04414
Cinclus_schulzi	Cinclus_schulzi	F	Back	0.773653	0.35581	0.0941787	-0.165315	0	0	0	-0.999972	-0.999972	0.425914	0.380811	-0.720518	0.704859	0.826448	-1.04414
Cinnycerthia_olivascens	Cinnycerthia_olivascens	F	Back	-0.96637	-1.18851	-1.2769	-1.29643	0	0	0	-0.999972	-0.999972	1.01431	-0.755212	-0.246069	0.704859	0.826448	-1.04414
Cinnyricinclus_femoralis	Cinnyricinclus_femoralis	F	Back	1.86987	1.64497	1.49695	1.30744	0	0	0	-0.999972	-0.999972	0.980145	0.155904	-0.171087	0.704859	0.826448	1.64024
Cinnyricinclus_leucogaster	Cinnyricinclus_leucogaster	F	Back	-0.0447052	-0.20391	-0.263605	-0.213706	0	0	0	-0.999972	-0.999972	0.644583	0.912668	0.559654	0.704859	0.826448	1.64024
Cinnyricinclus_sharpii	Cinnyricinclus_sharpii	F	Back	1.5675	1.42035	1.34411	1.28834	0	0	0	-0.999972	-0.999972	0.900339	0.383584	0.0996299	0.704859	0.826448	1.64024
Cissa_chinensis	Cissa_chinensis	F	Back	1.17078	0.914619	0.650977	0.349205	1	1	1	-0.999972	-0.999972	-0.0326164	0.039793	0.277925	-1.41865	0.826448	-0.507264
Cissa_hypoleuca	Cissa_hypoleuca	F	Back	1.20436	1.08871	0.914222	0.655053	1	1	1	-0.999972	-0.999972	-0.539741	-0.418853	0.275272	-1.41865	0.826448	-0.507264
Cissa_thalassina	Cissa_thalassina	F	Back	0.770522	0.579851	0.366554	0.121376	1	1	1	-0.999972	-0.999972	0.660845	0.0279259	0.591916	-1.41865	0.826448	-1.04414
Cissopis_leverianus	Cissopis_leverianus	F	Back	1.2123	1.4681	1.44781	1.2781	0	0	0	-0.999972	-0.999972	0.278944	-0.857933	0.621574	0.704859	0.826448	0.29805
Cisticola_aberdare	Cisticola_aberdare	F	Back	-0.325405	-0.279476	-0.269238	-0.100502	0	0	0	-0.999972	-0.999972	1.17119	0.192723	-0.713426	0.704859	-1.20993	-1.04414
Cisticola_aberrans	Cisticola_aberrans	F	Back	-1.12751	-1.12238	-1.0719	-0.873257	0	0	0	-0.999972	-0.999972	0.412342	0.697486	0.342421	0.704859	-1.20993	-1.04414
Cisticola_angusticauda	Cisticola_angusticauda	F	Back	-0.559525	-0.49445	-0.585304	-0.723765	0	0	0	-0.999972	-0.999972	0.794108	0.258013	0.239498	0.704859	-1.20993	-1.04414
Cisticola_anonymus	Cisticola_anonymus	F	Back	-0.241131	-0.22534	-0.274347	-0.324673	0	0	0	-0.999972	-0.999972	0.504274	-0.837306	0.659157	0.704859	-1.20993	-1.04414
Cisticola_aridulus	Cisticola_aridulus	F	Back	-1.02234	-1.07768	-1.06537	-0.954547	0	0	0	-0.999972	-0.999972	0.485511	1.33389	0.370332	0.704859	-1.20993	-1.04414
Cisticola_ayresii	Cisticola_ayresii	F	Back	-0.674137	-0.627959	-0.54764	-0.405285	0	0	0	-0.999972	-0.999972	0.307499	0.305907	0.0308078	0.704859	-1.20993	-1.04414
Cisticola_bodessa	Cisticola_bodessa	F	Back	-0.813931	-0.874532	-0.910665	-0.981364	0	0	0	-0.999972	-0.999972	1.15527	1.35736	0.303765	0.704859	-1.20993	-0.507264
Cisticola_brachypterus	Cisticola_brachypterus	F	Back	-0.597247	-0.658701	-0.625764	-0.400476	0	0	0	-0.999972	-0.999972	0.69256	0.221578	0.559246	0.704859	-1.20993	-1.04414
Cisticola_brunnescens	Cisticola_brunnescens	F	Back	-1.05601	-0.696376	-0.46702	-0.190877	0	0	0	-0.999972	-0.999972	0.612193	0.24618	0.134653	0.704859	-1.20993	-1.04414
Cisticola_bulliens	Cisticola_bulliens	F	Back	-0.902161	-1.11319	-1.234	-1.32059	0	0	0	-0.999972	-0.999972	0.62374	-0.692861	0.39921	0.704859	-1.20993	-1.04414
Cisticola_cantans	Cisticola_cantans	F	Back	-0.662328	-0.781157	-0.84845	-0.857155	0	0	0	-0.999972	-0.999972	0.772307	0.700869	0.665555	0.704859	-1.20993	-1.04414
Cisticola_carruthersi	Cisticola_carruthersi	F	Back	-0.116368	-0.0388642	-0.0753646	-0.222559	0	0	0	-0.999972	-0.999972	0.663031	-0.0851761	0.144473	0.704859	-1.20993	0.029612
Cisticola_cherina	Cisticola_cherina	F	Back	-0.47115	-0.512556	-0.531384	-0.525942	0	0	0	-0.999972	-0.999972	0.110632	1.33944	0.479828	0.704859	-1.20993	-1.04414
Cisticola_chiniana	Cisticola_chiniana	F	Back	-0.893294	-0.921957	-0.872981	-0.806771	0	0	0	-0.999972	-0.999972	0.543796	0.516493	0.333589	0.704859	-1.20993	-1.04414
Cisticola_chubbi	Cisticola_chubbi	F	Back	-1.0307	-1.12237	-1.11641	-1.1525	0	0	0	-0.999972	-0.999972	0.669231	-0.143827	0.189306	0.704859	-1.20993	-1.04414
Cisticola_cinereolus	Cisticola_cinereolus	F	Back	-0.823174	-1.03769	-1.20792	-1.35667	0	0	0	-0.999972	-0.999972	1.08921	1.37477	0.684096	0.704859	-1.20993	-1.04414
Cisticola_dambo	Cisticola_dambo	F	Back	-0.475726	-0.324153	-0.141512	0.160031	0	0	0	-0.999972	-0.999972	0.62075	-0.259995	0.317593	0.704859	-1.20993	-1.04414
Cisticola_discolor	Cisticola_discolor	F	Back	-1.1102	-1.19563	-1.16516	-1.13184	0	0	0	-0.999972	-0.999972	0.344775	-1.23057	0.646013	0.704859	-1.20993	-1.04414
Cisticola_erythrops	Cisticola_erythrops	F	Back	-0.405275	-0.455189	-0.571131	-0.712259	0	0	0	-0.999972	-0.999972	0.58968	0.172466	0.56614	0.704859	-1.20993	-1.04414
Cisticola_exilis	Cisticola_exilis	F	Back	-0.350111	-0.162009	-0.037427	0.0628582	0	0	0	-0.999972	-0.999972	0.062866	0.517479	0.499027	0.704859	-1.20993	-1.04414
Cisticola_eximius	Cisticola_eximius	F	Back	-0.712114	-0.533868	-0.462552	-0.322419	0	0	0	-0.999972	-0.999972	0.71549	0.416298	0.925827	0.704859	-1.20993	-1.04414
Cisticola_fulvicapilla	Cisticola_fulvicapilla	F	Back	-0.707518	-0.913262	-1.03421	-1.12827	0	0	0	-0.999972	-0.999972	0.214914	0.73635	0.156791	0.704859	-1.20993	-1.04414
Cisticola_galactotes	Cisticola_galactotes	F	Back	-0.506354	-0.525414	-0.50395	-0.382831	0	0	0	-0.999972	-0.999972	0.665369	0.2988	0.631261	0.704859	-1.20993	-1.04414
Cisticola_guinea	Cisticola_guinea	F	Back	-0.844372	-0.971964	-1.03126	-1.07216	0	0	0	-0.999972	-0.999972	0.771151	1.07937	0.979737	0.704859	-1.20993	-1.04414
Cisticola_haesitatus	Cisticola_haesitatus	F	Back	-0.373245	-0.693503	-0.955552	-1.22013	0	0	0	-0.999972	-0.999972	0.84313	2.21253	0.898926	0.704859	-1.20993	-1.04414
Cisticola_hunteri	Cisticola_hunteri	F	Back	-0.255197	-0.347485	-0.321567	-0.173236	0	0	0	-0.999972	-0.999972	1.04121	0.6294	-0.0515288	0.704859	-1.20993	-1.04414
Cisticola_juncidis	Cisticola_juncidis	F	Back	-1.35656	-1.28994	-1.16767	-0.891251	0	0	0	-0.999972	-0.999972	-0.186915	0.429442	0.274601	0.704859	-1.20993	-1.04414
Cisticola_lais	Cisticola_lais	F	Back	-0.859548	-0.973809	-0.997216	-0.906602	0	0	0	-0.999972	-0.999972	0.0881483	0.647223	-0.157637	0.704859	-1.20993	-1.04414
Cisticola_lateralis	Cisticola_lateralis	F	Back	-0.288005	-0.52325	-0.648129	-0.657486	0	0	0	-0.999972	-0.999972	0.656249	-0.157755	0.657155	0.704859	-1.20993	-1.04414
Cisticola_nanus	Cisticola_nanus	F	Back	-0.888723	-0.819452	-0.878383	-0.983749	0	0	0	-0.999972	-0.999972	0.982663	0.752563	0.47481	0.704859	-1.20993	-1.04414
Cisticola_natalensis	Cisticola_natalensis	F	Back	-1.05676	-1.0901	-1.04649	-0.876927	0	0	0	-0.999972	-0.999972	0.62889	0.295038	0.500745	0.704859	-1.20993	-1.04414
Cisticola_njombe	Cisticola_njombe	F	Back	-0.520791	-0.521947	-0.535597	-0.487747	0	0	0	-0.999972	-0.999972	0.760245	0.247747	0.123102	0.704859	-1.20993	-1.04414
Cisticola_pipiens	Cisticola_pipiens	F	Back	-0.623387	-0.656902	-0.662737	-0.639803	0	0	0	-0.999972	-0.999972	0.635976	0.223475	0.210431	0.704859	-1.20993	-1.04414
Cisticola_robustus	Cisticola_robustus	F	Back	-0.779151	-0.699158	-0.706882	-0.651899	0	0	0	-0.999972	-0.999972	0.830873	0.298261	0.138867	0.704859	-1.20993	-1.04414
Cisticola_ruficeps	Cisticola_ruficeps	F	Back	-1.17191	-1.2829	-1.31967	-1.39049	0	0	0	-0.999972	-0.999972	0.86047	1.07532	1.00831	0.704859	-1.20993	-1.04414
Cisticola_rufilatus	Cisticola_rufilatus	F	Back	-0.800571	-0.86045	-0.834986	-0.801819	0	0	0	-0.999972	-0.999972	0.402537	1.00377	0.141029	0.704859	0.826448	-1.04414
Cisticola_rufus	Cisticola_rufus	F	Back	-0.591299	-0.779683	-0.881698	-0.971109	0	0	0	-0.999972	-0.999972	0.753385	0.998823	0.961323	0.704859	-1.20993	-1.04414
Cisticola_subruficapilla	Cisticola_subruficapilla	F	Back	-0.565455	-0.75523	-0.826172	-0.835892	0	0	0	-0.999972	-0.999972	-0.21073	1.54184	-0.31843	0.704859	-1.20993	-1.04414
Cisticola_textrix	Cisticola_textrix	F	Back	-0.739825	-0.742607	-0.692501	-0.526488	0	0	0	-0.999972	-0.999972	-0.329321	0.887889	-0.343129	0.704859	-1.20993	-1.04414
Cisticola_tinniens	Cisticola_tinniens	F	Back	-0.50684	-0.311679	-0.171267	0.0709605	0	0	0	-0.999972	-0.999972	0.0249138	0.757376	-0.192331	0.704859	-1.20993	-1.04414
Cisticola_troglodytes	Cisticola_troglodytes	F	Back	-2.02369	-2.04072	-2.01654	-1.96939	0	0	0	-0.999972	-0.999972	0.876237	0.797653	0.705709	0.704859	-1.20993	-1.04414
Cisticola_woosnami	Cisticola_woosnami	F	Back	-0.993042	-1.12631	-1.15414	-1.1045	0	0	0	-0.999972	-0.999972	0.772382	0.172053	0.20912	0.704859	-1.20993	-1.04414
Cistothorus_palustris	Cistothorus_palustris	F	Back	-0.0983408	-0.0481448	-0.12536	-0.242715	0	0	0	-0.999972	-0.999972	-2.13163	-1.13294	-1.83934	0.704859	-1.20993	-1.04414
Cistothorus_platensis	Cistothorus_platensis	F	Back	-0.0178845	-0.107951	-0.194174	-0.263711	0	0	0	-0.999972	-0.999972	-1.1173	-0.954108	-0.91492	0.704859	-1.20993	-1.04414
Cleptornis_marchei	Cleptornis_marchei	F	Back	-1.61549	-1.37705	-1.22379	-1.08001	0	0	0	-0.999972	-0.999972	0.61875	0.445205	0.984172	0.704859	0.826448	1.64024
Climacteris_affinis	Climacteris_affinis	F	Back	0.261488	0.174497	0.126026	0.128596	0	0	0	-0.999972	-0.999972	-0.462859	1.7275	0.0434557	-1.41865	-1.20993	0.29805
Climacteris_erythrops	Climacteris_erythrops	F	Back	0.404603	0.421989	0.444548	0.60347	0	0	0	-0.999972	-0.999972	-1.25536	0.169071	-0.692132	-1.41865	0.826448	0.29805
Climacteris_melanurus	Climacteris_melanurus	F	Back	1.14739	1.04771	1.09135	1.01193	0	0	0	-0.999972	-0.999972	0.490326	2.31412	0.945257	-1.41865	0.826448	1.10336
Climacteris_picumnus	Climacteris_picumnus	F	Back	0.00772441	-0.28562	-0.43703	-0.538521	0	0	0	-0.999972	-0.999972	-0.655609	1.0662	-0.0738172	-1.41865	0.826448	-0.238826
Climacteris_rufus	Climacteris_rufus	F	Back	-0.448958	-0.695348	-0.812975	-0.75174	0	0	0	-0.999972	-0.999972	-0.878424	1.25124	-0.35587	-1.41865	0.826448	0.029612
Clypicterus_oseryi	Clypicterus_oseryi	F	Back	-0.546477	-0.495101	-0.377988	-0.0649034	0	0	0	-0.999972	-0.999972	0.308878	-1.40134	0.776763	0.704859	0.826448	1.64024
Clytorhynchus_hamlini	Clytorhynchus_hamlini	F	Back	-0.127578	-0.082936	-0.0330632	-0.0436551	0	0	0	-0.999972	-0.999972	0.476132	1.37508	0.8723	-1.41865	0.826448	1.64024
Clytorhynchus_nigrogularis	Clytorhynchus_nigrogularis	F	Back	-0.309663	-0.448434	-0.536099	-0.649655	0	0	0	-0.999972	-0.999972	0.0805988	-0.156349	0.677026	-1.41865	0.826448	0.727551
Clytorhynchus_pachycephaloides	Clytorhynchus_pachycephaloides	F	Back	-0.193677	-0.325962	-0.366435	-0.333592	0	0	0	-0.999972	-0.999972	0.105575	0.869123	0.553256	-1.41865	0.826448	0.29805
Clytorhynchus_vitiensis	Clytorhynchus_vitiensis	F	Back	0.0221765	-0.0851198	-0.0545192	-0.00634192	0	0	0	-0.999972	-0.999972	0.2213	-0.132927	0.724248	-1.41865	0.826448	0.29805
Clytospiza_monteiri	Clytospiza_monteiri	F	Back	0.102256	0.127675	0.215021	0.298626	0	0	0	-0.999972	-0.999972	0.679167	0.0532401	0.64887	0.704859	-1.20993	-1.04414
Cnemarchus_erythropygius	Cnemarchus_erythropygius	F	Back	0.560602	0.399335	0.310783	0.173997	0	0	0	-0.999972	-0.999972	1.74976	-0.885116	-0.848528	-1.41865	-1.20993	-1.04414
Cnemophilus_loriae	Cnemophilus_loriae	F	Back	0.111843	0.0611804	0.0417502	0.12378	0	0	0	-0.999972	-0.999972	0.593328	-0.0341312	0.130765	-1.41865	0.826448	-0.238826
Cnemophilus_macgregorii	Cnemophilus_macgregorii	F	Back	-0.33709	-0.221978	-0.00552709	0.319916	0	0	0	-0.999972	-0.999972	0.524773	-0.235001	-0.0261998	-1.41865	0.826448	-0.238826
Cnemoscopus_rubrirostris	Cnemoscopus_rubrirostris	F	Back	0.184354	0.116372	0.0268657	-0.0529376	0	0	0	-0.999972	-0.999972	1.16647	-0.86633	-0.444376	0.704859	0.826448	1.64024
Cnemotriccus_fuscatus	Cnemotriccus_fuscatus	F	Back	0.0198463	-0.207838	-0.382521	-0.550752	0	0	0	-0.999972	-0.999972	0.361387	-0.469675	0.702253	-1.41865	0.826448	-0.507264
Coccothraustes_abeillei	Coccothraustes_abeillei	F	Back	0.314284	0.580941	0.728593	0.688453	0	0	0	-0.999972	-0.999972	0.132252	0.608713	-0.0532219	0.704859	0.826448	1.64024
Coccothraustes_coccothraustes	Coccothraustes_coccothraustes	F	Back	-0.549946	-0.281542	0.0153179	0.318242	0	0	0	-0.999972	-0.999972	-2.65429	-2.0892	-2.2051	0.704859	0.826448	1.10336
Coccothraustes_vespertinus	Coccothraustes_vespertinus	F	Back	-0.0770011	0.00362983	0.174356	0.242942	1	0	0	-0.999972	-0.999972	-2.28488	-1.47483	-2.1974	0.704859	0.826448	0.29805
Coccycolius_iris	Coccycolius_iris	F	Back	1.6275	1.49622	1.40593	1.17255	1	1	1	-0.999972	-0.999972	0.746957	0.354962	0.85733	0.704859	-1.20993	0.029612
Cochoa_azurea	Cochoa_azurea	F	Back	2.62556	3.02637	3.5234	3.93937	1	1	1	-0.999972	-0.999972	0.214667	0.263053	0.584143	0.704859	0.826448	1.64024
Cochoa_purpurea	Cochoa_purpurea	F	Back	1.04257	1.76363	2.42047	2.69661	1	1	1	-0.999972	-0.999972	-0.201324	-0.205508	-0.259295	0.704859	0.826448	0.566488
Cochoa_viridis	Cochoa_viridis	F	Back	1.01724	2.10246	2.59167	3.3691	1	1	1	-0.999972	-0.999972	-0.144143	0.244185	0.311292	0.704859	0.826448	0.29805
Coereba_flaveola	Coereba_flaveola	F	Back	1.02451	1.03356	1.00526	0.975961	1	1	0	-0.999972	-0.999972	0.37516	-0.263648	0.65074	0.704859	-1.20993	-0.507264
Colluricincla_boweri	Colluricincla_boweri	F	Back	0.166657	0.0447141	-0.0857573	-0.224695	0	0	0	-0.999972	-0.999972	0.190028	1.4476	0.511641	-1.41865	0.826448	0.29805
Colluricincla_harmonica	Colluricincla_harmonica	F	Back	0.0521158	-0.127009	-0.277906	-0.474483	0	0	0	-0.999972	-0.999972	-0.237688	1.59676	0.243173	-1.41865	0.826448	0.29805
Colluricincla_megarhyncha	Colluricincla_megarhyncha	F	Back	-0.528817	-0.636049	-0.649916	-0.677746	0	0	0	-0.999972	-0.999972	0.418697	0.819644	0.664587	-1.41865	0.826448	-0.507264
Colluricincla_tenebrosa	Colluricincla_tenebrosa	F	Back	0.887009	0.690372	0.622281	0.655123	0	0	0	-0.999972	-0.999972	0.732576	-0.117751	0.178419	-1.41865	0.826448	-1.04414
Colluricincla_woodwardi	Colluricincla_woodwardi	F	Back	-0.183762	-0.501578	-0.747776	-0.998954	0	0	0	-0.999972	-0.999972	0.566069	2.28972	1.01071	-1.41865	-1.20993	-1.04414
Colonia_colonus	Colonia_colonus	F	Back	1.51467	1.39453	1.36844	1.26999	0	0	0	-0.999972	-0.999972	0.302573	-0.478402	0.578319	-1.41865	0.826448	0.834927
Colorhamphus_parvirostris	Colorhamphus_parvirostris	F	Back	0.12683	-0.0146521	-0.119127	-0.205526	0	0	0	-0.999972	-0.999972	-2.46861	-2.93228	-1.89017	-1.41865	0.826448	1.64024
Compsothraupis_loricata	Compsothraupis_loricata	F	Back	1.69227	1.57585	1.42318	1.12522	0	0	0	-0.999972	-0.999972	0.544021	0.183608	0.64786	0.704859	0.826448	1.10336
Conirostrum_albifrons	Conirostrum_albifrons	F	Back	1.43861	1.60765	1.8666	2.23713	1	1	1	-0.999972	-0.999972	1.17798	-0.735026	-0.379007	0.704859	0.826448	-1.04414
Conirostrum_bicolor	Conirostrum_bicolor	F	Back	0.0799268	-0.0949032	-0.248801	-0.424573	0	0	0	-0.999972	-0.999972	0.51742	-0.217099	0.891267	0.704859	0.826448	-0.507264
Conirostrum_cinereum	Conirostrum_cinereum	F	Back	0.0805089	-0.0283032	-0.0859017	-0.119611	0	0	0	-0.999972	-0.999972	1.90721	-0.328647	-0.916547	0.704859	-1.20993	-1.04414
Conirostrum_rufum	Conirostrum_rufum	F	Back	0.652983	0.518187	0.413997	0.346197	0	0	0	-0.999972	-0.999972	1.27741	0.0761989	-0.358824	0.704859	-1.20993	-1.04414
Conirostrum_sitticolor	Conirostrum_sitticolor	F	Back	1.65791	1.90806	2.11899	2.19161	1	1	1	-0.999972	-0.999972	1.2365	-0.705992	-0.434996	0.704859	0.826448	-1.04414
Conirostrum_speciosum	Conirostrum_speciosum	F	Back	0.904975	0.71842	0.531531	0.347383	1	1	1	-0.999972	-0.999972	0.26089	-0.475882	0.639673	0.704859	-1.20993	-0.507264
Conopias_parvus	Conopias_parvus	F	Back	0.411728	0.169757	0.017921	-0.0307105	0	0	0	-0.999972	-0.999972	0.531504	-0.749352	0.885171	-1.41865	0.826448	1.64024
Conopias_trivirgatus	Conopias_trivirgatus	F	Back	0.228891	-0.0748483	-0.22499	-0.299891	0	0	0	-0.999972	-0.999972	0.00888012	-0.868459	0.534463	-1.41865	0.826448	1.64024
Conopophaga_ardesiaca	Conopophaga_ardesiaca	F	Back	-0.74006	-0.863649	-0.835319	-0.807823	0	0	0	-0.999972	-0.999972	0.683848	-0.652361	-0.262492	-1.41865	0.826448	-1.04414
Conopophaga_aurita	Conopophaga_aurita	F	Back	-0.638861	-0.658922	-0.6162	-0.503412	0	0	0	-0.999972	-0.999972	0.525582	-0.86271	0.880047	-1.41865	0.826448	-1.04414
Conopophaga_castaneiceps	Conopophaga_castaneiceps	F	Back	-0.178516	-0.217385	-0.17357	-0.115232	0	0	0	-0.999972	-0.999972	0.614069	-0.804136	0.104159	-1.41865	0.826448	-1.04414
Conopophaga_lineata	Conopophaga_lineata	F	Back	-0.825408	-0.920217	-0.883661	-0.748406	0	0	0	-0.999972	-0.999972	-0.263581	-0.577996	0.173093	-1.41865	0.826448	-1.04414
Conopophaga_melanops	Conopophaga_melanops	F	Back	-0.849437	-0.730007	-0.644382	-0.473063	0	0	0	-0.999972	-0.999972	-0.10579	-0.496882	0.347113	-1.41865	0.826448	-1.04414
Conopophaga_peruviana	Conopophaga_peruviana	F	Back	-0.439911	-0.465281	-0.444686	-0.261225	0	0	0	-0.999972	-0.999972	0.332105	-1.38593	0.760602	-1.41865	0.826448	-1.04414
Conopophila_albogularis	Conopophila_albogularis	F	Back	-0.103128	-0.325617	-0.504808	-0.66929	0	0	0	-0.999972	-0.999972	0.563196	1.24394	0.916941	-1.41865	0.826448	0.29805
Conopophila_rufogularis	Conopophila_rufogularis	F	Back	-0.552021	-0.727353	-0.8085	-0.882924	0	0	0	-0.999972	-0.999972	0.402206	2.16673	0.82153	-1.41865	-1.20993	-0.238826
Conostoma_oemodium	Conostoma_oemodium	F	Back	-0.461974	-0.397409	-0.409613	-0.590272	0	0	0	-0.999972	-0.999972	0.039377	-0.989478	-1.65464	0.704859	0.826448	-1.04414
Contopus_caribaeus	Contopus_caribaeus	F	Back	0.625784	0.506198	0.466037	0.504057	1	0	0	-0.999972	-0.999972	-0.16573	1.24341	0.751733	-1.41865	0.826448	-0.507264
Contopus_cinereus	Contopus_cinereus	F	Back	0.540942	0.270124	0.109635	0.0867138	0	0	0	-0.999972	-0.999972	0.228941	-0.000480928	0.566603	-1.41865	0.826448	0.834927
Contopus_cooperi	Contopus_cooperi	F	Back	0.274689	-0.0146467	-0.117565	-0.147473	0	0	0	-0.999972	-0.999972	-2.60201	-1.95732	-2.52697	-1.41865	0.826448	0.29805
Contopus_fumigatus	Contopus_fumigatus	F	Back	0.0251634	-0.35753	-0.581444	-0.802484	0	0	0	-0.999972	-0.999972	0.93261	-0.476671	-0.00208428	-1.41865	0.826448	0.727551
Contopus_hispaniolensis	Contopus_hispaniolensis	F	Back	0.551756	0.259606	0.0797444	-0.0717896	0	0	0	-0.999972	-0.999972	0.120599	0.83351	0.684738	-1.41865	0.826448	1.64024
Contopus_lugubris	Contopus_lugubris	F	Back	0.652107	0.354505	0.141773	-0.00468956	0	0	0	-0.999972	-0.999972	-0.138999	1.04166	0.325714	-1.41865	0.826448	1.64024
Contopus_nigrescens	Contopus_nigrescens	F	Back	0.274853	-0.0563185	-0.268259	-0.446165	0	0	0	-0.999972	-0.999972	0.62994	-0.955092	0.60342	-1.41865	0.826448	-1.04414
Contopus_pertinax	Contopus_pertinax	F	Back	0.177851	-0.161769	-0.341197	-0.481061	0	0	0	-0.999972	-0.999972	0.0211187	0.777053	-0.0503663	-1.41865	0.826448	1.64024
Contopus_punensis	Contopus_punensis	F	Back	0.439558	0.181698	0.0700052	-0.071056	0	0	0	-0.999972	-0.999972	1.73022	-0.966159	-0.605369	-1.41865	0.826448	0.834927
Contopus_sordidulus	Contopus_sordidulus	F	Back	0.327955	0.0268608	-0.129354	-0.206362	0	0	0	-0.999972	-0.999972	-1.86359	-0.947961	-1.77771	-1.41865	0.826448	-0.158295
Contopus_virens	Contopus_virens	F	Back	0.453529	0.179112	0.0301895	-0.0322106	0	0	0	-0.999972	-0.999972	-2.02815	-1.21189	-1.33659	-1.41865	0.826448	-0.158295
Copsychus_albospecularis	Copsychus_albospecularis	F	Back	0.434667	0.440819	0.479604	0.526339	0	0	0	-0.999972	-0.999972	0.108138	1.33676	0.478201	0.704859	0.826448	-0.158295
Copsychus_luzoniensis	Copsychus_luzoniensis	F	Back	0.123138	0.298169	0.241318	0.0781078	0	0	0	-0.999972	-0.999972	0.155005	-0.192741	0.898625	0.704859	0.826448	-0.238826
Copsychus_malabaricus	Copsychus_malabaricus	F	Back	1.2284	1.08174	0.957384	0.783313	0	0	0	-0.999972	-0.999972	0.160166	0.425299	0.729717	0.704859	0.826448	-1.04414
Copsychus_niger	Copsychus_niger	F	Back	1.76796	1.66341	1.49864	1.35734	0	0	0	-0.999972	-0.999972	0.418628	0.0741077	0.994193	0.704859	0.826448	-0.238826
Copsychus_saularis	Copsychus_saularis	F	Back	0.984532	0.709203	0.470217	0.208878	0	0	0	-0.999972	-0.999972	-0.164725	0.150705	0.474949	0.704859	0.826448	-1.04414
Coracina_analis	Coracina_analis	F	Back	1.08381	0.78813	0.586211	0.384777	0	0	0	-0.999972	-0.999972	-0.199477	0.897949	0.318113	-1.41865	0.826448	0.566488
Coracina_atriceps	Coracina_atriceps	F	Back	1.2514	1.01643	0.806311	0.578316	0	0	0	-0.999972	-0.999972	0.625969	0.225322	0.874449	-1.41865	0.826448	1.64024
Coracina_azurea	Coracina_azurea	F	Back	2.32516	2.16988	2.0404	1.91432	1	1	1	-0.999972	-0.999972	0.551634	-0.742957	0.706101	-1.41865	0.826448	1.64024
Coracina_boyeri	Coracina_boyeri	F	Back	1.70213	1.43627	1.24947	1.04061	1	1	1	-0.999972	-0.999972	0.610458	0.26548	0.734661	-1.41865	0.826448	1.64024
Coracina_caeruleogrisea	Coracina_caeruleogrisea	F	Back	1.9881	1.84543	1.70903	1.54799	1	1	1	-0.999972	-0.999972	0.613849	0.128445	0.566296	-1.41865	0.826448	1.64024
Coracina_caesia	Coracina_caesia	F	Back	1.66241	1.34625	1.11722	0.849753	1	0	0	-0.999972	-0.999972	0.452844	0.44335	0.120887	-1.41865	0.826448	1.64024
Coracina_caledonica	Coracina_caledonica	F	Back	1.51364	1.18557	0.931291	0.651372	0	0	0	-0.999972	-0.999972	0.29632	1.1166	0.708988	-1.41865	0.826448	0.566488
Coracina_cinerea	Coracina_cinerea	F	Back	1.41914	1.20163	1.05157	0.904572	1	0	0	-0.999972	-0.999972	0.114414	1.38441	0.54104	-1.41865	0.826448	1.64024
Coracina_coerulescens	Coracina_coerulescens	F	Back	1.73329	1.51165	1.33234	1.10671	1	0	0	-0.999972	-0.999972	0.0643429	-0.099395	0.866925	-1.41865	0.826448	1.64024
Coracina_dispar	Coracina_dispar	F	Back	1.52892	1.22018	1.01796	0.765394	1	0	0	-0.999972	-0.999972	0.762384	0.756057	1.01773	-1.41865	0.826448	1.64024
Coracina_fimbriata	Coracina_fimbriata	F	Back	0.975925	0.729713	0.50948	0.279361	0	0	0	-0.999972	-0.999972	0.589717	0.0135316	0.864654	-1.41865	0.826448	1.64024
Coracina_graueri	Coracina_graueri	F	Back	1.69896	1.63822	1.54385	1.48288	1	1	1	-0.999972	-0.999972	0.432153	-0.49211	0.210755	-1.41865	0.826448	0.727551
Coracina_holopolia	Coracina_holopolia	F	Back	1.68624	1.39852	1.19639	0.994288	1	1	0	-0.999972	-0.999972	0.481028	1.24108	0.900754	-1.41865	0.826448	1.64024
Coracina_incerta	Coracina_incerta	F	Back	1.75024	1.48047	1.25886	1.02377	1	1	1	-0.999972	-0.999972	0.612521	0.143939	0.60888	-1.41865	0.826448	1.64024
Coracina_javensis	Coracina_javensis	F	Back	0.872977	0.623497	0.433371	0.266311	0	0	0	-0.999972	-0.999972	-0.250276	0.0739435	0.340118	-1.41865	0.826448	1.64024
Coracina_larvata	Coracina_larvata	F	Back	1.29928	0.999158	0.801794	0.604885	0	0	0	-0.999972	-0.999972	0.632022	-0.0507847	0.695498	-1.41865	0.826448	1.64024
Coracina_leucopygia	Coracina_leucopygia	F	Back	1.2607	1.08019	0.92456	0.739193	0	0	0	-0.999972	-0.999972	0.728335	0.508798	0.755371	-1.41865	-1.20993	1.10336
Coracina_lineata	Coracina_lineata	F	Back	1.37965	1.13368	0.969314	0.798073	0	0	0	-0.999972	-0.999972	0.202014	0.72321	0.452917	-1.41865	0.826448	1.64024
Coracina_longicauda	Coracina_longicauda	F	Back	1.57451	1.42765	1.28146	1.0385	1	0	0	-0.999972	-0.999972	0.541119	-0.041982	0.0960322	-1.41865	0.826448	1.64024
Coracina_macei	Coracina_macei	F	Back	0.720292	0.458932	0.255592	0.00590969	0	0	0	-0.999972	-0.999972	0.0162506	1.26061	0.893584	-1.41865	0.826448	1.10336
Coracina_maxima	Coracina_maxima	F	Back	0.842167	0.836883	0.825922	0.770171	0	0	0	-0.999972	-0.999972	-0.274076	1.76556	0.222006	-1.41865	-1.20993	-0.158295
Coracina_melanoptera	Coracina_melanoptera	F	Back	0.486578	0.20992	-0.00184267	-0.245938	0	0	0	-0.999972	-0.999972	0.0125308	1.16172	0.750625	-1.41865	0.826448	1.10336
Coracina_melas	Coracina_melas	F	Back	-1.2961	-1.37969	-1.35668	-1.32351	0	0	0	-0.999972	-0.999972	0.608121	0.289112	0.774604	-1.41865	0.826448	1.64024
Coracina_melaschistos	Coracina_melaschistos	F	Back	1.44612	1.12218	0.902926	0.666206	0	0	0	-0.999972	-0.999972	-0.823861	-0.610288	-0.363256	-1.41865	0.826448	1.10336
Coracina_mindanensis	Coracina_mindanensis	F	Back	1.2323	1.04458	0.896882	0.811017	1	0	0	-0.999972	-0.999972	0.281942	-0.161297	0.873665	-1.41865	0.826448	1.64024
Coracina_montana	Coracina_montana	F	Back	1.69549	1.42945	1.25932	1.04538	1	0	0	-0.999972	-0.999972	0.60528	0.0539987	0.417568	-1.41865	0.826448	1.3718
Coracina_morio	Coracina_morio	F	Back	1.16197	0.870669	0.639733	0.387305	0	0	0	-0.999972	-0.999972	0.733334	0.495761	0.768888	-1.41865	0.826448	1.64024
Coracina_novaehollandiae	Coracina_novaehollandiae	F	Back	0.879222	0.618791	0.418144	0.254222	0	0	0	-0.999972	-0.999972	-0.246467	1.71015	0.249968	-1.41865	0.826448	-0.158295
Coracina_ostenta	Coracina_ostenta	F	Back	1.18444	0.913415	0.794364	0.744841	0	0	0	-0.999972	-0.999972	0.406182	-0.449769	0.971176	-1.41865	0.826448	1.64024
Coracina_papuensis	Coracina_papuensis	F	Back	1.38929	1.14441	0.961471	0.749552	1	0	0	-0.999972	-0.999972	-0.00918576	1.20032	0.41605	-1.41865	-1.20993	1.10336
Coracina_pectoralis	Coracina_pectoralis	F	Back	1.30933	1.06011	0.910275	0.798543	1	0	0	-0.999972	-0.999972	0.636784	0.634282	0.51019	-1.41865	0.826448	1.64024
Coracina_personata	Coracina_personata	F	Back	1.275	0.977236	0.767758	0.522929	0	0	0	-0.999972	-0.999972	0.854524	1.11638	0.799655	-1.41865	0.826448	1.64024
Coracina_polioptera	Coracina_polioptera	F	Back	0.876662	0.601	0.410847	0.210377	0	0	0	-0.999972	-0.999972	0.132272	0.743373	0.817242	-1.41865	0.826448	1.64024
Coracina_schisticeps	Coracina_schisticeps	F	Back	-0.555334	-0.406314	-0.314136	-0.31948	0	0	0	-0.999972	-0.999972	0.609998	0.132261	0.55187	-1.41865	0.826448	1.64024
Coracina_striata	Coracina_striata	F	Back	1.50248	1.22747	1.0535	0.856786	1	0	0	-0.999972	-0.999972	0.515165	-0.0716132	0.89217	-1.41865	0.826448	1.64024
Coracina_tenuirostris	Coracina_tenuirostris	F	Back	0.0792916	-0.0358542	-0.0893446	-0.14396	0	0	0	-0.999972	-0.999972	0.194151	0.853595	0.503618	-1.41865	0.826448	1.10336
Coracina_typica	Coracina_typica	F	Back	-0.28896	-0.393927	-0.393724	-0.281562	0	0	0	-0.999972	-0.999972	0.139749	0.745021	0.382676	-1.41865	0.826448	0.727551
Corapipo_altera	Corapipo_altera	F	Back	0.479775	0.217361	0.0407637	-0.1127	1	0	0	-0.999972	-0.999972	0.0908396	1.00735	0.744806	-1.41865	0.826448	0.29805
Corapipo_gutturalis	Corapipo_gutturalis	F	Back	0.560156	0.361966	0.216744	0.10217	1	0	0	-0.999972	-0.999972	0.863204	0.0941035	0.851028	-1.41865	0.826448	1.64024
Corcorax_melanorhamphos	Corcorax_melanorhamphos	F	Back	1.71487	1.59201	1.39608	1.00811	0	0	0	-0.999972	-0.999972	-0.859044	0.863512	-0.250391	-1.41865	0.826448	-1.04414
Cormobates_leucophaea	Cormobates_leucophaea	F	Back	0.760679	0.707045	0.632113	0.590177	0	0	0	-0.999972	-0.999972	-0.978354	0.503044	-0.390621	-1.41865	0.826448	0.29805
Corvinella_corvina	Corvinella_corvina	F	Back	-0.838785	-1.09542	-1.24839	-1.39303	0	0	0	-0.999972	-0.999972	0.773336	1.02582	0.988002	-1.41865	-1.20993	-1.04414
Corvus_albicollis	Corvus_albicollis	F	Back	1.80353	1.67448	1.42551	1.12211	1	0	0	-0.999972	-0.999972	0.212871	0.552557	0.0292674	-1.41865	-1.20993	-0.507264
Corvus_albus	Corvus_albus	F	Back	1.80032	1.80828	1.65298	1.60209	0	0	0	-0.999972	-0.999972	0.60541	0.790362	0.610027	-1.41865	-1.20993	-0.507264
Corvus_bennetti	Corvus_bennetti	F	Back	1.60249	1.42751	1.31234	1.18732	1	0	0	-0.999972	-0.999972	-0.206472	1.94519	0.281784	-1.41865	-1.20993	-1.04414
Corvus_brachyrhynchos	Corvus_brachyrhynchos	F	Back	1.70751	1.4609	1.28176	1.03	1	0	0	-0.999972	-0.999972	-2.27844	-1.39234	-1.97673	-1.41865	-1.20993	-1.04414
Corvus_capensis	Corvus_capensis	F	Back	1.66543	1.41043	1.26503	1.12554	1	0	0	-0.999972	-0.999972	0.386821	1.33314	0.0725649	-1.41865	-1.20993	-1.04414
Corvus_caurinus	Corvus_caurinus	F	Back	1.75284	1.62	1.42997	1.0462	0	0	0	-0.999972	-0.999972	-3.17592	-3.26064	-2.34048	-1.41865	-1.20993	-1.04414
Corvus_corax	Corvus_corax	F	Back	1.76785	1.58591	1.4166	1.03368	1	0	0	-0.999972	-0.999972	-2.4003	-1.96595	-2.70364	-1.41865	-1.20993	-0.775703
Corvus_corone	Corvus_corone	F	Back	1.73963	1.52672	1.39634	1.0731	0	0	0	-0.999972	-0.999972	-2.51758	-1.93499	-2.46694	-1.41865	-1.20993	-1.04414
Corvus_coronoides	Corvus_coronoides	F	Back	1.7295	1.54027	1.39698	1.23401	1	0	0	-0.999972	-0.999972	-0.483875	1.47023	0.0395729	-1.41865	-1.20993	-1.04414
Corvus_crassirostris	Corvus_crassirostris	F	Back	1.5465	1.46939	1.33535	1.1793	1	0	0	-0.999972	-0.999972	1.14943	1.47664	0.240152	-1.41865	-1.20993	-1.04414
Corvus_cryptoleucus	Corvus_cryptoleucus	F	Back	2.00401	1.74794	1.5897	1.30033	0	0	0	-0.999972	-0.999972	-0.572117	0.561	-0.385836	-1.41865	-1.20993	-1.04414
Corvus_dauuricus	Corvus_dauuricus	F	Back	1.68685	1.56256	1.46456	1.18155	0	0	0	-0.999972	-0.999972	-1.88546	-1.02337	-2.20118	-1.41865	-1.20993	-0.238826
Corvus_edithae	Corvus_edithae	F	Back	1.59662	1.54418	1.43625	1.06792	0	0	0	-0.999972	-0.999972	1.10967	1.89001	0.765069	-1.41865	-1.20993	-0.507264
Corvus_frugilegus	Corvus_frugilegus	F	Back	2.17856	2.03496	2.05134	2.11213	1	0	0	-0.999972	-0.999972	-2.55792	-1.89236	-2.32568	-1.41865	-1.20993	-1.04414
Corvus_fuscicapillus	Corvus_fuscicapillus	F	Back	1.28539	1.25429	1.19313	1.12752	1	1	0	-0.999972	-0.999972	0.530706	0.363258	0.955186	-1.41865	0.826448	1.3718
Corvus_imparatus	Corvus_imparatus	F	Back	2.12309	1.93403	1.81044	2.03652	1	0	0	-0.999972	-0.999972	-0.324159	0.311065	0.419784	-1.41865	0.826448	-1.04414
Corvus_macrorhynchos	Corvus_macrorhynchos	F	Back	1.70352	1.49121	1.38199	1.21762	1	1	0	-0.999972	-0.999972	-0.772756	-0.357526	-0.573307	-1.41865	0.826448	-1.04414
Corvus_mellori	Corvus_mellori	F	Back	2.12504	1.85278	1.67983	1.53858	1	1	0	-0.999972	-0.999972	-1.13594	0.605733	-0.484756	-1.41865	0.826448	-0.238826
Corvus_minutus	Corvus_minutus	F	Back	2.03482	1.74989	1.447	1.25362	0	0	0	-0.999972	-0.999972	-0.0899544	1.63196	0.822848	-1.41865	-1.20993	0.29805
Corvus_monedula	Corvus_monedula	F	Back	2.11234	1.89831	1.76643	1.70069	1	1	1	-0.999972	-0.999972	-2.33771	-1.65985	-1.80901	-1.41865	-1.20993	-0.238826
Corvus_moneduloides	Corvus_moneduloides	F	Back	1.99338	1.72061	1.47078	1.26065	0	0	0	-0.999972	-0.999972	-0.14754	0.951047	0.348459	-1.41865	-1.20993	-0.238826
Corvus_nasicus	Corvus_nasicus	F	Back	1.80175	1.54578	1.34287	1.06334	1	0	0	-0.999972	-0.999972	-0.0740224	1.30113	0.764125	-1.41865	0.826448	0.029612
Corvus_orru	Corvus_orru	F	Back	1.76493	1.54459	1.41677	1.25999	1	0	0	-0.999972	-0.999972	0.198681	1.71379	0.573837	-1.41865	-1.20993	-1.04414
Corvus_ossifragus	Corvus_ossifragus	F	Back	2.12281	1.90161	1.69425	1.4824	0	0	0	-0.999972	-0.999972	-1.49472	-0.571399	-0.510973	-1.41865	-1.20993	-1.04414
Corvus_palmarum	Corvus_palmarum	F	Back	1.90605	1.67538	1.41809	1.0317	0	0	0	-0.999972	-0.999972	0.0499183	0.737322	0.580196	-1.41865	0.826448	0.029612
Corvus_rhipidurus	Corvus_rhipidurus	F	Back	2.20098	1.85969	1.68263	1.66511	1	0	0	-0.999972	-0.999972	0.863154	1.63416	0.625652	-1.41865	-1.20993	-1.04414
Corvus_ruficollis	Corvus_ruficollis	F	Back	1.66126	1.63553	1.42071	1.03673	1	0	0	-0.999972	-0.999972	0.119205	1.64729	0.53164	-1.41865	-1.20993	-0.775703
Corvus_sinaloae	Corvus_sinaloae	F	Back	2.06661	1.84249	1.52762	1.58676	1	0	0	-0.999972	-0.999972	-0.0640026	0.625431	0.241285	-1.41865	-1.20993	-1.04414
Corvus_splendens	Corvus_splendens	F	Back	1.52413	1.343	1.21062	1.04367	1	0	0	-0.999972	-0.999972	-0.137053	1.00607	0.665245	-1.41865	-1.20993	-0.775703
Corvus_tasmanicus	Corvus_tasmanicus	F	Back	1.96393	1.73012	1.51128	1.32104	1	1	0	-0.999972	-0.999972	-1.5362	-0.307473	-0.870601	-1.41865	0.826448	-0.775703
Corvus_torquatus	Corvus_torquatus	F	Back	1.31257	1.32775	1.24514	1.07652	0	0	0	-0.999972	-0.999972	-1.43519	-0.965541	-0.423855	-1.41865	-1.20993	-1.04414
Corvus_tristis	Corvus_tristis	F	Back	0.861393	0.789215	0.753114	0.59915	1	0	0	-0.999972	-0.999972	0.630104	0.226873	0.669757	-1.41865	0.826448	0.834927
Corvus_validus	Corvus_validus	F	Back	2.06142	1.8919	1.78414	1.64148	1	1	0	-0.999972	-0.999972	0.724149	0.247162	0.878308	-1.41865	0.826448	1.10336
Corvus_woodfordi	Corvus_woodfordi	F	Back	1.56726	1.34639	1.19678	1.02937	1	0	0	-0.999972	-0.999972	0.508764	1.25392	0.891762	-1.41865	0.826448	1.10336
Corydon_sumatranus	Corydon_sumatranus	F	Back	1.27472	1.09191	0.997555	0.905474	0	0	0	-0.999972	-0.999972	0.422926	0.250487	0.829106	-1.41865	0.826448	1.64024
Coryphistera_alaudina	Coryphistera_alaudina	F	Back	-0.915682	-0.987135	-0.937645	-0.846903	0	0	0	-0.999972	-0.999972	-0.714451	0.0149965	-0.0548347	-1.41865	-1.20993	-1.04414
Coryphospingus_cucullatus	Coryphospingus_cucullatus	F	Back	-0.110776	-0.319614	-0.427318	-0.519625	0	0	0	-0.999972	-0.999972	-0.270519	-0.393643	0.245318	0.704859	-1.20993	0.029612
Coryphospingus_pileatus	Coryphospingus_pileatus	F	Back	0.576736	0.347393	0.256805	0.203719	0	0	0	-0.999972	-0.999972	0.478747	0.0134334	0.655718	0.704859	-1.20993	0.029612
Corythopis_delalandi	Corythopis_delalandi	F	Back	-0.587342	-0.634845	-0.671205	-0.804928	0	0	0	-0.999972	-0.999972	-0.0366018	-0.459975	0.392579	-1.41865	0.826448	-1.04414
Cosmopsarus_regius	Cosmopsarus_regius	F	Back	0.818749	1.02235	1.07689	1.1221	1	0	0	-0.999972	-0.999972	1.04326	1.51666	0.775761	0.704859	-1.20993	-1.04414
Cosmopsarus_unicolor	Cosmopsarus_unicolor	F	Back	0.247321	-0.00226411	-0.129097	-0.132003	0	0	0	-0.999972	-0.999972	0.917915	0.334148	0.253729	0.704859	-1.20993	-1.04414
Cossypha_albicapilla	Cossypha_albicapilla	F	Back	0.258505	0.451288	0.40098	0.435854	0	0	0	-0.999972	-0.999972	0.736718	0.755144	0.923979	0.704859	-1.20993	-1.04414
Cossypha_anomala	Cossypha_anomala	F	Back	-0.180867	-0.226376	-0.172802	0.0349065	0	0	0	-0.999972	-0.999972	0.692849	0.155457	0.228263	0.704859	0.826448	-0.238826
Cossypha_archeri	Cossypha_archeri	F	Back	-0.521311	-0.51764	-0.472482	-0.342797	0	0	0	-0.999972	-0.999972	0.463302	-0.640092	-0.0161024	0.704859	0.826448	-1.04414
Cossypha_caffra	Cossypha_caffra	F	Back	-0.156557	-0.299152	-0.440257	-0.574961	0	0	0	-0.999972	-0.999972	0.0329265	0.848069	-0.138577	0.704859	-1.20993	-0.507264
Cossypha_cyanocampter	Cossypha_cyanocampter	F	Back	0.446268	0.595915	0.633893	0.776439	0	0	0	-0.999972	-0.999972	0.629335	-0.366319	0.675507	0.704859	0.826448	-1.04414
Cossypha_dichroa	Cossypha_dichroa	F	Back	0.97611	0.915099	0.727413	0.54788	0	0	0	-0.999972	-0.999972	-0.787113	0.575679	-0.355396	0.704859	0.826448	0.029612
Cossypha_heuglini	Cossypha_heuglini	F	Back	0.173508	0.324209	0.27966	0.232605	0	0	0	-0.999972	-0.999972	0.587611	0.356244	0.421176	0.704859	0.826448	-1.04414
Cossypha_humeralis	Cossypha_humeralis	F	Back	0.863404	0.760203	0.600603	0.538736	0	0	0	-0.999972	-0.999972	-0.162123	1.085	0.0627507	0.704859	-1.20993	-0.507264
Cossypha_isabellae	Cossypha_isabellae	F	Back	0.117845	0.290601	0.314699	0.441599	0	0	0	-0.999972	-0.999972	0.665682	-0.689508	0.557958	0.704859	0.826448	-1.04414
Cossypha_natalensis	Cossypha_natalensis	F	Back	0.216647	0.754013	0.834113	0.836124	1	0	0	-0.999972	-0.999972	0.550448	0.203077	0.367297	0.704859	0.826448	-0.507264
Cossypha_niveicapilla	Cossypha_niveicapilla	F	Back	0.53243	0.697716	0.619106	0.570033	0	0	0	-0.999972	-0.999972	0.714368	0.491726	0.832155	0.704859	-1.20993	-1.04414
Cossypha_polioptera	Cossypha_polioptera	F	Back	-0.586509	-0.443984	-0.227496	0.345575	0	0	0	-0.999972	-0.999972	0.737925	0.000151729	0.404915	0.704859	0.826448	-1.04414
Cossypha_semirufa	Cossypha_semirufa	F	Back	-0.118779	0.114234	0.26801	0.529208	0	0	0	-0.999972	-0.999972	1.13084	1.19178	0.208062	0.704859	0.826448	-1.04414
Cossyphicula_roberti	Cossyphicula_roberti	F	Back	-0.516707	-0.363395	-0.223306	-0.165742	0	0	0	-0.999972	-0.999972	0.457842	-0.846711	0.232895	0.704859	0.826448	0.029612
Cotinga_cotinga	Cotinga_cotinga	F	Back	0.40857	0.12455	-0.0580956	-0.181232	0	0	0	-0.999972	-0.999972	0.720071	-0.354198	0.915689	-1.41865	0.826448	0.834927
Cotinga_maynana	Cotinga_maynana	F	Back	0.0183272	-0.287678	-0.451912	-0.540365	0	0	0	-0.999972	-0.999972	0.334584	-1.30737	0.814888	-1.41865	0.826448	0.834927
Cracticus_cassicus	Cracticus_cassicus	F	Back	1.29522	1.46843	1.46883	1.24265	0	0	0	-0.999972	-0.999972	0.610027	0.300362	0.749881	-1.41865	0.826448	1.64024
Cracticus_quoyi	Cracticus_quoyi	F	Back	1.54321	1.50957	1.35612	1.01887	1	0	0	-0.999972	-0.999972	0.532261	0.832152	0.749711	-1.41865	0.826448	0.29805
Cracticus_torquatus	Cracticus_torquatus	F	Back	1.06952	0.958175	0.880348	0.747339	0	0	0	-0.999972	-0.999972	-0.364053	1.60988	0.138969	-1.41865	0.826448	-0.775703
Cranioleuca_albicapilla	Cranioleuca_albicapilla	F	Back	-0.676141	-0.665998	-0.564727	-0.507615	0	0	0	-0.999972	-0.999972	1.67394	-1.04667	-0.803415	-1.41865	-1.20993	1.64024
Cranioleuca_antisiensis	Cranioleuca_antisiensis	F	Back	-1.34697	-1.44701	-1.37503	-1.16071	0	0	0	-0.999972	-0.999972	1.96292	-0.930144	-0.809778	-1.41865	0.826448	1.64024
Cranioleuca_demissa	Cranioleuca_demissa	F	Back	-0.970486	-1.06692	-1.03814	-0.868803	0	0	0	-0.999972	-0.999972	0.796738	0.0621509	0.585071	-1.41865	0.826448	1.64024
Cranioleuca_erythrops	Cranioleuca_erythrops	F	Back	-0.633915	-0.698529	-0.669649	-0.558301	0	0	0	-0.999972	-0.999972	0.490636	-0.0404487	0.294116	-1.41865	0.826448	1.64024
Cranioleuca_gutturata	Cranioleuca_gutturata	F	Back	-0.30593	-0.331646	-0.22623	0.0372268	0	0	0	-0.999972	-0.999972	0.433616	-0.977045	0.823752	-1.41865	0.826448	1.64024
Cranioleuca_pallida	Cranioleuca_pallida	F	Back	-1.42033	-1.52055	-1.46779	-1.31625	0	0	0	-0.999972	-0.999972	-0.0740903	-0.614994	0.220817	-1.41865	0.826448	1.64024
Cranioleuca_pyrrhophia	Cranioleuca_pyrrhophia	F	Back	-0.712283	-0.847771	-0.892432	-0.82764	0	0	0	-0.999972	-0.999972	-0.592855	-0.0310838	-0.271257	-1.41865	0.826448	0.727551
Cranioleuca_sulphurifera	Cranioleuca_sulphurifera	F	Back	-1.38994	-1.31956	-1.19736	-0.902857	0	0	0	-0.999972	-0.999972	-1.22119	-0.31602	-0.469707	-1.41865	-1.20993	0.727551
Cranioleuca_vulpecula	Cranioleuca_vulpecula	F	Back	-1.81877	-1.89455	-1.87412	-1.76838	0	0	0	-0.999972	-0.999972	0.341921	-1.36608	0.899559	-1.41865	-1.20993	0.834927
Crateroscelis_murina	Crateroscelis_murina	F	Back	0.130394	0.0367349	0.0613069	0.376724	0	0	0	-0.999972	-0.999972	0.619333	0.273834	0.782288	-1.41865	0.826448	-1.04414
Crateroscelis_nigrorufa	Crateroscelis_nigrorufa	F	Back	1.11071	1.11432	1.30167	1.00783	0	0	0	-0.999972	-0.999972	0.551944	-0.049139	0.128921	-1.41865	0.826448	-1.04414
Crateroscelis_robusta	Crateroscelis_robusta	F	Back	0.212896	0.0388604	-0.0367594	0.0265816	0	0	0	-0.999972	-0.999972	0.555821	-0.0174001	0.267143	-1.41865	0.826448	-1.04414
Creatophora_cinerea	Creatophora_cinerea	F	Back	0.0183722	-0.192063	-0.284932	-0.415696	0	0	0	-0.999972	-0.999972	0.452048	1.05188	0.184973	0.704859	-1.20993	-0.158295
Creurgops_verticalis	Creurgops_verticalis	F	Back	0.531204	0.276693	0.078715	-0.10109	0	0	0	-0.999972	-0.999972	1.11735	-1.09854	-0.430946	0.704859	0.826448	1.10336
Criniger_barbatus	Criniger_barbatus	F	Back	0.303117	0.0891894	-0.173641	-0.456145	0	0	0	-0.999972	-0.999972	0.630199	-0.182837	0.903354	0.704859	0.826448	0.566488
Criniger_calurus	Criniger_calurus	F	Back	-0.0511146	-0.2551	-0.323072	-0.277471	0	0	0	-0.999972	-0.999972	0.546207	-0.650258	0.682701	0.704859	0.826448	1.64024
Criniger_chloronotus	Criniger_chloronotus	F	Back	0.0705134	-0.0599446	-0.249068	-0.462226	0	0	0	-0.999972	-0.999972	0.531038	-0.933473	0.616182	0.704859	0.826448	1.10336
Criniger_ndussumensis	Criniger_ndussumensis	F	Back	0.183052	0.0258425	-0.0653639	-0.00977606	0	0	0	-0.999972	-0.999972	0.526829	-0.805015	0.651537	0.704859	0.826448	1.64024
Criniger_olivaceus	Criniger_olivaceus	F	Back	0.140793	-0.175773	-0.411029	-0.589634	0	0	0	-0.999972	-0.999972	0.661904	-0.128707	0.843904	0.704859	0.826448	1.64024
Crocias_albonotatus	Crocias_albonotatus	F	Back	0.00715728	0.0517345	-0.000399478	-0.0473012	0	0	0	-0.999972	-0.999972	0.250568	0.198453	0.51385	0.704859	0.826448	1.64024
Crossleyia_xanthophrys	Crossleyia_xanthophrys	F	Back	-0.323861	-0.541866	-0.593654	-0.407364	0	0	0	-0.999972	-0.999972	-0.158833	0.701154	0.111676	0.704859	0.826448	-1.04414
Crypsirina_cucullata	Crypsirina_cucullata	F	Back	1.10738	0.968138	0.89393	0.891633	0	0	0	-0.999972	-0.999972	-0.115123	0.690651	0.726161	-1.41865	0.826448	0.566488
Crypsirina_temia	Crypsirina_temia	F	Back	1.1515	0.950864	0.910759	0.932126	0	0	0	-0.999972	-0.999972	0.170011	0.557165	0.724194	-1.41865	0.826448	0.566488
Cryptospiza_jacksoni	Cryptospiza_jacksoni	F	Back	0.416686	0.590186	0.597304	0.644164	0	0	0	-0.999972	-0.999972	0.469641	-0.508276	0.0485303	0.704859	0.826448	-1.04414
Cryptospiza_reichenovii	Cryptospiza_reichenovii	F	Back	0.675804	0.666525	0.639186	0.617231	0	0	0	-0.999972	-0.999972	0.588258	-0.105834	0.294358	0.704859	0.826448	-0.238826
Cryptospiza_salvadorii	Cryptospiza_salvadorii	F	Back	0.419148	0.49896	0.461392	0.534994	0	0	0	-0.999972	-0.999972	1.00269	0.586639	0.0293014	0.704859	0.826448	-1.04414
Culicicapa_ceylonensis	Culicicapa_ceylonensis	F	Back	0.975613	0.778993	0.65707	0.504167	1	1	0	-0.999972	-0.999972	-0.0727888	-0.259571	0.117745	0.704859	0.826448	0.834927
Culicivora_caudacuta	Culicivora_caudacuta	F	Back	-0.742573	-0.396974	-0.249615	0.0124675	0	0	0	-0.999972	-0.999972	-0.0728418	-0.51305	0.39781	-1.41865	-1.20993	-1.04414
Curaeus_curaeus	Curaeus_curaeus	F	Back	1.68028	1.42189	1.30171	1.01074	0	0	0	-0.999972	-0.999972	-2.03561	-2.18688	-1.6837	0.704859	-1.20993	-1.04414
Cutia_legalleni	Cutia_legalleni	F	Back	0.39893	0.91714	1.09529	0.990638	1	0	0	-0.999972	-0.999972	-0.0342651	0.676869	0.519687	0.704859	0.826448	1.64024
Cutia_nipalensis	Cutia_nipalensis	F	Back	0.0986889	0.885433	1.09131	1.11819	1	0	0	-0.999972	-0.999972	0.0115643	0.0154367	-0.283748	0.704859	0.826448	1.64024
Cyanerpes_caeruleus	Cyanerpes_caeruleus	F	Back	0.972803	0.828622	0.655758	0.466401	1	1	1	-0.999972	-0.999972	0.509991	-0.697633	0.814364	0.704859	0.826448	1.10336
Cyanerpes_cyaneus	Cyanerpes_cyaneus	F	Back	0.897647	0.69425	0.456552	0.199238	1	1	1	-0.999972	-0.999972	0.444619	-0.465177	0.806515	0.704859	0.826448	1.10336
Cyanerpes_lucidus	Cyanerpes_lucidus	F	Back	0.744761	0.456459	0.205491	-0.0631812	1	1	1	-0.999972	-0.999972	0.0945425	1.09575	0.696216	0.704859	0.826448	1.64024
Cyanerpes_nitidus	Cyanerpes_nitidus	F	Back	1.22464	1.0349	0.836408	0.595594	1	1	1	-0.999972	-0.999972	0.428011	-1.02475	0.848512	0.704859	0.826448	1.64024
Cyanicterus_cyanicterus	Cyanicterus_cyanicterus	F	Back	1.66069	1.55045	1.38192	1.17537	1	1	1	-0.999972	-0.999972	0.863984	0.26655	0.853961	0.704859	0.826448	1.64024
Cyanocitta_cristata	Cyanocitta_cristata	F	Back	2.27731	2.46667	2.51359	2.5252	1	1	1	-0.999972	-0.999972	-2.16863	-1.31436	-1.63973	-1.41865	0.826448	0.029612
Cyanocitta_stelleri	Cyanocitta_stelleri	F	Back	2.14693	2.25498	2.25554	2.2573	1	1	1	-0.999972	-0.999972	-1.57422	-0.670927	-1.51046	-1.41865	0.826448	0.029612
Cyanocompsa_brissonii	Cyanocompsa_brissonii	F	Back	-0.537656	-0.364519	-0.243509	-0.134154	0	0	0	-0.999972	-0.999972	-0.0579896	-0.223824	0.360891	0.704859	-1.20993	-1.04414
Cyanocompsa_cyanoides	Cyanocompsa_cyanoides	F	Back	0.26689	0.399599	0.481744	0.549454	0	0	0	-0.999972	-0.999972	0.475207	-0.572994	0.794124	0.704859	0.826448	-1.04414
Cyanocompsa_parellina	Cyanocompsa_parellina	F	Back	-1.12946	-0.966258	-0.817279	-0.766591	0	0	0	-0.999972	-0.999972	0.0750895	0.625742	0.581221	0.704859	0.826448	-1.04414
Cyanocorax_affinis	Cyanocorax_affinis	F	Back	2.91292	3.42116	3.70334	4.07646	1	1	1	-0.999972	-0.999972	0.503731	0.543035	0.674591	-1.41865	-1.20993	0.834927
Cyanocorax_beecheii	Cyanocorax_beecheii	F	Back	3.80735	4.26711	4.47891	4.56084	1	1	1	-0.999972	-0.999972	-0.137661	0.638402	0.225572	-1.41865	0.826448	-0.238826
Cyanocorax_caeruleus	Cyanocorax_caeruleus	F	Back	2.78955	2.84558	2.82677	2.78348	1	1	1	-0.999972	-0.999972	-0.838895	-0.862472	-0.170385	-1.41865	0.826448	1.10336
Cyanocorax_cayanus	Cyanocorax_cayanus	F	Back	2.72524	3.355	3.66737	4.07474	1	1	1	-0.999972	-0.999972	0.83862	0.109051	0.878993	-1.41865	-1.20993	1.10336
Cyanocorax_chrysops	Cyanocorax_chrysops	F	Back	3.44247	3.88932	4.07704	4.25458	1	1	1	-0.999972	-0.999972	-0.244772	-0.5374	0.352546	-1.41865	0.826448	0.566488
Cyanocorax_cristatellus	Cyanocorax_cristatellus	F	Back	2.81376	3.55527	3.73463	3.89014	1	1	1	-0.999972	-0.999972	0.216725	-0.435986	0.563588	-1.41865	-1.20993	-0.507264
Cyanocorax_cyanomelas	Cyanocorax_cyanomelas	F	Back	2.57497	2.92794	3.24487	3.51765	1	1	1	-0.999972	-0.999972	0.00308178	-0.468006	0.403484	-1.41865	0.826448	0.29805
Cyanocorax_luxuosus	Cyanocorax_luxuosus	F	Back	1.82914	2.02892	2.47772	3.19886	1	1	1	-0.999972	-0.999972	-0.0636193	0.46654	0.565574	-1.41865	0.826448	-0.238826
Cyanocorax_melanocyaneus	Cyanocorax_melanocyaneus	F	Back	2.30856	2.17515	2.04006	1.95676	1	1	1	-0.999972	-0.999972	0.273077	1.33373	0.392803	-1.41865	0.826448	-0.238826
Cyanocorax_morio	Cyanocorax_morio	F	Back	0.470675	0.34362	0.385252	0.647255	0	0	0	-0.999972	-0.999972	-0.0348832	0.683211	0.617401	-1.41865	0.826448	0.029612
Cyanocorax_mystacalis	Cyanocorax_mystacalis	F	Back	2.1005	2.97812	3.19176	3.31746	1	1	1	-0.999972	-0.999972	0.718279	-1.04618	0.362827	-1.41865	-1.20993	0.029612
Cyanocorax_sanblasianus	Cyanocorax_sanblasianus	F	Back	2.58839	2.67006	2.66754	2.64225	1	1	1	-0.999972	-0.999972	0.307772	0.70343	0.608746	-1.41865	-1.20993	0.29805
Cyanocorax_violaceus	Cyanocorax_violaceus	F	Back	3.67987	4.01219	4.16814	4.25149	1	1	1	-0.999972	-0.999972	0.43564	-0.913033	0.808488	-1.41865	0.826448	1.64024
Cyanocorax_yncas	Cyanocorax_yncas	F	Back	1.40797	1.32041	1.27727	1.32864	1	1	1	-0.999972	-0.999972	0.755928	-0.443368	0.101348	-1.41865	0.826448	-0.238826
Cyanocorax_yucatanicus	Cyanocorax_yucatanicus	F	Back	2.06862	1.91172	1.76961	1.64718	1	1	1	-0.999972	-0.999972	-0.0141457	0.60942	0.848925	-1.41865	0.826448	0.029612
Cyanolanius_madagascarinus	Cyanolanius_madagascarinus	F	Back	1.81723	1.87874	2.01077	2.22429	1	1	1	-0.999972	-0.999972	0.130289	1.35943	0.511958	-1.41865	0.826448	0.29805
Cyanoloxia_glaucocaerulea	Cyanoloxia_glaucocaerulea	F	Back	-0.422733	-0.464556	-0.501354	-0.591855	0	0	0	-0.999972	-0.999972	-0.960553	-0.576392	-0.217174	0.704859	0.826448	-1.04414
Cyanolyca_argentigula	Cyanolyca_argentigula	F	Back	2.9776	3.22338	3.57547	3.877	1	1	1	-0.999972	-0.999972	-0.239625	0.945229	0.120574	-1.41865	0.826448	1.10336
Cyanolyca_cucullata	Cyanolyca_cucullata	F	Back	2.50207	2.58958	2.75603	2.83097	1	1	1	-0.999972	-0.999972	0.0296064	0.729003	0.272231	-1.41865	0.826448	0.029612
Cyanolyca_pumilo	Cyanolyca_pumilo	F	Back	2.77274	2.78114	2.89873	3.16264	1	1	1	-0.999972	-0.999972	0.223571	1.04082	0.303202	-1.41865	0.826448	0.566488
Cyanolyca_turcosa	Cyanolyca_turcosa	F	Back	2.36149	2.33151	2.30215	2.23079	1	1	1	-0.999972	-0.999972	1.3375	-1.36004	-0.531413	-1.41865	0.826448	1.64024
Cyanolyca_viridicyanus	Cyanolyca_viridicyanus	F	Back	3.24474	3.42841	3.56728	3.75466	1	1	1	-0.999972	-0.999972	1.2865	-0.975733	-0.501016	-1.41865	0.826448	0.834927
Cyanopica_cyanus	Cyanopica_cyanus	F	Back	1.31733	1.48946	1.472	1.35682	1	1	1	-0.999972	-0.999972	-2.1474	-1.18999	-2.00416	-1.41865	0.826448	1.10336
Cyanoptila_cyanomelana	Cyanoptila_cyanomelana	F	Back	-0.450535	-0.584332	-0.628606	-0.596772	0	0	0	-0.999972	-0.999972	-2.24759	-1.38544	-1.75168	0.704859	0.826448	1.10336
Cyclarhis_gujanensis	Cyclarhis_gujanensis	F	Back	0.367801	0.222657	0.108378	-0.0169892	1	1	1	-0.999972	-0.999972	0.259019	-0.347765	0.581787	0.704859	0.826448	0.566488
Cyclarhis_nigrirostris	Cyclarhis_nigrirostris	F	Back	0.78818	0.532793	0.359023	0.19681	1	1	1	-0.999972	-0.999972	0.992977	-0.443238	-0.231101	0.704859	0.826448	1.64024
Cymbilaimus_lineatus	Cymbilaimus_lineatus	F	Back	0.0407253	0.031605	0.0149776	0.010072	0	0	0	-0.999972	-0.999972	0.489764	-0.69879	0.797641	-1.41865	0.826448	1.64024
Cymbirhynchus_macrorhynchos	Cymbirhynchus_macrorhynchos	F	Back	1.36436	1.37433	1.35372	1.03323	0	0	0	-0.999972	-0.999972	0.485067	0.133275	0.867646	-1.41865	0.826448	-0.507264
Cyornis_banyumas	Cyornis_banyumas	F	Back	-0.0945651	-0.212855	-0.274272	-0.346542	0	0	0	-0.999972	-0.999972	-0.0273456	-0.26548	0.173526	0.704859	0.826448	0.29805
Cyornis_caerulatus	Cyornis_caerulatus	F	Back	0.26618	0.25174	0.268848	0.368932	0	0	0	-0.999972	-0.999972	0.632791	-0.0971211	0.852808	0.704859	0.826448	0.29805
Cyornis_concretus	Cyornis_concretus	F	Back	-0.809453	-0.881351	-0.915996	-1.06627	0	0	0	-0.999972	-0.999972	0.243382	-0.171114	0.499434	0.704859	0.826448	0.29805
Cyornis_hainanus	Cyornis_hainanus	F	Back	-0.26573	-0.383475	-0.47898	-0.61751	0	0	0	-0.999972	-0.999972	-0.134967	0.22167	0.549224	0.704859	0.826448	1.64024
Cyornis_hoevelli	Cyornis_hoevelli	F	Back	-0.292282	-0.213999	-0.301731	-0.522881	0	0	0	-0.999972	-0.999972	0.618808	0.371819	0.435378	0.704859	0.826448	-0.775703
Cyornis_hyacinthinus	Cyornis_hyacinthinus	F	Back	0.155287	0.202741	0.430821	0.631139	1	0	0	-0.999972	-0.999972	0.828261	1.53812	0.822434	0.704859	0.826448	1.10336
Cyornis_lemprieri	Cyornis_lemprieri	F	Back	-0.0605298	-0.0210114	0.0489794	0.180496	0	0	0	-0.999972	-0.999972	0.410457	0.0841087	0.987215	0.704859	0.826448	-1.04414
Cyornis_magnirostris	Cyornis_magnirostris	F	Back	-0.440589	-0.633463	-0.809965	-0.997223	0	0	0	-0.999972	-0.999972	-0.163293	-0.31885	-0.733096	0.704859	0.826448	0.29805
Cyornis_omissus	Cyornis_omissus	F	Back	1.895	1.97333	1.94772	1.87303	1	1	1	-0.999972	-0.999972	0.737871	0.497982	0.747605	0.704859	0.826448	-1.04414
Cyornis_pallipes	Cyornis_pallipes	F	Back	-0.446093	-0.449527	-0.53833	-0.670906	0	0	0	-0.999972	-0.999972	0.322361	1.3088	0.786002	0.704859	0.826448	0.029612
Cyornis_poliogenys	Cyornis_poliogenys	F	Back	-0.438632	-0.482941	-0.525062	-0.529191	0	0	0	-0.999972	-0.999972	-0.446742	0.171898	0.237528	0.704859	-1.20993	0.566488
Cyornis_rubeculoides	Cyornis_rubeculoides	F	Back	-0.310951	-0.463987	-0.565982	-0.681779	0	0	0	-0.999972	-0.999972	-0.674656	-0.628248	-0.310765	0.704859	-1.20993	-0.775703
Cyornis_rufigastra	Cyornis_rufigastra	F	Back	2.22817	2.31601	2.26365	2.17836	1	1	1	-0.999972	-0.999972	0.470496	-0.0582946	0.928047	0.704859	0.826448	-1.04414
Cyornis_superbus	Cyornis_superbus	F	Back	-0.80839	-0.770669	-0.681916	-0.453409	0	0	0	-0.999972	-0.999972	0.724443	-0.0770877	0.85132	0.704859	0.826448	-0.238826
Cyornis_tickelliae	Cyornis_tickelliae	F	Back	1.73719	1.68584	1.55914	1.45356	1	1	1	-0.999972	-0.999972	0.0822515	0.918245	0.802633	0.704859	0.826448	1.10336
Cyornis_turcosus	Cyornis_turcosus	F	Back	2.29842	2.41864	2.44051	2.50388	1	1	1	-0.999972	-0.999972	0.642895	-0.0869333	0.885372	0.704859	0.826448	0.29805
Cyornis_unicolor	Cyornis_unicolor	F	Back	-0.644737	-0.741978	-0.76771	-0.798306	0	0	0	-0.999972	-0.999972	0.0379734	0.0714572	0.395563	0.704859	0.826448	0.834927
Cyphorhinus_phaeocephalus	Cyphorhinus_phaeocephalus	F	Back	-0.233972	-0.306994	-0.13462	0.421732	0	0	0	-0.999972	-0.999972	0.258428	0.211851	0.632639	0.704859	0.826448	-1.04414
Cypsnagra_hirundinacea	Cypsnagra_hirundinacea	F	Back	0.97033	1.09371	1.04664	0.8774	0	0	0	-0.999972	-0.999972	0.305528	-0.358441	0.642774	0.704859	-1.20993	-0.775703
Dacnis_cayana	Dacnis_cayana	F	Back	1.35254	1.1988	1.10165	1.00166	1	1	1	-0.999972	-0.999972	0.391355	-0.471453	0.706764	0.704859	0.826448	1.3718
Dacnis_egregia	Dacnis_egregia	F	Back	0.321518	0.119514	0.0184727	-0.0180117	1	1	0	-0.999972	-0.999972	0.622442	-0.695244	0.438591	0.704859	0.826448	0.834927
Dacnis_flaviventer	Dacnis_flaviventer	F	Back	0.269793	0.114809	0.0294674	-0.0861126	1	0	0	-0.999972	-0.999972	0.405356	-1.0912	0.791267	0.704859	0.826448	1.64024
Dacnis_nigripes	Dacnis_nigripes	F	Back	0.383125	0.311417	0.265776	0.214199	1	0	0	-0.999972	-0.999972	-0.705808	-1.2271	-0.0153242	0.704859	0.826448	-0.238826
Dacnis_venusta	Dacnis_venusta	F	Back	0.855758	0.734371	0.609866	0.450923	1	1	0	-0.999972	-0.999972	0.16718	0.293398	0.650711	0.704859	0.826448	1.10336
Dacnis_viguieri	Dacnis_viguieri	F	Back	0.728253	0.42044	0.184541	-0.0921454	1	1	1	-0.999972	-0.999972	0.257212	0.727409	0.83334	0.704859	0.826448	1.10336
Daphoenositta_chrysoptera	Daphoenositta_chrysoptera	F	Back	0.404913	0.28603	0.309266	0.492935	0	0	0	-0.999972	-0.999972	-0.268537	1.48339	0.181501	-1.41865	0.826448	1.10336
Dasycrotapha_speciosa	Dasycrotapha_speciosa	F	Back	0.786467	0.789032	0.649532	0.455473	1	1	1	-0.999972	-0.999972	0.406182	-0.449769	0.971176	0.704859	0.826448	0.029612
Delichon_dasypus	Delichon_dasypus	F	Back	1.46247	1.45179	1.38957	1.22246	0	0	0	-0.999972	-0.999972	-1.02802	-1.11219	-1.85169	0.704859	-1.20993	-0.507264
Delichon_nipalense	Delichon_nipalense	F	Back	1.55227	1.56736	1.4875	1.2485	1	0	0	-0.999972	-0.999972	-0.091798	-0.314891	-0.570652	0.704859	-1.20993	-0.507264
Delichon_urbicum	Delichon_urbicum	F	Back	1.36137	1.53129	1.67344	1.63132	1	0	0	-0.999972	-0.999972	-2.6704	-2.18159	-2.65878	0.704859	-1.20993	0.727551
Delothraupis_castaneoventris	Delothraupis_castaneoventris	F	Back	2.35164	2.57036	2.56242	2.51548	1	1	1	-0.999972	-0.999972	1.47224	-0.930961	-0.665868	0.704859	0.826448	1.10336
Dendrocincla_anabatina	Dendrocincla_anabatina	F	Back	-0.648153	-0.679142	-0.608472	-0.566303	0	0	0	-0.999972	-0.999972	0.0468194	0.791052	0.717836	-1.41865	0.826448	-0.507264
Dendrocincla_fuliginosa	Dendrocincla_fuliginosa	F	Back	-0.650912	-0.504661	-0.328149	0.157304	0	0	0	-0.999972	-0.999972	0.486081	-0.591142	0.804891	-1.41865	0.826448	-0.158295
Dendrocincla_homochroa	Dendrocincla_homochroa	F	Back	-0.931242	-0.932984	-1.00271	-0.880247	0	0	0	-0.999972	-0.999972	0.140127	0.848883	0.655581	-1.41865	0.826448	1.3718
Dendrocincla_turdina	Dendrocincla_turdina	F	Back	-0.929445	-1.01212	-1.11195	-1.11366	0	0	0	-0.999972	-0.999972	-0.350442	-0.694029	0.125621	-1.41865	0.826448	0.566488
Dendrocitta_bayleyi	Dendrocitta_bayleyi	F	Back	1.10646	1.24347	1.09969	0.912808	0	0	0	-0.999972	-0.999972	0.272411	0.27721	0.978095	-1.41865	0.826448	0.29805
Dendrocitta_formosae	Dendrocitta_formosae	F	Back	0.811376	1.19806	1.24241	1.05295	0	0	0	-0.999972	-0.999972	-0.733082	-0.620498	-0.166209	-1.41865	0.826448	0.29805
Dendrocitta_frontalis	Dendrocitta_frontalis	F	Back	0.547715	1.26133	1.2392	1.01715	0	0	0	-0.999972	-0.999972	-0.319992	-0.439544	-0.371101	-1.41865	0.826448	0.29805
Dendrocitta_leucogastra	Dendrocitta_leucogastra	F	Back	0.146769	0.674072	0.87592	0.888553	0	0	0	-0.999972	-0.999972	0.387823	1.31505	0.828467	-1.41865	0.826448	1.10336
Dendrocitta_occipitalis	Dendrocitta_occipitalis	F	Back	0.503889	0.845237	1.00315	0.950436	0	0	0	-0.999972	-0.999972	0.604912	-0.140776	0.653641	-1.41865	0.826448	1.10336
Dendrocitta_vagabunda	Dendrocitta_vagabunda	F	Back	-0.179288	0.182769	0.238412	0.448071	0	0	0	-0.999972	-0.999972	-0.0869411	0.96787	0.735785	-1.41865	0.826448	0.834927
Dendrocolaptes_certhia	Dendrocolaptes_certhia	F	Back	-0.813351	-0.757919	-0.675357	-0.448103	0	0	0	-0.999972	-0.999972	0.514194	-0.7687	0.808436	-1.41865	0.826448	1.3718
Dendrocolaptes_picumnus	Dendrocolaptes_picumnus	F	Back	-0.626881	-0.537739	-0.383431	-0.213512	0	0	0	-0.999972	-0.999972	0.442896	-0.610948	0.743963	-1.41865	0.826448	-0.507264
Dendrocolaptes_platyrostris	Dendrocolaptes_platyrostris	F	Back	-0.630218	-0.487264	-0.367243	-0.340732	0	0	0	-0.999972	-0.999972	0.070326	-0.282501	0.427111	-1.41865	0.826448	-1.04414
Dendroica_caerulescens	Dendroica_caerulescens	F	Back	0.524487	0.23209	0.0440044	-0.163685	0	0	0	-0.999972	-0.999972	-2.51148	-1.88488	-2.108	0.704859	0.826448	0.566488
Dendroica_castanea	Dendroica_castanea	F	Back	-0.187061	-0.33429	-0.446418	-0.525251	0	0	0	-0.999972	-0.999972	-2.90192	-2.2565	-2.84004	0.704859	0.826448	1.64024
Dendroica_cerulea	Dendroica_cerulea	F	Back	1.11477	0.918359	0.797512	0.696309	1	1	1	-0.999972	-0.999972	-2.12753	-1.39154	-1.43317	0.704859	0.826448	0.834927
Dendroica_chrysoparia	Dendroica_chrysoparia	F	Back	0.839735	0.662491	0.522339	0.372527	1	1	0	-0.999972	-0.999972	-1.04978	0.0962753	-0.170049	0.704859	0.826448	1.64024
Dendroica_coronata	Dendroica_coronata	F	Back	0.127318	0.112268	0.134365	0.0810685	0	0	0	-0.999972	-0.999972	-2.67726	-2.09854	-2.72871	0.704859	0.826448	0.29805
Dendroica_delicata	Dendroica_delicata	F	Back	1.0065	0.822625	0.691245	0.620618	0	0	0	-0.999972	-0.999972	0.583067	1.35005	0.848331	0.704859	0.826448	1.64024
Dendroica_discolor	Dendroica_discolor	F	Back	0.0608511	-0.140662	-0.262838	-0.364165	1	0	0	-0.999972	-0.999972	-1.69459	-0.818824	-0.794126	0.704859	-1.20993	-0.507264
Dendroica_dominica	Dendroica_dominica	F	Back	0.800363	0.599871	0.459049	0.367991	0	0	0	-0.999972	-0.999972	-1.60204	-0.696501	-0.667821	0.704859	0.826448	1.64024
Dendroica_fusca	Dendroica_fusca	F	Back	0.21703	0.052945	-0.0721163	-0.141497	0	0	0	-0.999972	-0.999972	-2.61833	-1.96401	-2.3148	0.704859	0.826448	1.10336
Dendroica_graciae	Dendroica_graciae	F	Back	0.175133	-0.0456026	-0.219638	-0.437164	0	0	0	-0.999972	-0.999972	-0.376201	0.874656	-0.416065	0.704859	0.826448	1.64024
Dendroica_magnolia	Dendroica_magnolia	F	Back	0.756179	0.639741	0.566836	0.493753	1	1	0	-0.999972	-0.999972	-2.85548	-2.21822	-2.71827	0.704859	0.826448	1.10336
Dendroica_nigrescens	Dendroica_nigrescens	F	Back	0.713809	0.583425	0.525208	0.481742	1	0	0	-0.999972	-0.999972	-1.57738	-0.0922388	-1.52477	0.704859	0.826448	-1.04414
Dendroica_occidentalis	Dendroica_occidentalis	F	Back	0.529622	0.428759	0.339811	0.265349	1	0	0	-0.999972	-0.999972	-1.87276	-0.679006	-1.40748	0.704859	0.826448	1.64024
Dendroica_palmarum	Dendroica_palmarum	F	Back	-0.457289	-0.470732	-0.386825	-0.304735	0	0	0	-0.999972	-0.999972	-2.94475	-2.31468	-2.91646	0.704859	-1.20993	-1.04414
Dendroica_pensylvanica	Dendroica_pensylvanica	F	Back	0.70244	0.623863	0.523531	0.485584	1	1	1	-0.999972	-0.999972	-2.61871	-1.94787	-2.31455	0.704859	-1.20993	1.10336
Dendroica_pharetra	Dendroica_pharetra	F	Back	-0.256894	-0.324362	-0.356447	-0.345899	0	0	0	-0.999972	-0.999972	0.108088	1.21214	0.681853	0.704859	0.826448	0.727551
Dendroica_pinus	Dendroica_pinus	F	Back	-0.412141	-0.520117	-0.588114	-0.681959	0	0	0	-0.999972	-0.999972	-1.82998	-1.02099	-1.1101	0.704859	0.826448	1.10336
Dendroica_plumbea	Dendroica_plumbea	F	Back	0.872099	0.647566	0.516857	0.434269	0	0	0	-0.999972	-0.999972	0.483015	1.34811	0.732076	0.704859	0.826448	-0.507264
Dendroica_striata	Dendroica_striata	F	Back	-0.112641	-0.347765	-0.502031	-0.625063	0	0	0	-0.999972	-0.999972	-3.12702	-2.89756	-3.38393	0.704859	0.826448	1.64024
Dendroica_tigrina	Dendroica_tigrina	F	Back	-0.0494291	-0.310809	-0.425684	-0.517751	0	0	0	-0.999972	-0.999972	-2.90699	-2.22846	-2.82741	0.704859	0.826448	1.10336
Dendroica_townsendi	Dendroica_townsendi	F	Back	0.1141	-0.0472117	-0.159149	-0.236419	0	0	0	-0.999972	-0.999972	-2.98544	-2.81191	-2.68961	0.704859	0.826448	1.10336
Dendroica_virens	Dendroica_virens	F	Back	0.639491	0.475236	0.321448	0.196442	1	1	0	-0.999972	-0.999972	-2.70709	-2.06137	-2.44691	0.704859	0.826448	1.10336
Dendroica_vitellina	Dendroica_vitellina	F	Back	0.447336	0.296537	0.21165	0.137863	1	1	1	-0.999972	-0.999972	0.296281	1.44009	0.946384	0.704859	-1.20993	-1.04414
Dendronanthus_indicus	Dendronanthus_indicus	F	Back	-0.113644	-0.258302	-0.304627	-0.279342	0	0	0	-0.999972	-0.999972	-1.92182	-1.29406	-1.39658	0.704859	0.826448	-1.04414
Dicaeum_aeneum	Dicaeum_aeneum	F	Back	0.649831	0.409888	0.270843	0.208152	0	0	0	-0.999972	-0.999972	0.498605	1.24017	0.896918	0.704859	-1.20993	0.834927
Dicaeum_agile	Dicaeum_agile	F	Back	0.520769	0.191785	0.0234323	-0.0770596	0	0	0	-0.999972	-0.999972	0.106214	0.785257	0.765296	0.704859	0.826448	1.10336
Dicaeum_annae	Dicaeum_annae	F	Back	0.565647	0.222437	0.0601962	-0.0658956	0	0	0	-0.999972	-0.999972	0.85452	0.690926	0.662735	0.704859	0.826448	0.834927
Dicaeum_australe	Dicaeum_australe	F	Back	1.27575	1.07077	0.93962	0.89853	0	0	0	-0.999972	-0.999972	0.272457	-0.193094	0.88235	0.704859	0.826448	0.834927
Dicaeum_bicolor	Dicaeum_bicolor	F	Back	0.797182	0.561253	0.463108	0.493567	0	0	0	-0.999972	-0.999972	0.276145	-0.210823	0.880634	0.704859	0.826448	1.10336
Dicaeum_celebicum	Dicaeum_celebicum	F	Back	0.838759	0.61603	0.465739	0.3745	0	0	0	-0.999972	-0.999972	0.74429	0.501975	0.786037	0.704859	0.826448	0.834927
Dicaeum_chrysorrheum	Dicaeum_chrysorrheum	F	Back	0.228299	0.111411	0.0441386	0.00292364	0	0	0	-0.999972	-0.999972	0.231008	0.194714	0.640825	0.704859	0.826448	0.834927
Dicaeum_concolor	Dicaeum_concolor	F	Back	0.196687	-0.0096298	-0.106055	-0.149223	1	0	0	-0.999972	-0.999972	-0.129794	-0.174751	0.171123	0.704859	0.826448	0.834927
Dicaeum_cruentatum	Dicaeum_cruentatum	F	Back	0.562741	0.470916	0.472966	0.453055	0	0	0	-0.999972	-0.999972	-0.062907	-0.0171996	0.508252	0.704859	0.826448	0.834927
Dicaeum_erythrorhynchos	Dicaeum_erythrorhynchos	F	Back	0.281216	0.060835	-0.0874128	-0.169656	1	0	0	-0.999972	-0.999972	0.0123155	1.09034	0.766917	0.704859	0.826448	1.10336
Dicaeum_erythrothorax	Dicaeum_erythrothorax	F	Back	0.671056	0.494704	0.328236	0.155897	0	0	0	-0.999972	-0.999972	0.695042	0.260568	0.84908	0.704859	-1.20993	1.3718
Dicaeum_eximium	Dicaeum_eximium	F	Back	-0.0773866	-0.396159	-0.606959	-0.78824	0	0	0	-0.999972	-0.999972	0.344936	0.92013	0.815586	0.704859	0.826448	1.10336
Dicaeum_geelvinkianum	Dicaeum_geelvinkianum	F	Back	0.758177	0.617533	0.467821	0.30055	1	0	0	-0.999972	-0.999972	0.598199	0.305647	0.739722	0.704859	0.826448	1.3718
Dicaeum_haematostictum	Dicaeum_haematostictum	F	Back	1.60082	1.35353	1.17629	0.995913	0	0	0	-0.999972	-0.999972	0.406182	-0.449769	0.971176	0.704859	0.826448	0.566488
Dicaeum_hirundinaceum	Dicaeum_hirundinaceum	F	Back	0.510925	0.270565	0.162712	0.134448	0	0	0	-0.999972	-0.999972	-0.225512	1.71222	0.266135	0.704859	-1.20993	1.3718
Dicaeum_hypoleucum	Dicaeum_hypoleucum	F	Back	0.844723	0.643646	0.56917	0.555608	0	0	0	-0.999972	-0.999972	0.279085	-0.158175	0.871999	0.704859	0.826448	0.834927
Dicaeum_igniferum	Dicaeum_igniferum	F	Back	0.254476	0.177982	0.106305	0.0380102	0	0	0	-0.999972	-0.999972	0.886557	0.822883	0.691313	0.704859	-1.20993	1.10336
Dicaeum_ignipectus	Dicaeum_ignipectus	F	Back	0.232185	0.0652813	-0.00582145	-0.0599741	1	0	0	-0.999972	-0.999972	-0.364947	-0.436447	-0.0431222	0.704859	0.826448	1.64024
Dicaeum_maugei	Dicaeum_maugei	F	Back	0.529653	0.423648	0.357255	0.3413	0	0	0	-0.999972	-0.999972	0.849517	1.28966	0.831352	0.704859	0.826448	0.834927
Dicaeum_melanoxanthum	Dicaeum_melanoxanthum	F	Back	0.845907	0.486412	0.265941	0.0803351	0	0	0	-0.999972	-0.999972	0.0465232	-0.385969	-0.721874	0.704859	0.826448	1.10336
Dicaeum_monticolum	Dicaeum_monticolum	F	Back	0.55228	0.327077	0.221162	0.20731	1	0	0	-0.999972	-0.999972	0.747899	-0.118407	0.586302	0.704859	0.826448	0.566488
Dicaeum_nehrkorni	Dicaeum_nehrkorni	F	Back	0.638346	0.383516	0.261299	0.204607	0	0	0	-0.999972	-0.999972	0.618831	0.439246	0.655429	0.704859	0.826448	1.3718
Dicaeum_pygmaeum	Dicaeum_pygmaeum	F	Back	0.380663	0.206701	0.182607	0.312974	1	0	0	-0.999972	-0.999972	0.300912	-0.189816	0.897883	0.704859	0.826448	0.834927
Dicaeum_sanguinolentum	Dicaeum_sanguinolentum	F	Back	0.476765	0.384104	0.28845	0.28901	0	0	0	-0.999972	-0.999972	0.641075	0.860482	0.702664	0.704859	0.826448	1.64024
Dicaeum_trigonostigma	Dicaeum_trigonostigma	F	Back	1.10596	0.832216	0.628721	0.448007	1	1	0	-0.999972	-0.999972	0.412654	0.0994056	0.84347	0.704859	0.826448	0.834927
Dicaeum_tristrami	Dicaeum_tristrami	F	Back	-0.0268273	-0.00926926	0.0101194	-0.0184244	0	0	0	-0.999972	-0.999972	0.324122	1.17615	0.811979	0.704859	0.826448	0.834927
Dicaeum_trochileum	Dicaeum_trochileum	F	Back	0.616363	0.443813	0.338894	0.219277	0	0	0	-0.999972	-0.999972	0.610069	0.236842	0.900952	0.704859	-1.20993	0.834927
Dicaeum_vincens	Dicaeum_vincens	F	Back	0.98239	0.842079	0.748722	0.647516	1	0	0	-0.999972	-0.999972	0.514577	1.01609	0.862542	0.704859	0.826448	1.10336
Dicaeum_vulneratum	Dicaeum_vulneratum	F	Back	0.499625	0.341414	0.228794	0.140616	1	0	0	-0.999972	-0.999972	0.465533	0.184187	0.87475	0.704859	0.826448	0.834927
Dicrurus_adsimilis	Dicrurus_adsimilis	F	Back	1.8053	1.65161	1.4186	1.03282	0	0	0	-0.999972	-0.999972	0.600636	0.957041	0.510317	-1.41865	-1.20993	0.029612
Dicrurus_aeneus	Dicrurus_aeneus	F	Back	1.77865	1.64426	1.50465	1.33088	1	0	0	-0.999972	-0.999972	0.108999	0.356978	0.607343	-1.41865	0.826448	1.10336
Dicrurus_aldabranus	Dicrurus_aldabranus	F	Back	1.39933	1.16537	0.98718	0.815069	0	0	0	-0.999972	-0.999972	1.00387	2.192	0.881989	-1.41865	-1.20993	-0.238826
Dicrurus_andamanensis	Dicrurus_andamanensis	F	Back	1.77586	1.60669	1.40324	1.01835	0	0	0	-0.999972	-0.999972	0.268862	0.289023	0.984435	-1.41865	0.826448	1.64024
Dicrurus_annectans	Dicrurus_annectans	F	Back	1.8098	1.60842	1.44231	1.08217	1	1	0	-0.999972	-0.999972	-0.28408	0.0860983	0.273186	-1.41865	0.826448	0.834927
Dicrurus_atripennis	Dicrurus_atripennis	F	Back	2.08398	1.83041	1.6111	1.46648	1	0	0	-0.999972	-0.999972	0.533434	-0.649191	0.709505	-1.41865	0.826448	0.029612
Dicrurus_balicassius	Dicrurus_balicassius	F	Back	2.04081	1.74287	1.41032	1.02333	1	0	0	-0.999972	-0.999972	0.180765	-0.213887	0.909926	-1.41865	0.826448	0.566488
Dicrurus_bracteatus	Dicrurus_bracteatus	F	Back	1.85961	1.70887	1.4031	1.01554	0	0	0	-0.999972	-0.999972	0.128328	0.842367	0.473547	-1.41865	-1.20993	1.10336
Dicrurus_caerulescens	Dicrurus_caerulescens	F	Back	1.61001	1.32421	1.10243	0.871916	1	0	0	-0.999972	-0.999972	0.00691394	1.24685	0.875226	-1.41865	0.826448	0.029612
Dicrurus_densus	Dicrurus_densus	F	Back	1.80793	1.62692	1.3985	1.01058	0	0	0	-0.999972	-0.999972	0.839513	1.05829	0.779298	-1.41865	0.826448	1.3718
Dicrurus_forficatus	Dicrurus_forficatus	F	Back	1.87546	1.60047	1.38099	1.11848	1	0	0	-0.999972	-0.999972	0.117734	1.34223	0.481051	-1.41865	0.826448	1.10336
Dicrurus_fuscipennis	Dicrurus_fuscipennis	F	Back	1.68339	1.70861	1.5737	1.19947	1	1	0	-0.999972	-0.999972	0.709387	1.78601	0.48492	-1.41865	-1.20993	0.029612
Dicrurus_hottentottus	Dicrurus_hottentottus	F	Back	1.89384	1.71893	1.39943	1.01158	0	0	0	-0.999972	-0.999972	-0.290469	-0.104	0.163396	-1.41865	0.826448	1.10336
Dicrurus_leucophaeus	Dicrurus_leucophaeus	F	Back	1.53118	1.23783	1.02148	0.806089	1	1	0	-0.999972	-0.999972	-0.64033	-0.428427	-0.331186	-1.41865	-1.20993	0.834927
Dicrurus_ludwigii	Dicrurus_ludwigii	F	Back	1.76122	1.52899	1.3468	1.07297	0	0	0	-0.999972	-0.999972	0.595031	0.106902	0.591088	-1.41865	0.826448	0.566488
Dicrurus_macrocercus	Dicrurus_macrocercus	F	Back	1.86285	1.65716	1.40071	1.01297	0	0	0	-0.999972	-0.999972	-0.538063	0.131965	0.0633195	-1.41865	-1.20993	0.727551
Dicrurus_megarhynchus	Dicrurus_megarhynchus	F	Back	2.03909	1.76232	1.43121	1.04584	1	0	0	-0.999972	-0.999972	0.62877	0.838737	0.878988	-1.41865	0.826448	0.29805
Dicrurus_modestus	Dicrurus_modestus	F	Back	1.88322	1.71227	1.44042	1.10939	1	0	0	-0.999972	-0.999972	0.561478	-0.611828	0.667436	-1.41865	-1.20993	1.64024
Dicrurus_paradiseus	Dicrurus_paradiseus	F	Back	2.07421	1.88121	1.57391	1.68859	1	1	0	-0.999972	-0.999972	0.150206	0.556739	0.748141	-1.41865	0.826448	0.566488
Dicrurus_remifer	Dicrurus_remifer	F	Back	2.18604	1.87322	1.66452	1.71249	1	1	0	-0.999972	-0.999972	-0.0524716	0.162783	0.369645	-1.41865	0.826448	0.566488
Dicrurus_sumatranus	Dicrurus_sumatranus	F	Back	1.94221	1.81041	1.49771	1.47434	1	1	0	-0.999972	-0.999972	0.497385	-0.125701	0.849398	-1.41865	0.826448	0.566488
Dicrurus_waldenii	Dicrurus_waldenii	F	Back	1.88828	1.65849	1.43123	1.13682	1	0	0	-0.999972	-0.999972	0.585087	2.13716	0.824065	-1.41865	0.826448	-0.507264
Diglossa_albilatera	Diglossa_albilatera	F	Back	-0.0669186	-0.127603	-0.169116	-0.266677	0	0	0	-0.999972	-0.999972	1.03299	-0.527449	-0.226188	0.704859	-1.20993	0.29805
Diglossa_baritula	Diglossa_baritula	F	Back	0.17312	-0.0902992	-0.272858	-0.503712	0	0	0	-0.999972	-0.999972	0.405327	0.763563	0.162259	0.704859	-1.20993	0.566488
Diglossa_brunneiventris	Diglossa_brunneiventris	F	Back	1.42935	1.19276	1.04237	0.935977	0	0	0	-0.999972	-0.999972	2.25446	-0.296316	-1.26247	0.704859	-1.20993	0.029612
Diglossa_caerulescens	Diglossa_caerulescens	F	Back	1.60724	1.40339	1.2225	0.988093	1	1	0	-0.999972	-0.999972	1.23549	-0.649939	-0.432326	0.704859	-1.20993	1.64024
Diglossa_cyanea	Diglossa_cyanea	F	Back	1.84901	1.73683	1.66184	1.54099	1	1	1	-0.999972	-0.999972	1.15885	-0.670547	-0.358692	0.704859	0.826448	0.834927
Diglossa_duidae	Diglossa_duidae	F	Back	1.89147	1.69817	1.54813	1.39223	1	0	0	-0.999972	-0.999972	0.593001	-0.398918	0.857069	0.704859	-1.20993	0.29805
Diglossa_gloriosa	Diglossa_gloriosa	F	Back	0.836331	0.645253	0.528078	0.390277	0	0	0	-0.999972	-0.999972	0.330634	0.112893	0.103424	0.704859	-1.20993	-0.507264
Diglossa_humeralis	Diglossa_humeralis	F	Back	1.64811	1.39784	1.23135	1.01285	1	0	0	-0.999972	-0.999972	1.08086	-0.604871	-0.253388	0.704859	-1.20993	-0.238826
Diglossa_indigotica	Diglossa_indigotica	F	Back	1.30232	1.06895	0.959393	0.935395	0	0	0	-0.999972	-0.999972	0.446412	-0.356392	0.202157	0.704859	0.826448	0.834927
Diglossa_lafresnayii	Diglossa_lafresnayii	F	Back	1.75122	1.51363	1.37569	1.09631	0	0	0	-0.999972	-0.999972	1.1273	-0.71039	-0.392048	0.704859	-1.20993	-0.238826
Diglossa_major	Diglossa_major	F	Back	1.92443	1.75	1.57129	1.34195	1	1	1	-0.999972	-0.999972	0.839712	0.325019	0.407047	0.704859	-1.20993	0.29805
Diglossa_plumbea	Diglossa_plumbea	F	Back	0.0643767	-0.137933	-0.295068	-0.464106	0	0	0	-0.999972	-0.999972	-0.105335	1.09162	0.420779	0.704859	-1.20993	-0.238826
Diglossa_venezuelensis	Diglossa_venezuelensis	F	Back	0.445837	0.290148	0.160851	0.0183273	0	0	0	-0.999972	-0.999972	0.47742	0.87609	0.616269	0.704859	-1.20993	1.64024
Dinemellia_dinemelli	Dinemellia_dinemelli	F	Back	0.0547135	-0.0963406	-0.20413	-0.294778	0	0	0	-0.999972	-0.999972	1.04158	1.26104	0.602587	0.704859	-1.20993	-1.04414
Dioptrornis_brunneus	Dioptrornis_brunneus	F	Back	0.239249	0.0924474	0.11433	0.104231	0	0	0	-0.999972	-0.999972	0.70723	-0.0890681	0.158525	0.704859	0.826448	-1.04414
Dioptrornis_chocolatinus	Dioptrornis_chocolatinus	F	Back	0.470634	0.194404	0.0583462	-0.0344518	0	0	0	-0.999972	-0.999972	1.25692	1.33364	-0.0836642	0.704859	-1.20993	-1.04414
Dioptrornis_fischeri	Dioptrornis_fischeri	F	Back	1.4936	1.15601	0.913408	0.644986	0	0	0	-0.999972	-0.999972	0.794646	0.23029	0.211248	0.704859	0.826448	-1.04414
Diuca_diuca	Diuca_diuca	F	Back	-0.118082	-0.292703	-0.386647	-0.449732	0	0	0	-0.999972	-0.999972	-1.25401	-0.706717	-1.2208	0.704859	-1.20993	-1.04414
Diuca_speculifera	Diuca_speculifera	F	Back	0.601453	0.29693	0.0924815	-0.0966114	0	0	0	-0.999972	-0.999972	2.46873	-0.128736	-1.50302	0.704859	-1.20993	-1.04414
Dives_atroviolaceus	Dives_atroviolaceus	F	Back	2.06982	1.79896	1.47055	1.26701	0	0	0	-0.999972	-0.999972	-0.118165	1.33774	0.755012	0.704859	-1.20993	-0.238826
Dives_dives	Dives_dives	F	Back	1.71154	1.59301	1.39595	1.00783	0	0	0	-0.999972	-0.999972	0.0838137	0.813421	0.629221	0.704859	-1.20993	-0.775703
Dives_warszewiczi	Dives_warszewiczi	F	Back	1.798	1.62701	1.39595	1.00783	0	0	0	-0.999972	-0.999972	1.26878	-0.860257	-0.204303	0.704859	-1.20993	-0.775703
Dolichonyx_oryzivorus	Dolichonyx_oryzivorus	F	Back	-1.04321	-0.987539	-0.921	-0.80049	0	0	0	-0.999972	-0.999972	-2.40224	-1.58696	-2.09401	0.704859	-1.20993	-1.04414
Donacobius_atricapilla	Donacobius_atricapilla	F	Back	0.534858	0.896627	1.17864	1.00783	0	0	0	-0.999972	-0.999972	0.356043	-0.598091	0.710527	0.704859	-1.20993	0.29805
Donacospiza_albifrons	Donacospiza_albifrons	F	Back	-0.917289	-0.875972	-0.820021	-0.782118	0	0	0	-0.999972	-0.999972	-0.79616	-0.501073	-0.124384	0.704859	-1.20993	-1.04414
Dromaeocercus_brunneus	Dromaeocercus_brunneus	F	Back	0.518955	0.807558	1.08671	1.00907	0	0	0	-0.999972	-0.999972	-0.0725792	0.820154	0.183805	0.704859	0.826448	-1.04414
Drymocichla_incana	Drymocichla_incana	F	Back	0.93499	0.641609	0.421886	0.199031	0	0	0	-0.999972	-0.999972	0.773926	0.570871	0.729911	0.704859	-1.20993	-1.04414
Drymodes_brunneopygia	Drymodes_brunneopygia	F	Back	0.0601919	-0.145954	-0.247907	-0.235178	0	0	0	-0.999972	-0.999972	-0.958837	0.991771	-0.370203	0.704859	-1.20993	-1.04414
Drymophila_caudata	Drymophila_caudata	F	Back	-0.550247	-0.436817	-0.376208	-0.33414	0	0	0	-0.999972	-0.999972	0.748083	-0.573105	-0.00452755	-1.41865	0.826448	1.10336
Drymophila_ferruginea	Drymophila_ferruginea	F	Back	-0.11119	0.276499	0.427785	0.533698	0	0	0	-0.999972	-0.999972	-0.257464	-0.798191	0.201552	-1.41865	0.826448	0.834927
Drymophila_genei	Drymophila_genei	F	Back	-1.47133	-1.55981	-1.6359	-1.61169	0	0	0	-0.999972	-0.999972	-0.38631	-0.957404	0.067229	-1.41865	0.826448	-0.507264
Drymophila_ochropyga	Drymophila_ochropyga	F	Back	0.109088	0.170968	0.177869	0.225371	0	0	0	-0.999972	-0.999972	-0.334186	-0.867382	0.0383624	-1.41865	0.826448	-0.507264
Drymophila_squamata	Drymophila_squamata	F	Back	-0.0826562	0.1255	0.286254	0.474971	0	0	0	-0.999972	-0.999972	-0.161457	-0.664488	0.278786	-1.41865	0.826448	-0.507264
Drymornis_bridgesii	Drymornis_bridgesii	F	Back	-1.34964	-1.50155	-1.42637	-1.15058	0	0	0	-0.999972	-0.999972	-0.755004	0.0155447	-0.0594169	-1.41865	-1.20993	-1.04414
Dryoscopus_angolensis	Dryoscopus_angolensis	F	Back	-0.0113123	-0.0746439	-0.112047	-0.19959	0	0	0	-0.999972	-0.999972	0.554758	-0.684035	0.424099	-1.41865	0.826448	1.64024
Dryoscopus_cubla	Dryoscopus_cubla	F	Back	1.26107	1.25792	1.21673	1.01269	0	0	0	-0.999972	-0.999972	0.438863	0.523962	0.273275	-1.41865	0.826448	1.10336
Dryoscopus_gambensis	Dryoscopus_gambensis	F	Back	0.166732	0.0466694	-0.0617783	-0.124366	0	0	0	-0.999972	-0.999972	0.788558	0.63814	0.75626	-1.41865	-1.20993	1.64024
Dryoscopus_pringlii	Dryoscopus_pringlii	F	Back	-0.219091	-0.433361	-0.530861	-0.519716	0	0	0	-0.999972	-0.999972	0.998601	0.974258	0.670478	-1.41865	-1.20993	-0.238826
Dryoscopus_sabini	Dryoscopus_sabini	F	Back	-1.23868	-1.17742	-0.961564	-0.847487	0	0	0	-0.999972	-0.999972	0.58059	-0.618026	0.724409	-1.41865	0.826448	1.64024
Dryoscopus_senegalensis	Dryoscopus_senegalensis	F	Back	1.38257	1.29407	1.19142	0.967542	0	0	0	-0.999972	-0.999972	0.586415	-0.708693	0.646076	-1.41865	0.826448	1.64024
Dubusia_taeniata	Dubusia_taeniata	F	Back	1.64268	1.57105	1.4633	1.36322	1	1	0	-0.999972	-0.999972	1.18067	-0.674098	-0.342674	0.704859	0.826448	-0.507264
Dulus_dominicus	Dulus_dominicus	F	Back	0.145396	0.00610564	-0.0661225	-0.0968506	0	0	0	-0.999972	-0.999972	0.120599	0.83351	0.684738	0.704859	-1.20993	0.566488
Dumetella_carolinensis	Dumetella_carolinensis	F	Back	0.947747	0.735079	0.632504	0.581953	0	0	0	-0.999972	-0.999972	-2.102	-1.1808	-1.66546	0.704859	-1.20993	-0.507264
Dumetia_hyperythra	Dumetia_hyperythra	F	Back	-1.48023	-1.50319	-1.47583	-1.55505	0	0	0	-0.999972	-0.999972	0.0389634	1.28454	0.889942	0.704859	-1.20993	-1.04414
Dysithamnus_leucostictus	Dysithamnus_leucostictus	F	Back	-0.18845	-2.93111e-05	0.140963	0.35206	0	0	0	-0.999972	-0.999972	0.706924	-0.625008	0.0554552	-1.41865	0.826448	-0.238826
Dysithamnus_mentalis	Dysithamnus_mentalis	F	Back	0.313178	0.31117	0.200162	0.035639	0	0	0	-0.999972	-0.999972	0.269455	-0.343421	0.410725	-1.41865	0.826448	0.566488
Dysithamnus_stictothorax	Dysithamnus_stictothorax	F	Back	-0.0226014	-0.0111649	-0.0292701	-0.0926048	0	0	0	-0.999972	-0.999972	-0.417769	-0.880302	0.0648662	-1.41865	0.826448	0.834927
Dysithamnus_striaticeps	Dysithamnus_striaticeps	F	Back	-0.545536	-0.660736	-0.773174	-0.887222	0	0	0	-0.999972	-0.999972	0.0429258	1.23301	0.743449	-1.41865	0.826448	0.29805
Dysithamnus_xanthopterus	Dysithamnus_xanthopterus	F	Back	-1.00949	-0.742427	-0.62562	-0.54735	0	0	0	-0.999972	-0.999972	-0.704182	-1.19925	-0.14083	-1.41865	0.826448	1.64024
Elaenia_albiceps	Elaenia_albiceps	F	Back	0.0479559	-0.182153	-0.323798	-0.482898	0	0	0	-0.999972	-0.999972	-0.266399	-0.873799	-1.08328	-1.41865	0.826448	1.64024
Elaenia_chiriquensis	Elaenia_chiriquensis	F	Back	-0.00653568	-0.20063	-0.323137	-0.453677	0	0	0	-0.999972	-0.999972	0.45522	-0.280991	0.644187	-1.41865	-1.20993	0.566488
Elaenia_cristata	Elaenia_cristata	F	Back	-0.0796295	-0.415217	-0.621928	-0.798796	0	0	0	-0.999972	-0.999972	0.613068	-0.115711	0.774222	-1.41865	-1.20993	0.834927
Elaenia_dayi	Elaenia_dayi	F	Back	0.801453	0.619224	0.523009	0.400718	1	0	0	-0.999972	-0.999972	0.739437	0.131036	0.519528	-1.41865	0.826448	1.64024
Elaenia_fallax	Elaenia_fallax	F	Back	0.143048	-0.0775019	-0.213024	-0.410206	0	0	0	-0.999972	-0.999972	0.0339537	0.9315	0.558522	-1.41865	0.826448	0.727551
Elaenia_flavogaster	Elaenia_flavogaster	F	Back	-0.13659	-0.340126	-0.469777	-0.587861	0	0	0	-0.999972	-0.999972	0.354339	-0.224597	0.647667	-1.41865	-1.20993	0.834927
Elaenia_frantzii	Elaenia_frantzii	F	Back	0.10012	-0.109735	-0.258501	-0.450451	0	0	0	-0.999972	-0.999972	0.582457	0.449294	0.203817	-1.41865	0.826448	1.10336
Elaenia_martinica	Elaenia_martinica	F	Back	0.29455	0.0813793	-0.0608406	-0.240673	0	0	0	-0.999972	-0.999972	0.355143	1.18513	0.867734	-1.41865	0.826448	1.64024
Elaenia_mesoleuca	Elaenia_mesoleuca	F	Back	0.0949733	-0.175208	-0.320014	-0.409551	0	0	0	-0.999972	-0.999972	-0.315713	-0.516269	0.152935	-1.41865	0.826448	1.10336
Elaenia_obscura	Elaenia_obscura	F	Back	0.068396	-0.135957	-0.197283	-0.245273	0	0	0	-0.999972	-0.999972	-0.00739816	-0.614534	0.0404611	-1.41865	0.826448	1.10336
Elaenia_pallatangae	Elaenia_pallatangae	F	Back	0.236947	-0.00740985	-0.176442	-0.341136	0	0	0	-0.999972	-0.999972	1.11559	-0.70205	-0.126919	-1.41865	0.826448	0.727551
Elaenia_parvirostris	Elaenia_parvirostris	F	Back	-0.0619254	-0.281219	-0.404829	-0.51108	0	0	0	-0.999972	-0.999972	-0.64066	-0.273909	-0.00442555	-1.41865	0.826448	0.727551
Elaenia_ruficeps	Elaenia_ruficeps	F	Back	0.294389	0.0160818	-0.117156	-0.199839	0	0	0	-0.999972	-0.999972	0.600237	-0.215773	0.845982	-1.41865	-1.20993	0.29805
Eleoscytalopus_indigoticus	Eleoscytalopus_indigoticus	F	Back	0.880907	1.08301	1.03323	0.800708	0	0	0	-0.999972	-0.999972	-0.473818	-0.925383	0.0377056	-1.41865	0.826448	-1.04414
Elminia_albicauda	Elminia_albicauda	F	Back	1.84602	1.9115	1.87601	1.75486	1	1	1	-0.999972	-0.999972	0.637914	-0.013608	0.229229	0.704859	0.826448	1.64024
Elminia_albiventris	Elminia_albiventris	F	Back	1.61492	1.35517	1.15201	0.920467	1	0	0	-0.999972	-0.999972	0.538527	-0.568216	0.292878	0.704859	0.826448	0.29805
Elminia_albonotata	Elminia_albonotata	F	Back	1.82844	1.60604	1.3917	1.11213	1	1	1	-0.999972	-0.999972	0.59936	0.203044	0.268704	0.704859	0.826448	0.566488
Elminia_longicauda	Elminia_longicauda	F	Back	2.30604	2.3584	2.32556	2.20129	1	1	1	-0.999972	-0.999972	0.646992	-0.129432	0.737783	0.704859	0.826448	1.64024
Elminia_nigromitrata	Elminia_nigromitrata	F	Back	2.08967	2.15041	2.11049	1.98459	1	1	1	-0.999972	-0.999972	0.57796	-0.488539	0.665279	0.704859	0.826448	-1.04414
Emberiza_affinis	Emberiza_affinis	F	Back	0.0563102	-0.122959	-0.198376	-0.171284	0	0	0	-0.999972	-0.999972	0.805306	0.952494	0.818424	0.704859	0.826448	1.64024
Emberiza_aureola	Emberiza_aureola	F	Back	-1.06367	-1.20226	-1.28573	-1.299	0	0	0	-0.999972	-0.999972	-3.10976	-2.73198	-3.46738	0.704859	-1.20993	0.834927
Emberiza_bruniceps	Emberiza_bruniceps	F	Back	-1.13194	-1.2795	-1.38193	-1.4564	0	0	0	-0.999972	-0.999972	-1.83465	-0.695092	-1.61847	0.704859	-1.20993	0.834927
Emberiza_buchanani	Emberiza_buchanani	F	Back	-0.7373	-0.969236	-1.09482	-1.21536	0	0	0	-0.999972	-0.999972	-1.53222	-0.49527	-1.9514	0.704859	-1.20993	-1.04414
Emberiza_cabanisi	Emberiza_cabanisi	F	Back	0.313502	0.0631855	-0.0987935	-0.195571	0	0	0	-0.999972	-0.999972	0.611155	0.181068	0.471898	0.704859	-1.20993	1.64024
Emberiza_caesia	Emberiza_caesia	F	Back	-1.02061	-1.18389	-1.26617	-1.39607	0	0	0	-0.999972	-0.999972	-1.53006	-0.0041223	-0.706252	0.704859	-1.20993	-1.04414
Emberiza_capensis	Emberiza_capensis	F	Back	-0.571085	-0.683578	-0.746632	-0.873554	0	0	0	-0.999972	-0.999972	-0.168122	1.43511	-0.285061	0.704859	-1.20993	0.29805
Emberiza_chrysophrys	Emberiza_chrysophrys	F	Back	-0.819058	-0.879243	-0.928407	-0.956913	0	0	0	-0.999972	-0.999972	-3.20165	-2.8044	-3.95797	0.704859	0.826448	1.64024
Emberiza_cia	Emberiza_cia	F	Back	-0.477416	-0.600493	-0.650598	-0.700853	0	0	0	-0.999972	-0.999972	-1.48592	-0.543512	-1.4745	0.704859	-1.20993	-1.04414
Emberiza_cineracea	Emberiza_cineracea	F	Back	-0.522443	-0.745357	-0.88902	-0.974059	0	0	0	-0.999972	-0.999972	-1.43324	0.28065	-0.884703	0.704859	-1.20993	-1.04414
Emberiza_cioides	Emberiza_cioides	F	Back	-0.989612	-1.26386	-1.42302	-1.59924	0	0	0	-0.999972	-0.999972	-2.06158	-1.21201	-2.21102	0.704859	-1.20993	-1.04414
Emberiza_citrinella	Emberiza_citrinella	F	Back	-0.71275	-0.842137	-0.8838	-0.969912	0	0	0	-0.999972	-0.999972	-2.96253	-2.72565	-2.47839	0.704859	-1.20993	-1.04414
Emberiza_elegans	Emberiza_elegans	F	Back	-0.690666	-0.684609	-0.65215	-0.695469	0	0	0	-0.999972	-0.999972	-1.95257	-1.54164	-1.75245	0.704859	-1.20993	1.10336
Emberiza_flaviventris	Emberiza_flaviventris	F	Back	-0.183076	-0.326329	-0.440463	-0.550082	0	0	0	-0.999972	-0.999972	0.482669	0.933415	0.361546	0.704859	-1.20993	1.64024
Emberiza_fucata	Emberiza_fucata	F	Back	-0.66028	-0.77836	-0.832627	-0.795517	0	0	0	-0.999972	-0.999972	-2.00077	-1.63216	-2.32102	0.704859	-1.20993	0.29805
Emberiza_hortulana	Emberiza_hortulana	F	Back	-1.04348	-1.27698	-1.41587	-1.51274	0	0	0	-0.999972	-0.999972	-2.64291	-2.13599	-2.12254	0.704859	-1.20993	-1.04414
Emberiza_impetuani	Emberiza_impetuani	F	Back	-0.773194	-0.927863	-0.920543	-0.825178	0	0	0	-0.999972	-0.999972	-0.0520667	1.58769	-0.172759	0.704859	-1.20993	1.64024
Emberiza_leucocephalos	Emberiza_leucocephalos	F	Back	-1.20896	-1.30859	-1.28486	-1.2107	0	0	0	-0.999972	-0.999972	-2.88311	-2.3688	-3.43047	0.704859	0.826448	-1.04414
Emberiza_melanocephala	Emberiza_melanocephala	F	Back	-1.44362	-1.59491	-1.66179	-1.68253	0	0	0	-0.999972	-0.999972	-1.5102	-0.338685	-0.977227	0.704859	-1.20993	1.64024
Emberiza_pallasi	Emberiza_pallasi	F	Back	-0.762449	-0.853877	-0.86175	-0.8144	0	0	0	-0.999972	-0.999972	-3.1506	-2.83458	-4.10819	0.704859	-1.20993	-0.775703
Emberiza_poliopleura	Emberiza_poliopleura	F	Back	-0.134324	-0.197547	-0.224962	-0.165983	0	0	0	-0.999972	-0.999972	1.08869	1.56299	0.708526	0.704859	-1.20993	1.64024
Emberiza_pusilla	Emberiza_pusilla	F	Back	-0.454167	-0.573443	-0.58095	-0.477394	0	0	0	-0.999972	-0.999972	-3.28085	-3.14543	-3.85972	0.704859	-1.20993	1.10336
Emberiza_rustica	Emberiza_rustica	F	Back	-0.777584	-0.79722	-0.712141	-0.584243	0	0	0	-0.999972	-0.999972	-3.26058	-3.07606	-3.6781	0.704859	-1.20993	1.10336
Emberiza_rutila	Emberiza_rutila	F	Back	-0.635092	-0.659404	-0.629952	-0.627698	0	0	0	-0.999972	-0.999972	-2.99052	-2.3352	-3.58235	0.704859	0.826448	0.834927
Emberiza_schoeniclus	Emberiza_schoeniclus	F	Back	-0.726468	-0.712418	-0.673483	-0.536547	0	0	0	-0.999972	-0.999972	-2.76615	-2.29847	-2.62672	0.704859	-1.20993	-1.04414
Emberiza_socotrana	Emberiza_socotrana	F	Back	-0.733334	-0.893948	-1.03556	-1.16961	0	0	0	-0.999972	-0.999972	0.785254	2.24147	0.850564	0.704859	-1.20993	0.29805
Emberiza_spodocephala	Emberiza_spodocephala	F	Back	-0.483938	-0.573223	-0.611381	-0.634769	0	0	0	-0.999972	-0.999972	-2.78773	-2.14255	-3.17607	0.704859	0.826448	-1.04414
Emberiza_stewarti	Emberiza_stewarti	F	Back	-0.628117	-0.831763	-0.901129	-0.925435	0	0	0	-0.999972	-0.999972	-0.901987	-0.360333	-1.85758	0.704859	-1.20993	-1.04414
Emberiza_striolata	Emberiza_striolata	F	Back	-0.918696	-1.22279	-1.39733	-1.47746	0	0	0	-0.999972	-0.999972	0.196558	1.6744	0.511648	0.704859	-1.20993	-1.04414
Emberiza_sulphurata	Emberiza_sulphurata	F	Back	-0.619681	-0.706122	-0.713091	-0.709972	0	0	0	-0.999972	-0.999972	-2.19888	-1.92782	-1.3562	0.704859	0.826448	-0.775703
Emberiza_tahapisi	Emberiza_tahapisi	F	Back	-0.37407	-0.462111	-0.514566	-0.533152	0	0	0	-0.999972	-0.999972	0.597147	0.943033	0.495445	0.704859	-1.20993	1.64024
Emberiza_tristrami	Emberiza_tristrami	F	Back	-0.61607	-0.609015	-0.509794	-0.372178	0	0	0	-0.999972	-0.999972	-2.78371	-1.83012	-2.87182	0.704859	0.826448	0.29805
Emberiza_variabilis	Emberiza_variabilis	F	Back	-0.194202	-0.286606	-0.315417	-0.28111	0	0	0	-0.999972	-0.999972	-2.70964	-2.2119	-2.2955	0.704859	0.826448	-1.04414
Emberiza_vincenti	Emberiza_vincenti	F	Back	0.129247	-0.110197	-0.210479	-0.243101	0	0	0	-0.999972	-0.999972	0.433966	0.340616	0.366262	0.704859	-1.20993	1.10336
Emberiza_yessoensis	Emberiza_yessoensis	F	Back	-1.17835	-1.15803	-0.998798	-0.710256	0	0	0	-0.999972	-0.999972	-2.4844	-1.60864	-2.05856	0.704859	-1.20993	-0.775703
Emberizoides_herbicola	Emberizoides_herbicola	F	Back	-1.26053	-1.30095	-1.31123	-1.35534	0	0	0	-0.999972	-0.999972	0.131256	-0.347792	0.526285	0.704859	-1.20993	-1.04414
Embernagra_platensis	Embernagra_platensis	F	Back	-0.771088	-1.06339	-1.26996	-1.45798	0	0	0	-0.999972	-0.999972	-0.684512	-0.32736	-0.215642	0.704859	-1.20993	-0.507264
Emblema_pictum	Emblema_pictum	F	Back	-0.518629	-0.6527	-0.628351	-0.521844	0	0	0	-0.999972	-0.999972	0.206907	2.43186	0.637107	0.704859	-1.20993	-1.04414
Eminia_lepida	Eminia_lepida	F	Back	0.344968	0.158244	0.0814874	0.0418132	1	1	0	-0.999972	-0.999972	0.843212	0.396434	0.260885	0.704859	-1.20993	0.29805
Empidonax_affinis	Empidonax_affinis	F	Back	0.0997128	-0.0480199	-0.146258	-0.284002	0	0	0	-0.999972	-0.999972	0.237084	0.566762	-0.114819	-1.41865	0.826448	1.10336
Empidonax_albigularis	Empidonax_albigularis	F	Back	-0.304216	-0.427601	-0.465293	-0.510116	0	0	0	-0.999972	-0.999972	0.211857	0.713964	0.00994356	-1.41865	-1.20993	-1.04414
Empidonax_atriceps	Empidonax_atriceps	F	Back	0.450518	0.448232	0.441096	0.596025	0	0	0	-0.999972	-0.999972	-0.208586	1.02514	0.172604	-1.41865	0.826448	0.29805
Empidonax_difficilis	Empidonax_difficilis	F	Back	-0.336183	-0.491942	-0.591882	-0.735828	0	0	0	-0.999972	-0.999972	-2.50606	-1.86741	-1.92544	-1.41865	0.826448	0.834927
Empidonax_flavescens	Empidonax_flavescens	F	Back	-0.486953	-0.411872	-0.368091	-0.3926	0	0	0	-0.999972	-0.999972	0.192524	1.08328	0.430274	-1.41865	0.826448	1.3718
Empidonax_flaviventris	Empidonax_flaviventris	F	Back	0.24881	0.0729198	-0.0214052	-0.134743	0	0	0	-0.999972	-0.999972	-2.90814	-2.32638	-2.87167	-1.41865	0.826448	-1.04414
Empidonax_fulvifrons	Empidonax_fulvifrons	F	Back	-0.850402	-0.827903	-0.832461	-0.954637	0	0	0	-0.999972	-0.999972	0.139842	0.686329	-0.161307	-1.41865	-1.20993	0.834927
Empidonax_hammondii	Empidonax_hammondii	F	Back	0.224451	-0.0131757	-0.180347	-0.37404	0	0	0	-0.999972	-0.999972	-2.45574	-1.84676	-2.51142	-1.41865	0.826448	-0.158295
Empidonax_minimus	Empidonax_minimus	F	Back	-0.0591153	-0.256413	-0.294345	-0.268925	0	0	0	-0.999972	-0.999972	-2.76229	-2.09767	-2.61492	-1.41865	0.826448	-0.507264
Empidonax_oberholseri	Empidonax_oberholseri	F	Back	-0.322801	-0.567509	-0.712282	-0.874981	0	0	0	-0.999972	-0.999972	-1.95008	-0.75226	-1.94437	-1.41865	0.826448	-1.04414
Empidonax_occidentalis	Empidonax_occidentalis	F	Back	-0.311878	-0.489648	-0.575062	-0.629221	0	0	0	-0.999972	-0.999972	-1.17645	-0.113858	-1.38256	-1.41865	0.826448	0.029612
Empidonax_traillii	Empidonax_traillii	F	Back	-0.150086	-0.336433	-0.446016	-0.495199	0	0	0	-0.999972	-0.999972	-1.97377	-0.880016	-1.6033	-1.41865	-1.20993	-0.507264
Empidonax_virescens	Empidonax_virescens	F	Back	-0.0813917	-0.326849	-0.485181	-0.665469	0	0	0	-0.999972	-0.999972	-1.72287	-0.839388	-0.870924	-1.41865	0.826448	0.727551
Empidonomus_aurantioatrocristatus	Empidonomus_aurantioatrocristatus	F	Back	0.176883	-0.0363106	-0.100666	-0.0144925	0	0	0	-0.999972	-0.999972	-0.119585	-0.318186	0.364341	-1.41865	0.826448	0.727551
Empidonomus_varius	Empidonomus_varius	F	Back	0.0556151	-0.164479	-0.287143	-0.276094	0	0	0	-0.999972	-0.999972	0.251789	-0.336609	0.597993	-1.41865	0.826448	0.834927
Empidornis_semipartitus	Empidornis_semipartitus	F	Back	1.08097	0.843414	0.623436	0.378864	0	0	0	-0.999972	-0.999972	0.888456	0.781452	0.722938	0.704859	-1.20993	0.029612
Enicurus_immaculatus	Enicurus_immaculatus	F	Back	1.37275	1.28428	1.17925	1.00798	1	0	0	-0.999972	-0.999972	-0.233326	0.254964	0.133823	0.704859	0.826448	-1.04414
Enicurus_leschenaulti	Enicurus_leschenaulti	F	Back	1.33323	1.36895	1.40738	1.02015	0	0	0	-0.999972	-0.999972	-0.259553	-0.373787	0.108792	0.704859	-1.20993	-1.04414
Enicurus_maculatus	Enicurus_maculatus	F	Back	1.28443	1.22688	1.15103	1.00683	1	0	0	-0.999972	-0.999972	-0.461702	-0.57917	-0.403926	0.704859	-1.20993	-1.04414
Enicurus_ruficapillus	Enicurus_ruficapillus	F	Back	0.223413	0.559712	0.615434	0.603994	0	0	0	-0.999972	-0.999972	0.58401	-0.0300059	0.861051	0.704859	0.826448	-1.04414
Enicurus_schistaceus	Enicurus_schistaceus	F	Back	1.50148	1.4474	1.30659	1.09565	1	1	1	-0.999972	-0.999972	-0.464342	-0.343982	0.0169458	0.704859	-1.20993	-1.04414
Enicurus_scouleri	Enicurus_scouleri	F	Back	1.15343	1.13498	1.097	0.95581	0	0	0	-0.999972	-0.999972	-0.672528	-0.947342	-0.928121	0.704859	0.826448	-1.04414
Enicurus_velatus	Enicurus_velatus	F	Back	0.922234	0.812683	0.64259	0.446416	0	0	0	-0.999972	-0.999972	0.355322	-0.054447	0.587994	0.704859	0.826448	-1.04414
Enodes_erythrophris	Enodes_erythrophris	F	Back	0.783417	0.878809	0.708321	0.521222	1	0	0	-0.999972	-0.999972	0.618069	0.419881	0.628457	0.704859	0.826448	1.10336
Entomyzon_cyanotis	Entomyzon_cyanotis	F	Back	0.162991	0.354793	0.786232	1.22173	1	0	0	-0.999972	-0.999972	-0.214672	1.38716	0.30169	-1.41865	0.826448	0.834927
Eophona_migratoria	Eophona_migratoria	F	Back	-0.371802	-0.372374	-0.191952	0.0563878	0	0	0	-0.999972	-0.999972	-2.35383	-1.56378	-2.1795	0.704859	0.826448	-0.158295
Eopsaltria_australis	Eopsaltria_australis	F	Back	1.0162	0.804648	0.607281	0.384467	1	1	0	-0.999972	-0.999972	-0.829648	0.712846	-0.268406	0.704859	0.826448	-1.04414
Eopsaltria_flaviventris	Eopsaltria_flaviventris	F	Back	0.285014	0.0707888	-0.00536235	-0.0634279	0	0	0	-0.999972	-0.999972	-0.147023	0.939242	0.350259	0.704859	0.826448	-1.04414
Eopsaltria_georgiana	Eopsaltria_georgiana	F	Back	1.46647	1.21693	1.03759	0.822685	1	0	0	-0.999972	-0.999972	-1.06582	1.04407	-0.489202	0.704859	0.826448	-1.04414
Eopsaltria_griseogularis	Eopsaltria_griseogularis	F	Back	0.965149	0.72058	0.534167	0.368567	1	1	0	-0.999972	-0.999972	-0.857853	1.23237	-0.33163	0.704859	0.826448	-1.04414
Eopsaltria_pulverulenta	Eopsaltria_pulverulenta	F	Back	0.887306	0.737681	0.637835	0.611319	1	0	0	-0.999972	-0.999972	0.500048	1.27565	0.781035	0.704859	0.826448	-0.507264
Epimachus_albertisi	Epimachus_albertisi	F	Back	-1.99142	-1.92975	-1.86653	-1.69063	0	0	0	-0.999972	-0.999972	0.401403	0.307199	0.428959	-1.41865	0.826448	1.3718
Epimachus_fastuosus	Epimachus_fastuosus	F	Back	-0.843086	-0.823265	-0.65085	-0.138969	0	0	0	-0.999972	-0.999972	0.665667	-0.190842	0.166381	-1.41865	0.826448	1.3718
Epimachus_meyeri	Epimachus_meyeri	F	Back	-0.985743	-0.961892	-0.765399	-0.220056	0	0	0	-0.999972	-0.999972	0.583897	-0.0346062	0.10876	-1.41865	0.826448	0.566488
Epinecrophylla_erythrura	Epinecrophylla_erythrura	F	Back	-0.779401	-0.917493	-0.972559	-1.00128	0	0	0	-0.999972	-0.999972	0.362159	-1.31916	0.7637	-1.41865	0.826448	1.10336
Epinecrophylla_fulviventris	Epinecrophylla_fulviventris	F	Back	-0.327712	-0.507157	-0.576139	-0.553524	0	0	0	-0.999972	-0.999972	0.18941	0.32594	0.667015	-1.41865	0.826448	1.3718
Epinecrophylla_haematonota	Epinecrophylla_haematonota	F	Back	-0.98487	-1.06282	-1.06344	-1.02349	0	0	0	-0.999972	-0.999972	0.392859	-1.07735	0.859152	-1.41865	0.826448	-0.507264
Epinecrophylla_ornata	Epinecrophylla_ornata	F	Back	-0.149036	-0.196915	-0.216306	-0.2475	0	0	0	-0.999972	-0.999972	0.489299	-1.05246	0.678054	-1.41865	0.826448	1.10336
Epinecrophylla_spodionota	Epinecrophylla_spodionota	F	Back	0.111457	0.0235086	-0.023805	0.0305193	0	0	0	-0.999972	-0.999972	0.552182	-1.29776	0.129562	-1.41865	0.826448	0.29805
Epthianura_albifrons	Epthianura_albifrons	F	Back	-0.123721	-0.385111	-0.500094	-0.563225	0	0	0	-0.999972	-0.999972	-0.874973	1.06637	-0.289622	-1.41865	-1.20993	-1.04414
Epthianura_aurifrons	Epthianura_aurifrons	F	Back	-0.73871	-0.960221	-1.04097	-1.00827	0	0	0	-0.999972	-0.999972	-0.222432	1.91796	0.272047	-1.41865	-1.20993	-1.04414
Epthianura_tricolor	Epthianura_tricolor	F	Back	-0.544195	-0.602696	-0.616067	-0.598251	1	0	0	-0.999972	-0.999972	-0.311359	1.94616	0.171904	-1.41865	-1.20993	-1.04414
Eremalauda_dunni	Eremalauda_dunni	F	Back	-2.59057	-2.88845	-2.96567	-2.87181	0	0	0	-0.999972	-0.999972	0.524738	1.89306	0.906994	0.704859	-1.20993	-1.04414
Eremalauda_starki	Eremalauda_starki	F	Back	-0.968863	-1.24177	-1.35606	-1.35827	0	0	0	-0.999972	-0.999972	0.212753	1.64129	-0.0787485	0.704859	-1.20993	-1.04414
Eremiornis_carteri	Eremiornis_carteri	F	Back	-0.85601	-1.09303	-1.19535	-1.29597	0	0	0	-0.999972	-0.999972	0.24883	2.46938	0.668661	0.704859	-1.20993	-1.04414
Eremomela_atricollis	Eremomela_atricollis	F	Back	0.0876976	-0.0902938	-0.223992	-0.330385	0	0	0	-0.999972	-0.999972	0.664775	0.0676326	0.183816	0.704859	0.826448	1.64024
Eremomela_badiceps	Eremomela_badiceps	F	Back	0.768306	0.6654	0.504055	0.316419	0	0	0	-0.999972	-0.999972	0.536957	-0.700299	0.679311	0.704859	0.826448	0.727551
Eremomela_canescens	Eremomela_canescens	F	Back	0.00984097	-0.206462	-0.282764	-0.259263	1	1	1	-0.999972	-0.999972	0.890267	1.01738	0.759204	0.704859	-1.20993	0.29805
Eremomela_flavicrissalis	Eremomela_flavicrissalis	F	Back	-0.0815781	-0.316541	-0.382908	-0.347463	0	0	0	-0.999972	-0.999972	1.06433	1.63034	0.799694	0.704859	-1.20993	0.29805
Eremomela_gregalis	Eremomela_gregalis	F	Back	-0.268114	-0.57532	-0.730461	-0.848049	0	0	0	-0.999972	-0.999972	-0.351275	1.58679	-0.45103	0.704859	-1.20993	-1.04414
Eremomela_icteropygialis	Eremomela_icteropygialis	F	Back	-0.291039	-0.436964	-0.465207	-0.402657	0	0	0	-0.999972	-0.999972	0.560693	1.35372	0.441578	0.704859	-1.20993	0.566488
Eremomela_pusilla	Eremomela_pusilla	F	Back	-0.174899	-0.36934	-0.471683	-0.521953	1	1	0	-0.999972	-0.999972	0.732912	0.814424	0.976292	0.704859	-1.20993	1.64024
Eremomela_salvadorii	Eremomela_salvadorii	F	Back	0.536445	0.311019	0.2465	0.14938	1	1	1	-0.999972	-0.999972	0.549871	-0.565316	0.473722	0.704859	-1.20993	0.566488
Eremomela_scotops	Eremomela_scotops	F	Back	-0.249901	-0.48318	-0.650566	-0.793467	0	0	0	-0.999972	-0.999972	0.515212	0.222682	0.330688	0.704859	-1.20993	1.10336
Eremomela_usticollis	Eremomela_usticollis	F	Back	0.0822826	-0.215809	-0.421424	-0.620643	0	0	0	-0.999972	-0.999972	0.23079	1.31898	0.16841	0.704859	-1.20993	1.64024
Eremophila_alpestris	Eremophila_alpestris	F	Back	-0.895163	-1.14294	-1.21995	-1.25705	0	0	0	-0.999972	-0.999972	-2.29819	-1.78425	-2.74487	0.704859	-1.20993	-1.04414
Eremophila_bilopha	Eremophila_bilopha	F	Back	-1.51103	-1.83795	-1.92874	-1.88057	0	0	0	-0.999972	-0.999972	-0.630201	1.21562	-0.094686	0.704859	-1.20993	-1.04414
Eremopsaltria_mongolicus	Eremopsaltria_mongolicus	F	Back	-1.1015	-1.40952	-1.54683	-1.6653	0	0	0	-0.999972	-0.999972	-1.46315	-0.415092	-2.06644	0.704859	-1.20993	-1.04414
Eremopterix_australis	Eremopterix_australis	F	Back	-1.2336	-1.37425	-1.36234	-1.28702	0	0	0	-0.999972	-0.999972	-0.1721	1.87227	-0.31681	0.704859	-1.20993	-1.04414
Eremopterix_griseus	Eremopterix_griseus	F	Back	-0.826827	-1.2178	-1.45648	-1.70051	0	0	0	-0.999972	-0.999972	-0.109467	1.16333	0.82236	0.704859	-1.20993	-1.04414
Eremopterix_leucopareia	Eremopterix_leucopareia	F	Back	-0.882501	-1.1285	-1.23847	-1.20935	0	0	0	-0.999972	-0.999972	0.883375	0.431232	0.306801	0.704859	-1.20993	-1.04414
Eremopterix_leucotis	Eremopterix_leucotis	F	Back	-0.365264	-0.645087	-0.779442	-0.802968	0	0	0	-0.999972	-0.999972	0.662158	1.36232	0.705912	0.704859	-1.20993	-1.04414
Eremopterix_nigriceps	Eremopterix_nigriceps	F	Back	-1.55091	-1.81366	-1.94138	-2.04321	0	0	0	-0.999972	-0.999972	0.592575	1.86804	0.964943	0.704859	-1.20993	-1.04414
Eremopterix_signatus	Eremopterix_signatus	F	Back	-1.01672	-1.26021	-1.37777	-1.47117	0	0	0	-0.999972	-0.999972	1.05633	1.61312	0.853643	0.704859	-1.20993	-1.04414
Eremopterix_verticalis	Eremopterix_verticalis	F	Back	-0.83054	-1.17743	-1.37433	-1.52447	0	0	0	-0.999972	-0.999972	0.116033	1.4506	-0.0302795	0.704859	-1.20993	-1.04414
Ergaticus_ruber	Ergaticus_ruber	F	Back	0.868395	0.662582	0.519501	0.379433	1	1	0	-0.999972	-0.999972	0.351475	0.488792	0.0234499	0.704859	0.826448	-0.238826
Ergaticus_versicolor	Ergaticus_versicolor	F	Back	0.973768	0.776554	0.651727	0.549867	1	1	0	-0.999972	-0.999972	0.215924	0.883725	0.0735713	0.704859	0.826448	-1.04414
Erithacus_akahige	Erithacus_akahige	F	Back	-0.811469	-0.994305	-0.99953	-0.879796	0	0	0	-0.999972	-0.999972	-2.33093	-1.89954	-1.64948	0.704859	0.826448	-1.04414
Erithacus_komadori	Erithacus_komadori	F	Back	-1.21698	-1.15479	-1.17472	-1.1809	0	0	0	-0.999972	-0.999972	-1.10789	-0.819023	0.0940543	0.704859	0.826448	-1.04414
Erithacus_rubecula	Erithacus_rubecula	F	Back	-0.414194	-0.60452	-0.680683	-0.696063	0	0	0	-0.999972	-0.999972	-2.75067	-2.43709	-1.92784	0.704859	-1.20993	-1.04414
Erpornis_zantholeuca	Erpornis_zantholeuca	F	Back	0.0266345	-0.17497	-0.241883	-0.213025	1	1	1	-0.999972	-0.999972	-0.0870691	-0.0765222	0.344896	0.704859	0.826448	1.64024
Erythrocercus_holochlorus	Erythrocercus_holochlorus	F	Back	0.347553	0.145338	0.0463272	-0.0340957	1	1	1	-0.999972	-0.999972	0.835527	0.613077	0.859808	0.704859	0.826448	1.10336
Erythrocercus_livingstonei	Erythrocercus_livingstonei	F	Back	-0.219954	-0.151356	-0.252104	-0.400338	1	1	1	-0.999972	-0.999972	0.296108	0.483178	0.525019	0.704859	0.826448	1.64024
Erythrocercus_mccallii	Erythrocercus_mccallii	F	Back	-0.695518	-0.477555	-0.426711	-0.341337	0	0	0	-0.999972	-0.999972	0.569	-0.596387	0.710319	0.704859	0.826448	0.727551
Erythropygia_barbata	Erythropygia_barbata	F	Back	-0.513474	-0.599947	-0.507477	-0.415328	0	0	0	-0.999972	-0.999972	0.639828	0.195104	0.223733	0.704859	-1.20993	-1.04414
Erythropygia_coryphaeus	Erythropygia_coryphaeus	F	Back	-0.280457	-0.433128	-0.444803	-0.371556	0	0	0	-0.999972	-0.999972	-0.322392	1.66924	-0.383749	0.704859	-1.20993	-1.04414
Erythropygia_galactotes	Erythropygia_galactotes	F	Back	-1.93136	-2.14301	-2.218	-2.2651	0	0	0	-0.999972	-0.999972	-0.351346	0.969506	0.0461138	0.704859	-1.20993	-1.04414
Erythropygia_hartlaubi	Erythropygia_hartlaubi	F	Back	-0.0998083	-0.113707	-0.101603	-0.0496365	0	0	0	-0.999972	-0.999972	0.712047	-0.263028	0.386027	0.704859	-1.20993	-1.04414
Erythropygia_leucophrys	Erythropygia_leucophrys	F	Back	-0.740856	-0.626699	-0.41338	-0.297341	0	0	0	-0.999972	-0.999972	0.557811	0.487103	0.400669	0.704859	-1.20993	-1.04414
Erythropygia_paena	Erythropygia_paena	F	Back	-1.0942	-1.00732	-0.864662	-0.698431	0	0	0	-0.999972	-0.999972	0.207855	1.77107	0.0345348	0.704859	-1.20993	-1.04414
Erythropygia_quadrivirgata	Erythropygia_quadrivirgata	F	Back	-0.533257	-0.44133	-0.396755	-0.377337	0	0	0	-0.999972	-0.999972	0.354777	0.721197	0.415634	0.704859	0.826448	-1.04414
Erythropygia_signata	Erythropygia_signata	F	Back	-0.542102	-0.454626	-0.332204	-0.239029	0	0	0	-0.999972	-0.999972	-0.715115	0.411566	-0.0138581	0.704859	0.826448	-1.04414
Erythrura_cyaneovirens	Erythrura_cyaneovirens	F	Back	1.62106	1.67482	1.55032	1.35004	1	1	1	-0.999972	-0.999972	0.314512	0.161657	0.664293	0.704859	-1.20993	1.64024
Erythrura_gouldiae	Erythrura_gouldiae	F	Back	0.879507	0.642536	0.515481	0.452129	1	1	1	-0.999972	-0.999972	0.576125	2.27003	1.02525	0.704859	-1.20993	-1.04414
Erythrura_hyperythra	Erythrura_hyperythra	F	Back	1.14202	0.906278	0.697811	0.463335	1	0	0	-0.999972	-0.999972	0.536687	0.266043	0.698393	0.704859	0.826448	-1.04414
Erythrura_papuana	Erythrura_papuana	F	Back	0.829924	0.630937	0.466087	0.280505	1	1	0	-0.999972	-0.999972	0.585649	0.105111	0.338569	0.704859	0.826448	1.64024
Erythrura_pealii	Erythrura_pealii	F	Back	1.17946	1.07283	0.918474	0.749086	1	1	0	-0.999972	-0.999972	0.123481	-0.118725	0.691838	0.704859	-1.20993	1.64024
Erythrura_prasina	Erythrura_prasina	F	Back	0.66248	0.596563	0.385362	0.185686	1	0	0	-0.999972	-0.999972	0.523604	0.0900165	0.827593	0.704859	0.826448	-1.04414
Erythrura_psittacea	Erythrura_psittacea	F	Back	0.904344	0.82814	0.66966	0.533498	1	0	0	-0.999972	-0.999972	-0.147023	0.939242	0.350259	0.704859	-1.20993	-1.04414
Erythrura_regia	Erythrura_regia	F	Back	1.62887	2.07754	1.96915	1.83623	1	1	1	-0.999972	-0.999972	0.229705	0.808952	0.657059	0.704859	0.826448	1.64024
Erythrura_trichroa	Erythrura_trichroa	F	Back	0.760076	0.55314	0.356453	0.198324	1	0	0	-0.999972	-0.999972	0.606075	0.396009	0.672626	0.704859	0.826448	-1.04414
Erythrura_tricolor	Erythrura_tricolor	F	Back	0.629039	0.327705	0.0526322	-0.227767	1	1	0	-0.999972	-0.999972	0.819357	1.40479	0.866238	0.704859	-1.20993	-0.507264
Estrilda_astrild	Estrilda_astrild	F	Back	-0.506407	-0.731104	-0.766292	-0.735139	0	0	0	-0.999972	-0.999972	0.420277	0.516389	0.247261	0.704859	-1.20993	-1.04414
Estrilda_atricapilla	Estrilda_atricapilla	F	Back	1.24824	1.1499	1.06973	0.968025	0	0	0	-0.999972	-0.999972	0.514121	-0.935421	0.632966	0.704859	-1.20993	-1.04414
Estrilda_caerulescens	Estrilda_caerulescens	F	Back	0.825099	0.777916	0.641798	0.584359	1	0	0	-0.999972	-0.999972	0.739156	1.07749	1.0068	0.704859	-1.20993	-0.158295
Estrilda_charmosyna	Estrilda_charmosyna	F	Back	0.439056	0.361308	0.482461	0.679706	0	0	0	-0.999972	-0.999972	1.04618	1.32351	0.683747	0.704859	-1.20993	-1.04414
Estrilda_erythronotos	Estrilda_erythronotos	F	Back	0.770024	0.552486	0.474182	0.404682	0	0	0	-0.999972	-0.999972	0.574208	1.4341	0.265538	0.704859	-1.20993	-1.04414
Estrilda_melanotis	Estrilda_melanotis	F	Back	-0.00863638	-0.143746	-0.153942	-0.0571309	0	0	0	-0.999972	-0.999972	-0.356163	0.575826	-0.266381	0.704859	-1.20993	-0.507264
Estrilda_melpoda	Estrilda_melpoda	F	Back	-0.0356839	0.0823294	0.0271809	-0.0578728	0	0	0	-0.999972	-0.999972	0.608268	-0.24155	0.766106	0.704859	-1.20993	-1.04414
Estrilda_nonnula	Estrilda_nonnula	F	Back	0.853675	0.897212	0.93563	0.955547	0	0	0	-0.999972	-0.999972	0.659848	-0.21482	0.510523	0.704859	-1.20993	-1.04414
Estrilda_paludicola	Estrilda_paludicola	F	Back	-0.41373	-0.344764	-0.232423	0.0506852	0	0	0	-0.999972	-0.999972	0.756073	0.167489	0.341197	0.704859	-1.20993	-1.04414
Estrilda_perreini	Estrilda_perreini	F	Back	1.5252	1.37425	1.24805	1.12885	1	1	0	-0.999972	-0.999972	0.460721	-0.139646	0.301022	0.704859	-1.20993	-0.158295
Estrilda_poliopareia	Estrilda_poliopareia	F	Back	-0.508985	-0.646995	-0.722636	-0.751663	0	0	0	-0.999972	-0.999972	0.391851	-0.640918	0.971157	0.704859	-1.20993	-1.04414
Estrilda_quartinia	Estrilda_quartinia	F	Back	0.519924	0.405376	0.364012	0.443429	1	0	0	-0.999972	-0.999972	0.858185	0.533438	0.147466	0.704859	-1.20993	-0.507264
Estrilda_rhodopyga	Estrilda_rhodopyga	F	Back	-0.750587	-0.819053	-0.802336	-0.73853	0	0	0	-0.999972	-0.999972	1.00728	1.12063	0.459005	0.704859	-1.20993	-1.04414
Estrilda_rufibarba	Estrilda_rufibarba	F	Back	0.0349925	-0.127508	-0.0866607	-0.0413364	0	0	0	-0.999972	-0.999972	1.02972	1.87384	0.365779	0.704859	-1.20993	-1.04414
Estrilda_thomensis	Estrilda_thomensis	F	Back	1.24805	0.964926	0.790821	0.632327	0	0	0	-0.999972	-0.999972	0.742817	0.169551	0.214038	0.704859	-1.20993	-1.04414
Estrilda_troglodytes	Estrilda_troglodytes	F	Back	0.118594	0.107389	0.315917	0.321676	0	0	0	-0.999972	-0.999972	0.80975	1.19008	1.02336	0.704859	-1.20993	-1.04414
Eucometis_penicillata	Eucometis_penicillata	F	Back	-1.2756	-1.09856	-1.11501	-1.19329	0	0	0	-0.999972	-0.999972	0.349039	-0.518137	0.768203	0.704859	-1.20993	-0.775703
Eugralla_paradoxa	Eugralla_paradoxa	F	Back	0.850002	0.674673	0.442837	0.256538	0	0	0	-0.999972	-0.999972	-1.77825	-1.6136	-1.40453	-1.41865	0.826448	-1.04414
Eulacestoma_nigropectus	Eulacestoma_nigropectus	F	Back	-0.0498161	-0.297186	-0.403943	-0.365919	0	0	0	-0.999972	-0.999972	0.60009	-0.121972	0.018115	-1.41865	0.826448	-1.04414
Eumyias_albicaudatus	Eumyias_albicaudatus	F	Back	0.366503	0.241163	0.206434	0.184479	0	0	0	-0.999972	-0.999972	0.373119	1.30529	0.76767	0.704859	0.826448	0.566488
Eumyias_indigo	Eumyias_indigo	F	Back	1.61296	1.52791	1.39184	1.19688	1	1	1	-0.999972	-0.999972	0.566667	-0.0688224	0.604895	0.704859	0.826448	0.727551
Eumyias_panayensis	Eumyias_panayensis	F	Back	1.28936	1.05147	0.813079	0.540719	1	1	0	-0.999972	-0.999972	0.407398	0.128001	0.750318	0.704859	0.826448	1.10336
Eumyias_sordidus	Eumyias_sordidus	F	Back	1.32285	1.04592	0.841502	0.66816	0	0	0	-0.999972	-0.999972	0.369607	1.02642	0.769981	0.704859	0.826448	-1.04414
Eumyias_thalassinus	Eumyias_thalassinus	F	Back	1.35689	1.16475	0.999399	0.787335	1	1	1	-0.999972	-0.999972	-0.0947953	-0.35466	0.0719438	0.704859	0.826448	1.10336
Euneornis_campestris	Euneornis_campestris	F	Back	-0.170285	-0.366752	-0.45367	-0.495799	0	0	0	-0.999972	-0.999972	0.108088	1.21214	0.681853	0.704859	0.826448	0.834927
Eupetes_macrocerus	Eupetes_macrocerus	F	Back	-1.28931	-1.37968	-1.38054	-1.151	0	0	0	-0.999972	-0.999972	0.598814	-0.0538589	0.859275	0.704859	0.826448	-1.04414
Euphagus_carolinus	Euphagus_carolinus	F	Back	0.621895	0.604935	0.541949	0.469097	0	0	0	-0.999972	-0.999972	-3.08725	-2.82114	-3.21137	0.704859	0.826448	-1.04414
Euphagus_cyanocephalus	Euphagus_cyanocephalus	F	Back	0.659752	0.505357	0.373325	0.222861	0	0	0	-0.999972	-0.999972	-2.24412	-1.19558	-2.09083	0.704859	-1.20993	-1.04414
Euphonia_affinis	Euphonia_affinis	F	Back	0.765199	0.492891	0.348222	0.220047	1	0	0	-0.999972	-0.999972	0.115687	0.750328	0.571097	0.704859	-1.20993	0.566488
Euphonia_anneae	Euphonia_anneae	F	Back	0.489193	0.323631	0.20434	0.154546	0	0	0	-0.999972	-0.999972	0.00376706	0.993264	0.667681	0.704859	0.826448	0.834927
Euphonia_cayennensis	Euphonia_cayennensis	F	Back	0.625639	0.512763	0.472288	0.447712	1	0	0	-0.999972	-0.999972	0.842747	0.0218351	0.908452	0.704859	0.826448	1.64024
Euphonia_chalybea	Euphonia_chalybea	F	Back	0.438969	0.126848	-0.0239969	-0.181583	0	0	0	-0.999972	-0.999972	-0.64738	-0.812552	-0.03057	0.704859	0.826448	0.29805
Euphonia_chlorotica	Euphonia_chlorotica	F	Back	0.314634	0.136669	0.0886936	0.0581881	0	0	0	-0.999972	-0.999972	0.239389	-0.40064	0.57609	0.704859	-1.20993	1.64024
Euphonia_chrysopasta	Euphonia_chrysopasta	F	Back	0.68387	0.418331	0.288853	0.218854	1	0	0	-0.999972	-0.999972	0.499667	-0.847937	0.799796	0.704859	0.826448	1.64024
Euphonia_concinna	Euphonia_concinna	F	Back	0.692974	0.406844	0.250713	0.127118	1	0	0	-0.999972	-0.999972	0.850801	-0.224973	0.162447	0.704859	0.826448	1.64024
Euphonia_cyanocephala	Euphonia_cyanocephala	F	Back	1.35881	1.4682	1.94126	2.12624	1	1	1	-0.999972	-0.999972	0.0824192	-0.523481	0.150365	0.704859	0.826448	1.10336
Euphonia_elegantissima	Euphonia_elegantissima	F	Back	1.18377	1.25271	1.66384	2.00277	1	1	1	-0.999972	-0.999972	0.221457	0.727598	0.177968	0.704859	0.826448	1.64024
Euphonia_finschi	Euphonia_finschi	F	Back	0.538068	0.265141	0.100781	0.0155378	1	1	0	-0.999972	-0.999972	0.902482	0.42196	0.881773	0.704859	-1.20993	1.64024
Euphonia_fulvicrissa	Euphonia_fulvicrissa	F	Back	0.307634	0.0928805	-0.0135715	0.0796543	0	0	0	-0.999972	-0.999972	0.358591	0.0419886	0.653025	0.704859	0.826448	1.3718
Euphonia_gouldi	Euphonia_gouldi	F	Back	0.557593	0.409405	0.400676	0.482587	0	0	0	-0.999972	-0.999972	0.0412813	0.838356	0.659322	0.704859	0.826448	1.3718
Euphonia_hirundinacea	Euphonia_hirundinacea	F	Back	0.85033	0.591782	0.436263	0.297459	1	1	0	-0.999972	-0.999972	0.0770776	0.836082	0.651349	0.704859	0.826448	1.64024
Euphonia_jamaica	Euphonia_jamaica	F	Back	0.605272	0.339642	0.192565	0.110083	1	1	0	-0.999972	-0.999972	0.108088	1.21214	0.681853	0.704859	-1.20993	1.64024
Euphonia_laniirostris	Euphonia_laniirostris	F	Back	0.838477	0.530625	0.362042	0.23119	1	1	0	-0.999972	-0.999972	0.378552	-0.804212	0.734068	0.704859	0.826448	1.64024
Euphonia_luteicapilla	Euphonia_luteicapilla	F	Back	0.51912	0.311651	0.212108	0.108196	1	1	0	-0.999972	-0.999972	0.0977456	1.12503	0.748871	0.704859	-1.20993	1.64024
Euphonia_minuta	Euphonia_minuta	F	Back	0.411065	0.225297	0.166002	0.180185	0	0	0	-0.999972	-0.999972	0.433904	-0.711887	0.780226	0.704859	0.826448	1.64024
Euphonia_musica	Euphonia_musica	F	Back	1.24466	1.02127	0.966103	1.00552	1	1	1	-0.999972	-0.999972	0.212259	0.98286	0.691405	0.704859	0.826448	1.64024
Euphonia_pectoralis	Euphonia_pectoralis	F	Back	0.68329	0.438745	0.276194	0.121918	0	0	0	-0.999972	-0.999972	-0.292259	-0.663028	0.19873	0.704859	0.826448	1.64024
Euphonia_plumbea	Euphonia_plumbea	F	Back	0.690419	0.390831	0.205987	0.0892485	1	0	0	-0.999972	-0.999972	0.725557	-0.0566867	0.840303	0.704859	-1.20993	0.834927
Euphonia_rufiventris	Euphonia_rufiventris	F	Back	0.317108	0.173228	0.0727088	0.0871635	0	0	0	-0.999972	-0.999972	0.413564	-1.06552	0.771347	0.704859	0.826448	1.64024
Euphonia_saturata	Euphonia_saturata	F	Back	0.800879	0.714367	0.701215	0.733722	1	1	1	-0.999972	-0.999972	0.39042	-1.16345	0.360526	0.704859	0.826448	1.64024
Euphonia_trinitatis	Euphonia_trinitatis	F	Back	0.672976	0.434522	0.298294	0.161157	1	1	1	-0.999972	-0.999972	0.665779	0.46685	0.878595	0.704859	0.826448	1.10336
Euphonia_violacea	Euphonia_violacea	F	Back	0.732719	0.469733	0.274578	0.0716343	1	1	1	-0.999972	-0.999972	0.408505	-0.303234	0.643417	0.704859	0.826448	0.834927
Euphonia_xanthogaster	Euphonia_xanthogaster	F	Back	0.302356	0.190049	0.216661	0.383554	0	0	0	-0.999972	-0.999972	0.421958	-0.94589	0.660245	0.704859	0.826448	1.10336
Euplectes_afer	Euplectes_afer	F	Back	-0.682595	-0.68419	-0.613202	-0.356845	0	0	0	-0.999972	-0.999972	0.521969	0.868111	0.538165	0.704859	-1.20993	-1.04414
Euplectes_albonotatus	Euplectes_albonotatus	F	Back	-0.697022	-0.66246	-0.603064	-0.488788	0	0	0	-0.999972	-0.999972	0.470146	0.607459	0.195308	0.704859	-1.20993	0.29805
Euplectes_ardens	Euplectes_ardens	F	Back	-1.11857	-1.15072	-1.08682	-0.988314	0	0	0	-0.999972	-0.999972	0.552145	0.395142	0.280424	0.704859	-1.20993	-0.507264
Euplectes_aureus	Euplectes_aureus	F	Back	-0.504127	-0.451239	-0.366469	-0.230437	0	0	0	-0.999972	-0.999972	0.685237	-0.729204	0.554808	0.704859	-1.20993	-1.04414
Euplectes_axillaris	Euplectes_axillaris	F	Back	-0.884404	-0.904461	-0.853734	-0.696154	0	0	0	-0.999972	-0.999972	0.597971	0.484832	0.379597	0.704859	-1.20993	0.834927
Euplectes_capensis	Euplectes_capensis	F	Back	-1.4206	-1.38718	-1.28024	-1.01981	0	0	0	-0.999972	-0.999972	0.458204	0.469716	0.162052	0.704859	-1.20993	1.64024
Euplectes_franciscanus	Euplectes_franciscanus	F	Back	-0.830657	-0.92881	-1.02066	-1.14694	0	0	0	-0.999972	-0.999972	0.821619	1.13352	0.941391	0.704859	-1.20993	1.10336
Euplectes_gierowii	Euplectes_gierowii	F	Back	-0.356985	-0.192396	-0.0485312	0.174506	0	0	0	-0.999972	-0.999972	0.819433	0.26378	0.308498	0.704859	-1.20993	-1.04414
Euplectes_hartlaubi	Euplectes_hartlaubi	F	Back	-0.673695	-0.690387	-0.638984	-0.449926	0	0	0	-0.999972	-0.999972	0.683974	-0.15602	0.264279	0.704859	-1.20993	1.64024
Euplectes_hordeaceus	Euplectes_hordeaceus	F	Back	-1.00322	-0.866382	-0.674823	-0.404943	0	0	0	-0.999972	-0.999972	0.69727	0.341256	0.61776	0.704859	-1.20993	-1.04414
Euplectes_jacksoni	Euplectes_jacksoni	F	Back	-1.02354	-1.05677	-0.995637	-0.815398	0	0	0	-0.999972	-0.999972	1.08147	0.575309	-0.116479	0.704859	-1.20993	1.64024
Euplectes_macroura	Euplectes_macroura	F	Back	-0.782974	-0.904971	-0.889951	-0.735286	0	0	0	-0.999972	-0.999972	0.698017	0.229979	0.575822	0.704859	-1.20993	1.10336
Euplectes_nigroventris	Euplectes_nigroventris	F	Back	-0.675724	-0.825793	-0.914321	-0.923691	0	0	0	-0.999972	-0.999972	0.677082	0.0877302	0.68829	0.704859	-1.20993	1.64024
Euplectes_orix	Euplectes_orix	F	Back	-0.7791	-0.949285	-1.01582	-1.02114	0	0	0	-0.999972	-0.999972	0.164599	0.905433	0.0188447	0.704859	-1.20993	1.64024
Euplectes_progne	Euplectes_progne	F	Back	-1.14808	-1.2061	-1.19475	-1.00776	0	0	0	-0.999972	-0.999972	-0.0295684	0.703988	-0.201082	0.704859	-1.20993	1.64024
Euplectes_psammocromius	Euplectes_psammocromius	F	Back	-0.777493	-0.572476	-0.330089	0.181217	0	0	0	-0.999972	-0.999972	0.697972	0.266625	0.0104077	0.704859	-1.20993	1.64024
Eurocephalus_anguitimens	Eurocephalus_anguitimens	F	Back	-0.0448912	-0.170097	-0.238835	-0.288168	0	0	0	-0.999972	-0.999972	0.246872	1.52047	0.122988	-1.41865	0.826448	-1.04414
Eurocephalus_rueppelli	Eurocephalus_rueppelli	F	Back	0.125646	0.0986639	0.0423227	-0.0552107	0	0	0	-0.999972	-0.999972	1.02757	1.24864	0.615645	-1.41865	-1.20993	-0.507264
Euryceros_prevostii	Euryceros_prevostii	F	Back	0.0487869	0.982783	1.29474	1.04705	0	0	0	-0.999972	-0.999972	0.036206	0.802908	0.290539	-1.41865	0.826448	-0.158295
Eurylaimus_javanicus	Eurylaimus_javanicus	F	Back	0.326007	0.814663	1.02065	1.28452	1	0	0	-0.999972	-0.999972	0.44309	0.243618	0.834187	-1.41865	0.826448	0.029612
Eurylaimus_ochromalus	Eurylaimus_ochromalus	F	Back	1.07581	1.49475	1.39498	1.02243	0	0	0	-0.999972	-0.999972	0.552335	-0.00446821	0.879413	-1.41865	0.826448	-0.238826
Eurylaimus_samarensis	Eurylaimus_samarensis	F	Back	0.369252	0.376641	0.364486	0.401257	0	0	0	-0.999972	-0.999972	0.263711	-0.315327	0.968588	-1.41865	0.826448	-0.238826
Eurylaimus_steerii	Eurylaimus_steerii	F	Back	0.414035	0.666607	0.560188	0.415985	0	0	0	-0.999972	-0.999972	0.469299	-0.199925	0.835246	-1.41865	0.826448	0.29805
Euryptila_subcinnamomea	Euryptila_subcinnamomea	F	Back	-0.463597	-0.315307	-0.206747	-0.0538058	0	0	0	-0.999972	-0.999972	-0.315045	1.65427	-0.463249	0.704859	-1.20993	-1.04414
Euscarthmus_meloryphus	Euscarthmus_meloryphus	F	Back	-0.384922	-0.573428	-0.71938	-0.757464	0	0	0	-0.999972	-0.999972	0.152932	-0.297247	0.43613	-1.41865	-1.20993	-1.04414
Euschistospiza_cinereovinacea	Euschistospiza_cinereovinacea	F	Back	1.09055	0.78226	0.608233	0.43723	0	0	0	-0.999972	-0.999972	0.618408	-0.372021	0.102616	0.704859	-1.20993	-1.04414
Euschistospiza_dybowskii	Euschistospiza_dybowskii	F	Back	0.507613	0.45352	0.425075	0.443562	0	0	0	-0.999972	-0.999972	0.750364	0.416226	0.717774	0.704859	-1.20993	-1.04414
Euthlypis_lachrymosa	Euthlypis_lachrymosa	F	Back	0.936025	0.811706	0.725947	0.642508	1	0	0	-0.999972	-0.999972	0.15234	0.758187	0.24593	0.704859	0.826448	-1.04414
Falculea_palliata	Falculea_palliata	F	Back	1.17825	1.2751	1.09486	0.86386	1	0	0	-0.999972	-0.999972	0.19654	1.7049	0.672127	-1.41865	0.826448	0.834927
Falcunculus_frontatus	Falcunculus_frontatus	F	Back	0.885843	0.680264	0.606547	0.724413	1	1	1	-0.999972	-0.999972	-1.04734	0.55468	-0.428608	-1.41865	0.826448	1.64024
Ficedula_albicilla	Ficedula_albicilla	F	Back	-0.140992	-0.179193	-0.163795	-0.160134	0	0	0	-0.999972	-0.999972	-3.16673	-2.79195	-3.79592	0.704859	0.826448	0.834927
Ficedula_albicollis	Ficedula_albicollis	F	Back	0.0539059	-0.164104	-0.328748	-0.478908	0	0	0	-0.999972	-0.999972	-2.70335	-2.4038	-1.776	0.704859	-1.20993	1.64024
Ficedula_basilanica	Ficedula_basilanica	F	Back	-0.312385	-0.292344	-0.216625	-0.168882	0	0	0	-0.999972	-0.999972	0.419072	-0.212362	0.859576	0.704859	0.826448	0.029612
Ficedula_buruensis	Ficedula_buruensis	F	Back	0.252001	0.241339	0.261293	0.395495	0	0	0	-0.999972	-0.999972	0.531688	0.267173	0.844719	0.704859	0.826448	-1.04414
Ficedula_dumetoria	Ficedula_dumetoria	F	Back	-0.357697	-0.37143	-0.298358	-0.247205	0	0	0	-0.999972	-0.999972	0.581356	-0.0646852	0.682392	0.704859	0.826448	-1.04414
Ficedula_hodgsonii	Ficedula_hodgsonii	F	Back	-0.324741	-0.38592	-0.410413	-0.454974	0	0	0	-0.999972	-0.999972	-0.0397753	-0.891111	-1.52115	0.704859	0.826448	0.29805
Ficedula_hyperythra	Ficedula_hyperythra	F	Back	-0.132843	-0.234537	-0.273696	-0.133905	0	0	0	-0.999972	-0.999972	-0.00550231	-0.227401	0.140567	0.704859	0.826448	-0.507264
Ficedula_hypoleuca	Ficedula_hypoleuca	F	Back	-0.132618	-0.216415	-0.281126	-0.401781	0	0	0	-0.999972	-0.999972	-2.98482	-2.83443	-2.24821	0.704859	0.826448	0.727551
Ficedula_monileger	Ficedula_monileger	F	Back	-0.4372	-0.586333	-0.647981	-0.601094	0	0	0	-0.999972	-0.999972	-0.150221	0.192633	0.150853	0.704859	0.826448	-0.507264
Ficedula_mugimaki	Ficedula_mugimaki	F	Back	-0.323511	-0.358174	-0.403118	-0.507965	0	0	0	-0.999972	-0.999972	-2.84416	-1.99753	-3.207	0.704859	0.826448	1.3718
Ficedula_narcissina	Ficedula_narcissina	F	Back	-0.281058	-0.516791	-0.650923	-0.759742	0	0	0	-0.999972	-0.999972	-2.20835	-1.44808	-1.69548	0.704859	0.826448	0.727551
Ficedula_nigrorufa	Ficedula_nigrorufa	F	Back	-1.04749	-0.24456	0.0869199	0.384114	0	0	0	-0.999972	-0.999972	0.367391	1.28367	0.79449	0.704859	-1.20993	-1.04414
Ficedula_parva	Ficedula_parva	F	Back	-0.419114	-0.54861	-0.551878	-0.599022	0	0	0	-0.999972	-0.999972	-2.83156	-2.63806	-2.04209	0.704859	0.826448	0.834927
Ficedula_platenae	Ficedula_platenae	F	Back	-0.944274	-0.809929	-0.6985	-0.528013	0	0	0	-0.999972	-0.999972	0.392499	0.0683694	0.974665	0.704859	0.826448	0.834927
Ficedula_sapphira	Ficedula_sapphira	F	Back	-0.770293	-0.674369	-0.5417	-0.518662	0	0	0	-0.999972	-0.999972	-0.583518	-0.831654	-0.460515	0.704859	0.826448	0.29805
Ficedula_semitorquata	Ficedula_semitorquata	F	Back	-0.0034181	-0.234567	-0.396431	-0.564365	0	0	0	-0.999972	-0.999972	-1.79996	-0.829277	-1.38675	0.704859	0.826448	1.10336
Ficedula_solitaris	Ficedula_solitaris	F	Back	-0.227184	-0.237138	-0.273022	-0.343714	0	0	0	-0.999972	-0.999972	0.30233	0.10687	0.665905	0.704859	0.826448	-0.507264
Ficedula_strophiata	Ficedula_strophiata	F	Back	0.0360032	0.0157863	-0.0212099	-0.0543898	0	0	0	-0.999972	-0.999972	-0.527628	-0.835767	-0.779498	0.704859	-1.20993	0.29805
Ficedula_subrubra	Ficedula_subrubra	F	Back	0.00981237	-0.100176	-0.0894159	-0.0163153	0	0	0	-0.999972	-0.999972	-0.408409	-0.385509	-1.36614	0.704859	0.826448	-0.507264
Ficedula_superciliaris	Ficedula_superciliaris	F	Back	0.187873	-0.0779075	-0.232705	-0.396804	0	0	0	-0.999972	-0.999972	0.303817	-0.515956	-1.64771	0.704859	0.826448	1.10336
Ficedula_timorensis	Ficedula_timorensis	F	Back	-0.452295	0.0801938	0.222647	0.309518	0	0	0	-0.999972	-0.999972	0.71025	1.51651	0.753004	0.704859	0.826448	-1.04414
Ficedula_tricolor	Ficedula_tricolor	F	Back	-0.332263	-0.369587	-0.380036	-0.302864	0	0	0	-0.999972	-0.999972	-0.218114	-0.846272	-1.0721	0.704859	-1.20993	-0.158295
Ficedula_westermanni	Ficedula_westermanni	F	Back	-0.16917	-0.266725	-0.324986	-0.345519	0	0	0	-0.999972	-0.999972	0.217616	0.0557806	0.405099	0.704859	0.826448	1.64024
Ficedula_zanthopygia	Ficedula_zanthopygia	F	Back	-0.256931	-0.293143	-0.341644	-0.356881	0	0	0	-0.999972	-0.999972	-2.42727	-1.24689	-2.17923	0.704859	0.826448	0.727551
Fluvicola_albiventer	Fluvicola_albiventer	F	Back	0.849876	0.719041	0.646796	0.628043	0	0	0	-0.999972	-0.999972	0.233976	-0.221842	0.616856	-1.41865	-1.20993	-1.04414
Fluvicola_pica	Fluvicola_pica	F	Back	0.821658	0.743883	0.687255	0.58055	0	0	0	-0.999972	-0.999972	0.657795	0.260018	0.822294	-1.41865	-1.20993	-1.04414
Formicarius_colma	Formicarius_colma	F	Back	-0.117841	0.0102072	0.191022	0.465093	0	0	0	-0.999972	-0.999972	0.463733	-0.773938	0.765308	-1.41865	0.826448	-1.04414
Formicarius_moniliger	Formicarius_moniliger	F	Back	0.0808358	0.282736	0.615454	1.00783	0	0	0	-0.999972	-0.999972	0.0419608	0.616367	0.661075	-1.41865	0.826448	-1.04414
Formicarius_nigricapillus	Formicarius_nigricapillus	F	Back	0.524911	0.70696	0.971194	0.999379	0	0	0	-0.999972	-0.999972	0.152801	-0.501065	0.536579	-1.41865	0.826448	-1.04414
Formicivora_grisea	Formicivora_grisea	F	Back	0.381195	0.408078	0.501324	0.516568	0	0	0	-0.999972	-0.999972	0.534899	-0.368889	0.803667	-1.41865	0.826448	0.029612
Formicivora_intermedia	Formicivora_intermedia	F	Back	0.237217	0.344252	0.536988	0.700481	0	0	0	-0.999972	-0.999972	0.657207	0.443267	0.789074	-1.41865	0.826448	0.029612
Formicivora_rufa	Formicivora_rufa	F	Back	-0.614924	-0.43352	-0.264436	-0.125518	0	0	0	-0.999972	-0.999972	0.259069	-0.433571	0.608749	-1.41865	-1.20993	-1.04414
Foudia_eminentissima	Foudia_eminentissima	F	Back	0.359098	0.428176	0.548068	0.79681	1	0	0	-0.999972	-0.999972	0.745578	1.98052	0.658685	0.704859	0.826448	1.10336
Foudia_madagascariensis	Foudia_madagascariensis	F	Back	-0.539227	-0.547251	-0.521463	-0.462426	0	0	0	-0.999972	-0.999972	0.108138	1.33676	0.478201	0.704859	-1.20993	1.64024
Foudia_omissa	Foudia_omissa	F	Back	-0.139393	-0.170455	-0.171237	-0.190885	0	0	0	-0.999972	-0.999972	-0.0309667	0.939147	0.236913	0.704859	0.826448	1.10336
Foudia_sechellarum	Foudia_sechellarum	F	Back	-0.234779	-0.30818	-0.293605	-0.163184	0	0	0	-0.999972	-0.999972	0.959934	1.84943	0.894775	0.704859	-1.20993	0.029612
Foulehaio_carunculatus	Foulehaio_carunculatus	F	Back	0.199976	-0.0611824	-0.181506	-0.214	0	0	0	-0.999972	-0.999972	0.237145	-0.133214	0.73476	-1.41865	0.826448	-0.507264
Fraseria_cinerascens	Fraseria_cinerascens	F	Back	1.31352	1.07848	0.909116	0.766184	0	0	0	-0.999972	-0.999972	0.57767	-0.509759	0.752453	0.704859	0.826448	-1.04414
Fraseria_ocreata	Fraseria_ocreata	F	Back	1.38271	1.11641	0.96312	0.874767	0	0	0	-0.999972	-0.999972	0.53572	-0.665226	0.689556	0.704859	0.826448	0.566488
Frederickena_viridis	Frederickena_viridis	F	Back	-0.0693865	0.0599668	0.177764	0.113312	0	0	0	-0.999972	-0.999972	0.849601	0.0790703	0.870354	-1.41865	0.826448	-1.04414
Fringilla_coelebs	Fringilla_coelebs	F	Back	-0.336305	-0.421154	-0.506912	-0.65404	0	0	0	-0.999972	-0.999972	-2.63922	-2.14852	-1.97077	0.704859	-1.20993	-0.238826
Fringilla_montifringilla	Fringilla_montifringilla	F	Back	-0.384769	-0.456445	-0.481168	-0.46536	0	0	0	-0.999972	-0.999972	-3.19025	-2.98663	-3.49991	0.704859	-1.20993	-0.507264
Fringilla_teydea	Fringilla_teydea	F	Back	0.254504	-0.0210959	-0.190352	-0.35318	0	0	0	-0.999972	-0.999972	-0.566059	1.199	-0.388579	0.704859	0.826448	-1.04414
Furnarius_cinnamomeus	Furnarius_cinnamomeus	F	Back	-2.9585	-2.88903	-2.742	-2.71752	0	0	0	-0.999972	-0.999972	0.836682	-1.17254	0.187461	-1.41865	-1.20993	-1.04414
Furnarius_cristatus	Furnarius_cristatus	F	Back	-1.27427	-1.40083	-1.30312	-1.06008	0	0	0	-0.999972	-0.999972	-0.533366	0.0655813	0.148862	-1.41865	-1.20993	-1.04414
Furnarius_minor	Furnarius_minor	F	Back	-2.01601	-2.05942	-2.11457	-2.17921	0	0	0	-0.999972	-0.999972	0.435361	-1.23479	0.92702	-1.41865	-1.20993	-1.04414
Furnarius_rufus	Furnarius_rufus	F	Back	-1.72326	-1.94968	-2.00659	-1.99473	0	0	0	-0.999972	-0.999972	-0.276521	-0.322575	0.202195	-1.41865	-1.20993	-1.04414
Galerida_cristata	Galerida_cristata	F	Back	-0.762915	-1.20711	-1.46747	-1.62759	0	0	0	-0.999972	-0.999972	-0.948966	0.161839	-0.581407	0.704859	-1.20993	-1.04414
Galerida_deva	Galerida_deva	F	Back	-0.987319	-1.23979	-1.39718	-1.44038	0	0	0	-0.999972	-0.999972	0.085741	1.42797	0.893702	0.704859	-1.20993	-1.04414
Galerida_magnirostris	Galerida_magnirostris	F	Back	-0.962261	-1.21084	-1.31816	-1.36234	0	0	0	-0.999972	-0.999972	-0.542289	1.36707	-0.532266	0.704859	-1.20993	-1.04414
Galerida_malabarica	Galerida_malabarica	F	Back	-1.03346	-1.37557	-1.61789	-1.85081	0	0	0	-0.999972	-0.999972	0.296693	1.33673	0.854874	0.704859	-1.20993	-1.04414
Galerida_modesta	Galerida_modesta	F	Back	-0.688532	-0.863006	-0.873141	-0.69867	0	0	0	-0.999972	-0.999972	0.770104	0.8294	0.924025	0.704859	-1.20993	-1.04414
Galerida_theklae	Galerida_theklae	F	Back	-0.302685	-0.572324	-0.70487	-0.812332	0	0	0	-0.999972	-0.999972	-0.343311	1.05992	-0.06713	0.704859	-1.20993	-1.04414
Gampsorhynchus_rufulus	Gampsorhynchus_rufulus	F	Back	-1.50667	-1.55881	-1.56367	-1.59698	0	0	0	-0.999972	-0.999972	-0.365784	0.128506	0.0921829	0.704859	0.826448	1.64024
Gampsorhynchus_torquatus	Gampsorhynchus_torquatus	F	Back	-1.00125	-1.05808	-1.15654	-1.21672	0	0	0	-0.999972	-0.999972	-0.00413948	0.26136	0.496269	0.704859	0.826448	1.64024
Garrulax_affinis	Garrulax_affinis	F	Back	0.0338326	0.464108	0.641149	0.552926	0	0	0	-0.999972	-0.999972	-0.155473	-0.855301	-1.08026	0.704859	0.826448	-0.507264
Garrulax_albogularis	Garrulax_albogularis	F	Back	-0.901094	-0.930515	-1.00249	-1.14254	0	0	0	-0.999972	-0.999972	-0.448479	-0.857051	-1.11785	0.704859	0.826448	-0.507264
Garrulax_annamensis	Garrulax_annamensis	F	Back	-0.495026	-0.421731	-0.379925	-0.377802	0	0	0	-0.999972	-0.999972	0.266058	0.672276	0.479015	0.704859	0.826448	-1.04414
Garrulax_austeni	Garrulax_austeni	F	Back	-0.82629	-0.758447	-0.458556	-0.0584395	0	0	0	-0.999972	-0.999972	-0.442531	0.295224	0.107097	0.704859	0.826448	-1.04414
Garrulax_berthemyi	Garrulax_berthemyi	F	Back	-1.57339	-1.60396	-1.57441	-1.47949	0	0	0	-0.999972	-0.999972	-1.35227	-1.54358	-0.585134	0.704859	0.826448	1.10336
Garrulax_bicolor	Garrulax_bicolor	F	Back	1.0069	1.12293	1.17638	1.03157	0	0	0	-0.999972	-0.999972	0.376406	-0.224439	0.597405	0.704859	0.826448	-1.04414
Garrulax_bieti	Garrulax_bieti	F	Back	-1.05602	-1.02167	-0.990399	-0.95339	0	0	0	-0.999972	-0.999972	1.17868	-1.10286	-1.6464	0.704859	0.826448	-1.04414
Garrulax_caerulatus	Garrulax_caerulatus	F	Back	-0.722658	-0.738362	-0.65849	-0.503242	0	0	0	-0.999972	-0.999972	0.0417504	-0.307543	-0.797626	0.704859	0.826448	-0.507264
Garrulax_calvus	Garrulax_calvus	F	Back	0.494374	0.259401	0.109319	-0.0501021	0	0	0	-0.999972	-0.999972	0.754766	0.00569271	0.547926	0.704859	0.826448	1.10336
Garrulax_canorus	Garrulax_canorus	F	Back	-1.22441	-1.14166	-1.006	-0.963965	0	0	0	-0.999972	-0.999972	-1.2125	-1.21073	-0.370994	0.704859	-1.20993	-1.04414
Garrulax_castanotis	Garrulax_castanotis	F	Back	0.902775	0.712362	0.512772	0.300929	0	0	0	-0.999972	-0.999972	-0.287242	0.0615085	0.430052	0.704859	0.826448	-1.04414
Garrulax_chinensis	Garrulax_chinensis	F	Back	0.59166	0.713269	0.72362	0.660917	0	0	0	-0.999972	-0.999972	-0.226554	0.0298685	0.383461	0.704859	0.826448	0.29805
Garrulax_chrysopterus	Garrulax_chrysopterus	F	Back	-0.0193581	0.135851	0.138567	0.120723	0	0	0	-0.999972	-0.999972	0.0174327	-0.0845557	-0.337317	0.704859	0.826448	-1.04414
Garrulax_cineraceus	Garrulax_cineraceus	F	Back	-0.737197	-0.304879	0.182165	0.353904	0	0	0	-0.999972	-0.999972	-1.18963	-1.27664	-0.58926	0.704859	-1.20993	-1.04414
Garrulax_cinereifrons	Garrulax_cinereifrons	F	Back	-0.665503	-0.793335	-0.878019	-0.968005	0	0	0	-0.999972	-0.999972	0.509129	0.999312	0.851982	0.704859	0.826448	-1.04414
Garrulax_davidi	Garrulax_davidi	F	Back	-0.0132391	-0.180633	-0.23574	-0.232654	0	0	0	-0.999972	-0.999972	-1.60223	-0.803235	-2.0723	0.704859	-1.20993	-0.158295
Garrulax_delesserti	Garrulax_delesserti	F	Back	0.193607	0.289576	0.349766	0.492346	0	0	0	-0.999972	-0.999972	0.43329	1.3455	0.814299	0.704859	0.826448	-1.04414
Garrulax_elliotii	Garrulax_elliotii	F	Back	-0.0761847	0.0490415	0.194391	0.201118	0	0	0	-0.999972	-0.999972	-0.596075	-1.10484	-1.81162	0.704859	-1.20993	-1.04414
Garrulax_erythrocephalus	Garrulax_erythrocephalus	F	Back	-0.237267	0.0131383	0.078616	-0.0894074	0	0	0	-0.999972	-0.999972	0.164712	-0.00750397	-1.10081	0.704859	0.826448	-1.04414
Garrulax_formosus	Garrulax_formosus	F	Back	-0.152634	0.0953303	0.161688	0.0447118	0	0	0	-0.999972	-0.999972	-0.880959	-1.81979	-0.973565	0.704859	0.826448	-0.507264
Garrulax_galbanus	Garrulax_galbanus	F	Back	-0.940546	-0.796899	-0.808788	-0.860149	0	0	0	-0.999972	-0.999972	-0.502532	0.204929	0.137339	0.704859	-1.20993	-1.04414
Garrulax_gularis	Garrulax_gularis	F	Back	-0.67999	-0.464044	-0.403046	-0.36495	0	0	0	-0.999972	-0.999972	-0.421874	-0.154488	-0.030111	0.704859	0.826448	-1.04414
Garrulax_henrici	Garrulax_henrici	F	Back	0.379628	0.575615	0.543269	0.32012	0	0	0	-0.999972	-0.999972	1.2284	-0.513389	-2.50832	0.704859	-1.20993	-1.04414
Garrulax_imbricatus	Garrulax_imbricatus	F	Back	-0.851194	-0.958236	-0.912559	-0.774879	0	0	0	-0.999972	-0.999972	0.153973	-0.0710665	-1.14669	0.704859	-1.20993	-1.04414
Garrulax_leucolophus	Garrulax_leucolophus	F	Back	-0.0968826	0.101152	0.218498	0.203587	0	0	0	-0.999972	-0.999972	-0.0914671	0.348444	0.339718	0.704859	0.826448	-1.04414
[truncated: 16,534 more rows]

## Sheet: sup_fig_1_resolutions
file.vis	view	IOU	Precision	Recall	Resolution
[truncated: 15,282 more rows]

## Sheet: sup_fig_2_UV
file.vis	view	IOU	Precision	Recall	Channels
[truncated: 15,282 more rows]

[truncated: 5 more sheets: sup_fig_3_aug, sup_fig_4_subsetting, sup_fig_5_low_quali_data, sup_fig_6_train_size, sup_fig_7_contrast]
